# Supplementary material for: Single-cell and spatial transcriptomic investigation reveals the spatiotemporal specificity of the beta-defensin gene family during mouse sperm maturation
Source: Cell Commun Signal. 2024 May 14;22:267. doi: 10.1186/s12964-024-01637-3 (PMC11092205; doi:10.1186/s12964-024-01637-3)
Supplement: Supplementary file 6 — Supplementary Material 6. Fig. S6 Mapping spatial data with scRNA-Seq cell type annotations by using Cell2location in the longitudinal spatial sample. Related to Figure 5. A) Mapping spatial data with scRNA-Seq cell type annotations of epididymal epithelium by using Cell2location. B) Mapping spatial data with scRNA-Seq cell type annotations of stromal cells by using Cell2location. C) Mapping spatial data with scRNA-Seq cell type annotations of all cells by using Cell2location. [file 12964_2024_1637_MOESM6_ESM.zip]

Archive with 2 entries (2 files):
- Figure S6-1.jpg
- Figure S6-2.jpg
