# Supplementary material for: Single-cell and spatial transcriptomic investigation reveals the spatiotemporal specificity of the beta-defensin gene family during mouse sperm maturation
Source: Cell Commun Signal. 2024 May 14;22:267. doi: 10.1186/s12964-024-01637-3 (PMC11092205; doi:10.1186/s12964-024-01637-3)
Supplement: Supplementary file 9 — Supplementary Material 9. [file 12964_2024_1637_MOESM9_ESM.xlsx]

Table S1 Gene expression profile of each cell cluter in mouse testicular sample
Symbol	p_val	avg_log2FC	pct.1	pct.2	p_val_adj	cluster	gene ID
Hells	0	2.829488562	0.819	0.047	0	SPG	Hells
Taf7l	0	2.694885999	0.768	0.059	0	SPG	Taf7l
Dazl	0	2.503784127	0.743	0.045	0	SPG	Dazl
Stra8	0	2.307652317	0.506	0.006	0	SPG	Stra8
Tex19.1	0	2.071665833	0.54	0.02	0	SPG	Tex19.1
Crabp1	0	2.056285364	0.477	0.005	0	SPG	Crabp1
Prss50	0	1.960907787	0.346	0.007	0	SPG	Prss50
Zrsr2	0	1.958609583	0.561	0.03	0	SPG	Zrsr2
Zcwpw1	0	1.698946116	0.494	0.031	0	SPG	Zcwpw1
Mcm2	0	1.645119906	0.477	0.01	0	SPG	Mcm2
Ccnd1	0	1.643356746	0.456	0.019	0	SPG	Ccnd1
Nxf2	0	1.642784087	0.511	0.03	0	SPG	Nxf2
Rhox13	0	1.620311476	0.43	0.007	0	SPG	Rhox13
Mcm3	0	1.60814317	0.549	0.02	0	SPG	Mcm3
Tex11	0	1.595512866	0.498	0.025	0	SPG	Tex11
Map7d2	0	1.583197567	0.485	0.01	0	SPG	Map7d2
Cenpa	0	1.503632621	0.426	0.005	0	SPG	Cenpa
Cdca7	0	1.419238199	0.439	0.004	0	SPG	Cdca7
Tex13b	0	1.401807296	0.388	0.005	0	SPG	Tex13b
Trap1a	0	1.30223396	0.367	0.011	0	SPG	Trap1a
Clspn	0	1.249084801	0.384	0.011	0	SPG	Clspn
Ctps	0	1.237222393	0.456	0.024	0	SPG	Ctps
BC055324	0	1.220124924	0.451	0.024	0	SPG	BC055324
Esco2	0	1.21004171	0.354	0.008	0	SPG	Esco2
Rbp4	0	1.146875296	0.338	0.005	0	SPG	Rbp4
Mcm4	0	1.105252556	0.363	0.012	0	SPG	Mcm4
Cdt1	0	1.093785955	0.338	0.003	0	SPG	Cdt1
Rbmx2	0	1.093731313	0.312	0.01	0	SPG	Rbmx2
Bclaf3	0	1.060922124	0.371	0.011	0	SPG	Bclaf3
Sox3	0	0.990486418	0.291	0.002	0	SPG	Sox3
Rcor2	0	0.939481755	0.287	0.003	0	SPG	Rcor2
Galnt12	0	0.933725498	0.291	0.006	0	SPG	Galnt12
Mageb4	0	0.737880736	0.257	0.003	0	SPG	Mageb4
Dmrt1	9.32E-307	1.518269577	0.485	0.029	3.91E-302	SPG	Dmrt1
Siah1b	1.78E-302	1.117313737	0.35	0.015	7.46E-298	SPG	Siah1b
Caprin2	1.11E-296	1.313814334	0.443	0.025	4.64E-292	SPG	Caprin2
Sohlh1	9.48E-296	1.028382307	0.3	0.01	3.98E-291	SPG	Sohlh1
Neto2	3.47E-295	0.957596952	0.308	0.011	1.46E-290	SPG	Neto2
Dicer1	4.08E-284	1.358563919	0.494	0.033	1.71E-279	SPG	Dicer1
Elavl2	7.59E-284	1.223291304	0.359	0.016	3.18E-279	SPG	Elavl2
Lig1	1.37E-280	2.031161621	0.616	0.058	5.75E-276	SPG	Lig1
Ccna2	1.41E-276	1.221130849	0.329	0.014	5.93E-272	SPG	Ccna2
Mki67	1.97E-269	1.75395257	0.464	0.032	8.26E-265	SPG	Mki67
Lonrf3	1.80E-265	0.910336253	0.304	0.012	7.54E-261	SPG	Lonrf3
Bex1	4.57E-265	0.683170775	0.253	0.008	1.92E-260	SPG	Bex1
Msh2	1.64E-253	1.34057716	0.43	0.028	6.87E-249	SPG	Msh2
Taf1	1.29E-252	1.369961905	0.439	0.029	5.40E-248	SPG	Taf1
Gm7972	1.69E-251	1.474664762	0.287	0.012	7.07E-247	SPG	Gm7972
Scml2	8.07E-250	1.44770776	0.46	0.034	3.39E-245	SPG	Scml2
Rpa2	1.25E-241	1.890005857	0.603	0.063	5.24E-237	SPG	Rpa2
Pprc1	1.83E-241	0.851065883	0.304	0.014	7.68E-237	SPG	Pprc1
Exosc8	1.43E-235	1.536038525	0.502	0.043	5.98E-231	SPG	Exosc8
Casp8ap2	1.38E-233	1.555011922	0.422	0.03	5.79E-229	SPG	Casp8ap2
Suv39h1	1.01E-232	1.04420316	0.333	0.018	4.23E-228	SPG	Suv39h1
Gm45716	4.57E-231	0.873033911	0.291	0.013	1.92E-226	SPG	Gm45716
Mcm6	6.73E-230	1.496796062	0.494	0.043	2.82E-225	SPG	Mcm6
Mcm5	1.16E-223	1.612578584	0.498	0.046	4.88E-219	SPG	Mcm5
Bc1	3.36E-223	2.682240535	0.743	0.118	1.41E-218	SPG	Bc1
Noc2l	2.66E-221	0.857417324	0.308	0.016	1.12E-216	SPG	Noc2l
Usp26	5.33E-220	1.256072813	0.409	0.03	2.23E-215	SPG	Usp26
Ttc3	9.30E-217	2.087778043	0.722	0.104	3.90E-212	SPG	Ttc3
Timeless	1.54E-214	1.042161234	0.325	0.019	6.48E-210	SPG	Timeless
Hmgb2	1.84E-214	2.716173032	0.848	0.165	7.74E-210	SPG	Hmgb2
Orc1	5.96E-212	0.977071791	0.3	0.016	2.50E-207	SPG	Orc1
Ncl	8.25E-211	3.074018109	0.916	0.224	3.46E-206	SPG	Ncl
Ddhd2	1.54E-210	1.108267983	0.392	0.028	6.44E-206	SPG	Ddhd2
Chd6	6.09E-208	1.337929056	0.506	0.049	2.55E-203	SPG	Chd6
Plaa	1.27E-201	1.504478663	0.578	0.067	5.34E-197	SPG	Plaa
Fkbp6	1.97E-201	1.693487402	0.629	0.082	8.26E-197	SPG	Fkbp6
Selenoh	3.08E-199	1.681164399	0.536	0.06	1.29E-194	SPG	Selenoh
Tsc22d3	2.48E-197	1.230015874	0.397	0.031	1.04E-192	SPG	Tsc22d3
Pold1	5.68E-197	0.915743766	0.3	0.017	2.38E-192	SPG	Pold1
Rbm38	3.88E-191	0.636391359	0.257	0.013	1.63E-186	SPG	Rbm38
Wdhd1	3.17E-190	1.028677876	0.316	0.02	1.33E-185	SPG	Wdhd1
Scaf11	9.99E-190	1.473787894	0.54	0.06	4.19E-185	SPG	Scaf11
Zfp518a	8.21E-187	1.0314626	0.325	0.022	3.45E-182	SPG	Zfp518a
4930447C04Rik	5.85E-185	1.512777026	0.435	0.041	2.46E-180	SPG	4930447C04Rik
Nop56	2.00E-179	0.907791554	0.376	0.03	8.38E-175	SPG	Nop56
Haus8	2.47E-177	0.972991518	0.274	0.016	1.04E-172	SPG	Haus8
Hmgn2	3.71E-175	2.257381087	0.633	0.103	1.56E-170	SPG	Hmgn2
Atad5	5.43E-173	1.114189314	0.274	0.016	2.28E-168	SPG	Atad5
Dkc1	4.00E-172	1.004314931	0.338	0.025	1.68E-167	SPG	Dkc1
Esf1	2.28E-170	1.513800307	0.553	0.073	9.57E-166	SPG	Esf1
Coq7	1.18E-169	1.457950921	0.473	0.054	4.94E-165	SPG	Coq7
Nup93	5.09E-168	1.465676516	0.549	0.074	2.13E-163	SPG	Nup93
Mcmbp	4.73E-167	1.149722448	0.388	0.035	1.98E-162	SPG	Mcmbp
Tfrc	7.20E-167	1.174483039	0.388	0.035	3.02E-162	SPG	Tfrc
Dmc1	1.78E-166	1.334453816	0.338	0.027	7.46E-162	SPG	Dmc1
Rad51	1.98E-166	1.400561556	0.418	0.043	8.31E-162	SPG	Rad51
Ppa1	3.45E-164	1.662111256	0.57	0.082	1.45E-159	SPG	Ppa1
Anp32b	4.55E-164	2.526371553	0.802	0.193	1.91E-159	SPG	Anp32b
Tcf3	7.62E-164	0.914151038	0.359	0.03	3.20E-159	SPG	Tcf3
Vps13c	1.92E-162	1.191958464	0.354	0.03	8.04E-158	SPG	Vps13c
Huwe1	6.34E-162	1.53078823	0.565	0.081	2.66E-157	SPG	Huwe1
Rnf227	7.68E-162	1.065077315	0.363	0.032	3.22E-157	SPG	Rnf227
Ptma	5.38E-161	3.073895615	0.928	0.324	2.26E-156	SPG	Ptma
Uba6	7.00E-160	1.178559175	0.384	0.036	2.94E-155	SPG	Uba6
Bax	5.08E-159	1.032462147	0.405	0.04	2.13E-154	SPG	Bax
Polr2h	9.50E-158	1.009452176	0.409	0.04	3.98E-153	SPG	Polr2h
Cpeb1	5.12E-156	0.948898677	0.312	0.024	2.15E-151	SPG	Cpeb1
Oxsr1	6.10E-154	0.811527123	0.3	0.022	2.56E-149	SPG	Oxsr1
Wdr43	1.27E-153	1.067291306	0.409	0.043	5.32E-149	SPG	Wdr43
Ddx10	4.59E-153	1.629047124	0.582	0.092	1.93E-148	SPG	Ddx10
Mapk7	6.82E-153	0.687834391	0.262	0.017	2.86E-148	SPG	Mapk7
Sgpl1	8.43E-153	1.312175933	0.397	0.04	3.54E-148	SPG	Sgpl1
Baz1b	1.50E-152	1.463140287	0.557	0.083	6.30E-148	SPG	Baz1b
Polr2b	2.32E-151	1.509712951	0.511	0.07	9.73E-147	SPG	Polr2b
Uchl1	6.20E-151	2.352580137	0.696	0.138	2.60E-146	SPG	Uchl1
Dnmt1	4.65E-150	1.276261016	0.409	0.045	1.95E-145	SPG	Dnmt1
Snx12	5.83E-149	0.972780591	0.367	0.035	2.45E-144	SPG	Snx12
Mdn1	1.97E-147	2.241271882	0.7	0.152	8.26E-143	SPG	Mdn1
Glg1	2.34E-147	1.654904076	0.696	0.134	9.82E-143	SPG	Glg1
Kmt2a	3.17E-147	1.080995194	0.363	0.034	1.33E-142	SPG	Kmt2a
Rrp1b	9.62E-146	0.889399661	0.316	0.027	4.04E-141	SPG	Rrp1b
Rnps1	1.18E-145	1.627772367	0.612	0.107	4.94E-141	SPG	Rnps1
Fmr1	1.18E-145	1.298887814	0.405	0.044	4.95E-141	SPG	Fmr1
Prim1	5.87E-145	1.171301816	0.354	0.034	2.46E-140	SPG	Prim1
Utp20	2.30E-144	1.129517948	0.371	0.037	9.66E-140	SPG	Utp20
Atm	2.42E-142	0.932149274	0.316	0.027	1.02E-137	SPG	Atm
Ndrg4	3.69E-142	0.694688052	0.257	0.017	1.55E-137	SPG	Ndrg4
Cks1b	5.13E-142	1.190422146	0.418	0.048	2.15E-137	SPG	Cks1b
Gjc1	1.61E-141	1.191977111	0.418	0.049	6.76E-137	SPG	Gjc1
Anapc4	2.02E-141	1.367714551	0.506	0.072	8.46E-137	SPG	Anapc4
Tex15	4.97E-141	2.001824859	0.608	0.111	2.09E-136	SPG	Tex15
Ssb	1.32E-140	2.064216858	0.776	0.196	5.55E-136	SPG	Ssb
Taf4b	1.50E-140	1.175635318	0.371	0.039	6.28E-136	SPG	Taf4b
Dctpp1	3.67E-140	1.690711351	0.544	0.09	1.54E-135	SPG	Dctpp1
Snx8	4.98E-137	0.744437517	0.257	0.018	2.09E-132	SPG	Snx8
Ung	8.18E-137	0.872179101	0.3	0.025	3.43E-132	SPG	Ung
Atg16l1	7.76E-136	0.703924824	0.278	0.022	3.26E-131	SPG	Atg16l1
Hspa14	5.27E-135	1.231141664	0.481	0.067	2.21E-130	SPG	Hspa14
0610010K14Rik	1.48E-134	1.410950225	0.498	0.074	6.21E-130	SPG	0610010K14Rik
Pbdc1	6.44E-134	1.409553596	0.519	0.083	2.70E-129	SPG	Pbdc1
Lsm3	7.22E-134	1.960980104	0.781	0.207	3.03E-129	SPG	Lsm3
Thap11	3.10E-133	1.048835863	0.409	0.048	1.30E-128	SPG	Thap11
Ddb2	3.56E-133	1.484806972	0.371	0.041	1.49E-128	SPG	Ddb2
Trip13	6.24E-133	0.870136639	0.321	0.03	2.62E-128	SPG	Trip13
Polr3d	9.05E-133	0.764130382	0.325	0.03	3.80E-128	SPG	Polr3d
Ptprf	1.40E-132	1.604708276	0.506	0.079	5.87E-128	SPG	Ptprf
Dek	2.06E-132	2.223093618	0.772	0.217	8.63E-128	SPG	Dek
Taf1d	5.07E-132	2.061559228	0.688	0.163	2.13E-127	SPG	Taf1d
Wsb1	8.73E-132	0.937197089	0.316	0.03	3.66E-127	SPG	Wsb1
Rpl36a	2.04E-131	1.40274179	0.616	0.107	8.56E-127	SPG	Rpl36a
Ssbp1	8.10E-131	1.434961588	0.549	0.09	3.40E-126	SPG	Ssbp1
Zc3h13	9.34E-130	1.363029891	0.43	0.056	3.92E-125	SPG	Zc3h13
Gm364	2.62E-129	1.092518375	0.295	0.027	1.10E-124	SPG	Gm364
Atp2b1	2.79E-129	1.198918481	0.43	0.054	1.17E-124	SPG	Atp2b1
Igf2bp1	4.01E-129	1.235578877	0.401	0.05	1.68E-124	SPG	Igf2bp1
Pus7	3.27E-128	0.887513097	0.316	0.03	1.37E-123	SPG	Pus7
Lsm7	1.24E-127	1.577459611	0.582	0.109	5.20E-123	SPG	Lsm7
Kdm5a	5.85E-127	1.624461603	0.608	0.12	2.46E-122	SPG	Kdm5a
Crlf3	6.40E-127	0.808471283	0.278	0.023	2.68E-122	SPG	Crlf3
Fkbp3	1.30E-125	1.533508959	0.62	0.124	5.47E-121	SPG	Fkbp3
Nmt2	2.34E-125	1.740422325	0.684	0.159	9.83E-121	SPG	Nmt2
Gsr	3.80E-125	1.014264667	0.371	0.043	1.59E-120	SPG	Gsr
Tpr	1.37E-124	1.925000251	0.751	0.203	5.75E-120	SPG	Tpr
Mms22l	1.48E-122	0.777684033	0.27	0.023	6.19E-118	SPG	Mms22l
Eif2b3	8.76E-121	1.101266609	0.376	0.045	3.68E-116	SPG	Eif2b3
Dhx9	3.23E-120	1.536573317	0.603	0.124	1.36E-115	SPG	Dhx9
Ppp1ca	3.35E-120	1.245590701	0.561	0.097	1.40E-115	SPG	Ppp1ca
H2afv	3.49E-120	2.087927226	0.73	0.205	1.47E-115	SPG	H2afv
Mapk14	1.05E-119	0.959795669	0.321	0.033	4.43E-115	SPG	Mapk14
Tgs1	1.19E-119	0.932841267	0.308	0.03	4.99E-115	SPG	Tgs1
Hdac6	1.73E-119	0.924080285	0.376	0.044	7.28E-115	SPG	Hdac6
Taf7	5.44E-119	1.120323759	0.397	0.052	2.28E-114	SPG	Taf7
Elp1	9.17E-119	0.700113838	0.278	0.025	3.85E-114	SPG	Elp1
Nt5dc2	5.22E-118	0.76531408	0.253	0.021	2.19E-113	SPG	Nt5dc2
Magoh	8.16E-118	1.93548931	0.717	0.2	3.42E-113	SPG	Magoh
Parp12	2.77E-117	1.071465011	0.346	0.04	1.16E-112	SPG	Parp12
Ero1l	3.08E-117	0.977622843	0.316	0.033	1.29E-112	SPG	Ero1l
Cad	9.44E-117	0.723792392	0.308	0.031	3.96E-112	SPG	Cad
Dhps	3.47E-116	1.062655658	0.422	0.06	1.46E-111	SPG	Dhps
D10Wsu102e	4.33E-116	1.039745149	0.439	0.062	1.82E-111	SPG	D10Wsu102e
Ckap2	2.27E-114	1.105396703	0.346	0.041	9.54E-110	SPG	Ckap2
Polr2j	2.82E-114	1.232730025	0.464	0.074	1.18E-109	SPG	Polr2j
Fbl	3.58E-114	1.579281352	0.549	0.107	1.50E-109	SPG	Fbl
Agpat5	4.47E-114	0.869029973	0.354	0.042	1.88E-109	SPG	Agpat5
Hmgb3	5.16E-114	1.286251957	0.557	0.1	2.17E-109	SPG	Hmgb3
Siva1	5.58E-114	1.688118565	0.679	0.166	2.34E-109	SPG	Siva1
Fbxw2	6.52E-114	0.933580929	0.363	0.044	2.73E-109	SPG	Fbxw2
Hcfc1	2.25E-113	0.953207412	0.367	0.045	9.43E-109	SPG	Hcfc1
Zfp292	7.86E-112	1.147147473	0.359	0.044	3.30E-107	SPG	Zfp292
Surf6	4.45E-111	0.866003257	0.316	0.034	1.87E-106	SPG	Surf6
Agps	8.92E-111	0.734736112	0.304	0.032	3.74E-106	SPG	Agps
Hat1	1.94E-110	1.628248469	0.633	0.154	8.12E-106	SPG	Hat1
Snrpe	2.16E-110	1.848731591	0.743	0.229	9.07E-106	SPG	Snrpe
Nip7	4.43E-110	1.254899641	0.46	0.075	1.86E-105	SPG	Nip7
Sf3b3	6.23E-110	1.289747272	0.464	0.076	2.61E-105	SPG	Sf3b3
Kras	6.26E-110	1.227401883	0.468	0.077	2.63E-105	SPG	Kras
Ccne2	1.01E-109	0.878110865	0.274	0.027	4.24E-105	SPG	Ccne2
Lsm6	1.31E-109	1.454118142	0.54	0.103	5.50E-105	SPG	Lsm6
Ptpn12	1.46E-109	0.76419	0.266	0.025	6.14E-105	SPG	Ptpn12
Ncapg2	7.18E-109	1.162390903	0.384	0.054	3.01E-104	SPG	Ncapg2
Gga2	7.29E-109	0.908897765	0.346	0.043	3.06E-104	SPG	Gga2
Prkd3	1.45E-108	0.939863306	0.329	0.038	6.10E-104	SPG	Prkd3
Chuk	2.58E-108	1.360735491	0.435	0.069	1.08E-103	SPG	Chuk
Foxo1	1.68E-107	0.82211152	0.316	0.035	7.04E-103	SPG	Foxo1
Rnaseh2b	3.05E-107	0.812071333	0.325	0.038	1.28E-102	SPG	Rnaseh2b
Rasa2	3.57E-107	1.175475285	0.422	0.066	1.50E-102	SPG	Rasa2
Hinfp	3.79E-107	0.811363373	0.274	0.027	1.59E-102	SPG	Hinfp
Snrpb	3.91E-107	1.863016897	0.751	0.233	1.64E-102	SPG	Snrpb
Mov10l1	6.20E-107	1.32673059	0.485	0.088	2.60E-102	SPG	Mov10l1
Cdca7l	1.15E-106	0.681491515	0.257	0.024	4.85E-102	SPG	Cdca7l
Hspd1	3.67E-106	1.306916926	0.637	0.136	1.54E-101	SPG	Hspd1
Pdia4	7.85E-106	0.918213266	0.316	0.036	3.29E-101	SPG	Pdia4
Rpl14	2.72E-105	2.005156318	0.814	0.298	1.14E-100	SPG	Rpl14
Prrc2c	4.49E-105	1.481335986	0.608	0.14	1.88E-100	SPG	Prrc2c
Dcp2	1.81E-103	0.739915533	0.291	0.031	7.58E-99	SPG	Dcp2
Cdc7	2.27E-103	0.740434458	0.262	0.026	9.54E-99	SPG	Cdc7
Ankrd17	9.14E-103	1.627332239	0.62	0.151	3.84E-98	SPG	Ankrd17
Hprt	1.15E-102	0.89614611	0.325	0.039	4.84E-98	SPG	Hprt
9130401M01Rik	2.36E-102	0.841551254	0.27	0.027	9.92E-98	SPG	9130401M01Rik
Cenph	2.43E-102	0.887225417	0.304	0.035	1.02E-97	SPG	Cenph
Nup85	2.55E-102	1.178274345	0.481	0.087	1.07E-97	SPG	Nup85
Riox2	3.92E-102	0.614056092	0.274	0.028	1.64E-97	SPG	Riox2
Hmgb1	1.90E-101	1.708692115	0.667	0.18	7.99E-97	SPG	Hmgb1
Zfyve9	5.97E-101	1.08313208	0.392	0.058	2.50E-96	SPG	Zfyve9
Ehmt1	1.22E-100	0.795389415	0.308	0.035	5.13E-96	SPG	Ehmt1
Lin28b	1.04E-99	0.691709056	0.266	0.027	4.36E-95	SPG	Lin28b
Lman1	3.47E-99	1.260318291	0.426	0.069	1.46E-94	SPG	Lman1
Bcap31	4.40E-99	1.022428906	0.46	0.078	1.85E-94	SPG	Bcap31
Copb2	1.06E-98	1.642355029	0.709	0.221	4.46E-94	SPG	Copb2
Utp4	2.41E-98	1.398570564	0.506	0.104	1.01E-93	SPG	Utp4
Cinp	2.54E-98	0.928651468	0.3	0.035	1.07E-93	SPG	Cinp
Luc7l3	4.68E-98	1.732765514	0.684	0.192	1.97E-93	SPG	Luc7l3
Aen	5.23E-97	0.669867088	0.257	0.026	2.19E-92	SPG	Aen
Wdr75	6.08E-97	1.138972291	0.447	0.079	2.55E-92	SPG	Wdr75
Zyg11b	2.08E-96	0.861051881	0.316	0.039	8.73E-92	SPG	Zyg11b
Drosha	5.80E-96	1.316350817	0.502	0.104	2.44E-91	SPG	Drosha
Smarca5	1.07E-95	1.887559231	0.751	0.274	4.48E-91	SPG	Smarca5
Prpf19	1.91E-95	1.332860313	0.658	0.171	8.01E-91	SPG	Prpf19
Lrrc42	1.79E-94	1.184793933	0.481	0.096	7.52E-90	SPG	Lrrc42
Pdcd2	2.48E-94	0.681714108	0.304	0.037	1.04E-89	SPG	Pdcd2
Rbm8a	9.18E-94	1.566361013	0.7	0.219	3.85E-89	SPG	Rbm8a
Mdh2	1.14E-92	1.793706235	0.637	0.177	4.80E-88	SPG	Mdh2
Slk	2.02E-92	1.398381364	0.515	0.111	8.49E-88	SPG	Slk
Syncrip	2.94E-92	1.422342959	0.624	0.167	1.23E-87	SPG	Syncrip
Xpo1	3.14E-92	1.065267171	0.43	0.076	1.32E-87	SPG	Xpo1
Epcam	5.11E-92	1.581336921	0.536	0.128	2.14E-87	SPG	Epcam
Scap	5.65E-92	1.06283165	0.447	0.078	2.37E-87	SPG	Scap
Trmt6	8.34E-92	1.05429403	0.388	0.063	3.50E-87	SPG	Trmt6
Esd	9.79E-92	1.02028633	0.439	0.076	4.11E-87	SPG	Esd
Hnrnpdl	4.16E-91	1.626636226	0.608	0.165	1.74E-86	SPG	Hnrnpdl
Srsf9	4.35E-91	1.215877022	0.498	0.104	1.83E-86	SPG	Srsf9
Hspe1	1.85E-90	1.673826648	0.658	0.183	7.75E-86	SPG	Hspe1
Cirbp	1.95E-90	1.300471037	0.565	0.138	8.16E-86	SPG	Cirbp
Srbd1	2.85E-90	0.810587986	0.253	0.027	1.20E-85	SPG	Srbd1
Npat	2.86E-90	1.055280589	0.371	0.059	1.20E-85	SPG	Npat
Fermt2	3.59E-90	1.127654821	0.435	0.076	1.50E-85	SPG	Fermt2
Polr2d	9.82E-90	0.797930239	0.312	0.041	4.12E-85	SPG	Polr2d
Stag1	1.22E-89	1.183664807	0.506	0.107	5.13E-85	SPG	Stag1
Mga	2.32E-89	1.133000612	0.443	0.083	9.72E-85	SPG	Mga
Hmgn1	2.69E-89	1.967571675	0.751	0.285	1.13E-84	SPG	Hmgn1
Phtf2	2.80E-89	0.693987395	0.262	0.029	1.18E-84	SPG	Phtf2
Dnmt3a	3.21E-89	0.827973399	0.325	0.044	1.35E-84	SPG	Dnmt3a
Prdx1	3.88E-89	1.937852553	0.84	0.386	1.63E-84	SPG	Prdx1
Rplp2	4.24E-89	2.274679673	0.899	0.681	1.78E-84	SPG	Rplp2
Emg1	1.26E-88	1.617767248	0.612	0.174	5.28E-84	SPG	Emg1
Smad2	1.61E-88	0.811429169	0.346	0.051	6.77E-84	SPG	Smad2
Sf3b6	1.79E-88	1.059491276	0.464	0.09	7.51E-84	SPG	Sf3b6
Grpel2	2.87E-88	0.753902125	0.278	0.033	1.20E-83	SPG	Grpel2
Rnf20	3.93E-88	1.13915995	0.346	0.051	1.65E-83	SPG	Rnf20
Gm15832	3.98E-88	0.988846784	0.354	0.053	1.67E-83	SPG	Gm15832
Dcaf13	1.92E-87	1.023273231	0.405	0.071	8.04E-83	SPG	Dcaf13
Mysm1	5.39E-87	0.811470836	0.274	0.033	2.26E-82	SPG	Mysm1
Rock2	1.33E-86	1.043471474	0.473	0.09	5.57E-82	SPG	Rock2
Cebpz	4.61E-86	1.480737952	0.553	0.141	1.93E-81	SPG	Cebpz
Trpm7	4.65E-86	0.907090724	0.338	0.049	1.95E-81	SPG	Trpm7
Stoml2	9.23E-85	0.961050181	0.388	0.066	3.87E-80	SPG	Stoml2
Arf2	9.73E-85	0.900646319	0.376	0.062	4.08E-80	SPG	Arf2
Prep	2.24E-84	0.689964601	0.257	0.03	9.38E-80	SPG	Prep
Hsp90ab1	2.29E-84	2.074890471	0.895	0.593	9.62E-80	SPG	Hsp90ab1
Smchd1	7.38E-84	1.133275037	0.397	0.071	3.09E-79	SPG	Smchd1
Cenps	1.10E-83	0.861381768	0.287	0.038	4.63E-79	SPG	Cenps
Aifm1	1.13E-83	0.83160213	0.371	0.059	4.76E-79	SPG	Aifm1
Fcho2	1.22E-83	0.901178438	0.325	0.047	5.13E-79	SPG	Fcho2
Heatr1	2.73E-83	1.234699609	0.447	0.093	1.15E-78	SPG	Heatr1
Rars	3.01E-83	1.0823912	0.435	0.085	1.26E-78	SPG	Rars
U2surp	3.09E-83	1.333730742	0.574	0.148	1.30E-78	SPG	U2surp
Dlg1	3.10E-83	1.033645235	0.426	0.081	1.30E-78	SPG	Dlg1
Ppig	3.44E-83	1.694964527	0.759	0.294	1.44E-78	SPG	Ppig
Emc8	3.84E-83	1.208392759	0.481	0.105	1.61E-78	SPG	Emc8
Faim	4.72E-83	0.666142231	0.291	0.038	1.98E-78	SPG	Faim
Suz12	4.76E-83	1.131016597	0.451	0.092	2.00E-78	SPG	Suz12
Nelfb	6.95E-83	0.868071647	0.35	0.056	2.92E-78	SPG	Nelfb
Psmd5	7.64E-83	1.024072992	0.38	0.066	3.21E-78	SPG	Psmd5
Kit	1.71E-82	0.853861513	0.338	0.05	7.18E-78	SPG	Kit
Rcc2	1.85E-82	1.267110943	0.456	0.096	7.78E-78	SPG	Rcc2
Pdcd11	1.90E-82	0.736123375	0.287	0.038	7.97E-78	SPG	Pdcd11
Ppat	1.91E-82	0.773558884	0.308	0.043	8.01E-78	SPG	Ppat
Hnrnpa2b1	2.34E-82	1.749012696	0.89	0.516	9.83E-78	SPG	Hnrnpa2b1
Supt16	2.69E-82	1.48403734	0.62	0.187	1.13E-77	SPG	Supt16
Cbx1	3.01E-82	1.333131701	0.544	0.135	1.26E-77	SPG	Cbx1
Dynlrb1	5.04E-82	0.915838064	0.481	0.097	2.11E-77	SPG	Dynlrb1
Gaa	6.33E-82	0.950981023	0.409	0.072	2.66E-77	SPG	Gaa
Wdr36	8.92E-82	0.910701336	0.291	0.04	3.74E-77	SPG	Wdr36
Rpl4	9.62E-82	1.859364746	0.882	0.582	4.04E-77	SPG	Rpl4
Mphosph8	2.98E-81	1.62572265	0.755	0.276	1.25E-76	SPG	Mphosph8
Rad50	4.99E-81	1.320676671	0.451	0.096	2.09E-76	SPG	Rad50
Cdc45	5.45E-81	0.85808666	0.308	0.045	2.29E-76	SPG	Cdc45
Rpl13a	5.51E-81	1.812743664	0.911	0.778	2.31E-76	SPG	Rpl13a
Tmem87b	6.32E-81	0.797461594	0.274	0.035	2.65E-76	SPG	Tmem87b
Ndufa4	1.37E-80	1.388796001	0.684	0.2	5.76E-76	SPG	Ndufa4
Rbm39	1.83E-80	1.591736478	0.751	0.291	7.70E-76	SPG	Rbm39
Fn1	2.71E-80	0.808677912	0.278	0.037	1.14E-75	SPG	Fn1
Mrps24	3.10E-80	0.894813922	0.38	0.066	1.30E-75	SPG	Mrps24
Ofd1	3.13E-80	0.621632884	0.257	0.032	1.31E-75	SPG	Ofd1
Smarcc1	3.27E-80	1.215564104	0.527	0.129	1.37E-75	SPG	Smarcc1
Sumo2	7.98E-80	1.497276892	0.654	0.208	3.35E-75	SPG	Sumo2
Lsm8	9.56E-80	1.000387162	0.367	0.064	4.01E-75	SPG	Lsm8
Ubtf	1.46E-79	0.754653535	0.354	0.056	6.14E-75	SPG	Ubtf
Orc6	1.47E-79	0.824923942	0.295	0.041	6.17E-75	SPG	Orc6
Rps28	1.53E-79	1.705251164	0.903	0.748	6.43E-75	SPG	Rps28
Srsf2	1.76E-79	1.416336302	0.675	0.232	7.38E-75	SPG	Srsf2
Hdac2	1.95E-79	1.129545804	0.451	0.095	8.17E-75	SPG	Hdac2
Top2a	2.05E-79	2.072102697	0.734	0.301	8.60E-75	SPG	Top2a
Tex101	2.60E-79	2.311800523	0.679	0.233	1.09E-74	SPG	Tex101
Cyc1	3.36E-79	1.478852577	0.578	0.161	1.41E-74	SPG	Cyc1
Mettl14	4.66E-79	0.876049354	0.274	0.036	1.96E-74	SPG	Mettl14
Tspan14	7.76E-79	0.749363063	0.316	0.046	3.26E-74	SPG	Tspan14
Hspa8	1.08E-78	1.399467486	0.536	0.133	4.55E-74	SPG	Hspa8
Setdb1	1.32E-78	1.405632558	0.473	0.108	5.52E-74	SPG	Setdb1
Rps21	1.38E-78	1.95919975	0.848	0.522	5.79E-74	SPG	Rps21
Npm1	4.11E-78	1.73177754	0.878	0.582	1.72E-73	SPG	Npm1
Ubr2	1.75E-77	0.70759539	0.304	0.044	7.36E-73	SPG	Ubr2
Sycp1	2.77E-77	1.964810413	0.658	0.221	1.16E-72	SPG	Sycp1
Rpl22	2.93E-77	2.029202237	0.814	0.472	1.23E-72	SPG	Rpl22
Snrpg	2.95E-77	1.939359956	0.764	0.366	1.24E-72	SPG	Snrpg
Psmb2	3.89E-77	1.692064839	0.722	0.296	1.63E-72	SPG	Psmb2
Topbp1	4.26E-77	0.783649786	0.3	0.044	1.79E-72	SPG	Topbp1
Rps3	4.77E-77	1.976698378	0.865	0.519	2.00E-72	SPG	Rps3
Rictor	9.63E-77	0.790903827	0.274	0.037	4.04E-72	SPG	Rictor
Mif	1.40E-76	1.474746042	0.641	0.198	5.88E-72	SPG	Mif
Ldb1	1.58E-76	0.613257951	0.278	0.037	6.63E-72	SPG	Ldb1
Sptan1	4.47E-76	1.409318827	0.692	0.244	1.87E-71	SPG	Sptan1
Ttc19	5.76E-76	0.742289582	0.304	0.046	2.42E-71	SPG	Ttc19
Rpa3	1.87E-75	0.639378785	0.253	0.032	7.84E-71	SPG	Rpa3
Pmf1	2.07E-75	0.918262382	0.329	0.055	8.69E-71	SPG	Pmf1
Colgalt1	6.49E-75	0.81172141	0.354	0.059	2.73E-70	SPG	Colgalt1
Banf1	8.15E-75	1.702081956	0.793	0.389	3.42E-70	SPG	Banf1
Rps15a	8.33E-75	1.724198102	0.899	0.737	3.50E-70	SPG	Rps15a
Sirt7	8.70E-75	0.880193409	0.291	0.042	3.65E-70	SPG	Sirt7
Gm42418	1.39E-74	1.805989356	0.873	0.484	5.85E-70	SPG	Gm42418
Snx5	2.39E-74	1.146621355	0.485	0.115	1.00E-69	SPG	Snx5
Ddost	3.50E-74	1.463921663	0.688	0.255	1.47E-69	SPG	Ddost
Srsf3	3.62E-74	1.705556782	0.73	0.31	1.52E-69	SPG	Srsf3
Rpl32	3.74E-74	1.482165518	0.941	0.845	1.57E-69	SPG	Rpl32
Dut	4.55E-74	1.381513679	0.608	0.186	1.91E-69	SPG	Dut
Hnrnpc	1.46E-73	1.568376454	0.755	0.33	6.11E-69	SPG	Hnrnpc
Ryk	2.29E-73	0.70620298	0.283	0.04	9.62E-69	SPG	Ryk
Ranbp2	2.38E-73	1.110399792	0.451	0.103	1.00E-68	SPG	Ranbp2
Nap1l1	2.45E-73	1.751267489	0.692	0.278	1.03E-68	SPG	Nap1l1
Fam49b	3.57E-73	0.967143198	0.388	0.075	1.50E-68	SPG	Fam49b
Pole	3.89E-73	1.140884717	0.392	0.081	1.63E-68	SPG	Pole
Tex14	4.53E-73	1.581875308	0.612	0.201	1.90E-68	SPG	Tex14
Ctnnb1	6.31E-73	1.08735331	0.557	0.146	2.65E-68	SPG	Ctnnb1
Ppan	8.78E-73	0.863714511	0.312	0.051	3.68E-68	SPG	Ppan
Ago3	9.93E-73	0.911171608	0.287	0.043	4.17E-68	SPG	Ago3
Ints8	1.02E-72	1.197918632	0.443	0.102	4.28E-68	SPG	Ints8
Gls	1.17E-72	0.793793629	0.316	0.051	4.91E-68	SPG	Gls
Pak1ip1	3.05E-72	1.406844959	0.57	0.169	1.28E-67	SPG	Pak1ip1
Uso1	3.46E-72	0.790785443	0.342	0.059	1.45E-67	SPG	Uso1
Abl2	3.56E-72	0.86358687	0.338	0.059	1.49E-67	SPG	Abl2
Nans	6.04E-72	0.879919779	0.333	0.058	2.53E-67	SPG	Nans
Smc3	1.14E-71	1.69492203	0.679	0.26	4.77E-67	SPG	Smc3
Herc1	1.15E-71	1.567623611	0.608	0.202	4.81E-67	SPG	Herc1
Cd2ap	1.84E-71	0.842619195	0.418	0.084	7.72E-67	SPG	Cd2ap
Prpf3	2.15E-71	1.221099993	0.473	0.116	9.02E-67	SPG	Prpf3
Snhg1	2.42E-71	0.916984273	0.308	0.05	1.01E-66	SPG	Snhg1
Rsl1d1	2.62E-71	1.099083924	0.485	0.12	1.10E-66	SPG	Rsl1d1
Nrbp1	3.43E-71	1.003826937	0.384	0.076	1.44E-66	SPG	Nrbp1
Bclaf1	3.48E-71	1.331993519	0.608	0.187	1.46E-66	SPG	Bclaf1
Rps8	4.36E-71	1.758028754	0.844	0.562	1.83E-66	SPG	Rps8
Taldo1	5.15E-71	1.074405582	0.506	0.121	2.16E-66	SPG	Taldo1
Cdc5l	7.10E-71	1.394778227	0.565	0.172	2.98E-66	SPG	Cdc5l
Pigx	1.95E-70	0.760955694	0.304	0.049	8.20E-66	SPG	Pigx
Rpl5	3.18E-70	1.630189539	0.755	0.341	1.33E-65	SPG	Rpl5
Nol7	4.13E-70	1.0375411	0.485	0.122	1.73E-65	SPG	Nol7
Mis18bp1	5.96E-70	1.07840259	0.346	0.065	2.50E-65	SPG	Mis18bp1
Ctsd	7.53E-70	0.911580128	0.481	0.107	3.16E-65	SPG	Ctsd
Slc20a1	2.13E-69	0.742134547	0.278	0.042	8.92E-65	SPG	Slc20a1
Pcgf5	2.15E-69	1.203632143	0.481	0.122	9.03E-65	SPG	Pcgf5
U2af1	3.44E-69	1.101582329	0.485	0.122	1.44E-64	SPG	U2af1
Fus	6.37E-69	1.555388162	0.772	0.351	2.67E-64	SPG	Fus
Qdpr	1.09E-68	0.984849328	0.519	0.127	4.56E-64	SPG	Qdpr
Wdr5	1.14E-68	1.121807987	0.443	0.106	4.79E-64	SPG	Wdr5
Sub1	1.53E-68	1.616988399	0.802	0.433	6.40E-64	SPG	Sub1
Ythdf1	1.75E-68	0.829160209	0.329	0.058	7.35E-64	SPG	Ythdf1
Uimc1	2.26E-68	1.131171363	0.439	0.103	9.47E-64	SPG	Uimc1
Mettl16	2.46E-68	1.162793815	0.447	0.105	1.03E-63	SPG	Mettl16
Asf1b	3.29E-68	1.496886914	0.549	0.167	1.38E-63	SPG	Asf1b
Ppfia1	3.32E-68	0.902913388	0.35	0.066	1.39E-63	SPG	Ppfia1
Cs	3.37E-68	1.222920277	0.549	0.16	1.42E-63	SPG	Cs
Tcf12	5.79E-68	0.821579786	0.342	0.06	2.43E-63	SPG	Tcf12
Rac1	1.02E-67	1.1166895	0.54	0.143	4.26E-63	SPG	Rac1
Fubp1	1.43E-67	1.281294279	0.519	0.146	5.98E-63	SPG	Fubp1
Snrnp40	2.57E-67	1.005438577	0.401	0.088	1.08E-62	SPG	Snrnp40
Vkorc1	2.94E-67	0.936480269	0.439	0.095	1.23E-62	SPG	Vkorc1
Akap8	3.03E-67	1.139580966	0.447	0.109	1.27E-62	SPG	Akap8
Cdc42se2	3.06E-67	0.848388144	0.367	0.07	1.28E-62	SPG	Cdc42se2
Brd4	3.70E-67	0.945922386	0.363	0.071	1.55E-62	SPG	Brd4
Rps15	3.74E-67	1.724084172	0.81	0.497	1.57E-62	SPG	Rps15
Mafg	8.96E-67	0.7134954	0.287	0.044	3.76E-62	SPG	Mafg
Ppp2ca	1.07E-66	1.119152643	0.515	0.136	4.49E-62	SPG	Ppp2ca
Tipin	1.17E-66	1.26736205	0.481	0.129	4.90E-62	SPG	Tipin
Mrps5	1.63E-66	0.995968238	0.426	0.099	6.82E-62	SPG	Mrps5
Akap11	3.35E-66	0.785026974	0.342	0.064	1.41E-61	SPG	Akap11
Usp34	4.06E-66	1.688692559	0.772	0.401	1.70E-61	SPG	Usp34
Sart3	5.29E-66	0.873597636	0.333	0.062	2.22E-61	SPG	Sart3
Rfwd3	6.04E-66	1.424374596	0.586	0.196	2.53E-61	SPG	Rfwd3
Rbis	6.23E-66	0.906057722	0.371	0.073	2.62E-61	SPG	Rbis
Apc	7.02E-66	0.765257988	0.287	0.045	2.95E-61	SPG	Apc
Txnl1	1.58E-65	1.377782207	0.612	0.221	6.64E-61	SPG	Txnl1
Ppp1r8	2.28E-65	0.736438766	0.283	0.045	9.58E-61	SPG	Ppp1r8
Tanc2	2.50E-65	1.004640812	0.338	0.063	1.05E-60	SPG	Tanc2
Slc25a31	3.26E-65	1.074989301	0.418	0.1	1.37E-60	SPG	Slc25a31
Thrap3	4.27E-65	1.221901315	0.57	0.18	1.79E-60	SPG	Thrap3
Rps11	4.31E-65	1.949724532	0.806	0.526	1.81E-60	SPG	Rps11
Tmed9	4.44E-65	1.13042487	0.599	0.174	1.86E-60	SPG	Tmed9
Sbno1	4.62E-65	1.456827096	0.827	0.472	1.94E-60	SPG	Sbno1
Ostf1	5.16E-65	0.714053023	0.304	0.05	2.17E-60	SPG	Ostf1
Prelid1	5.47E-65	0.836704197	0.367	0.072	2.29E-60	SPG	Prelid1
Cuta	1.30E-64	0.87347041	0.418	0.094	5.44E-60	SPG	Cuta
Rheb	1.30E-64	0.866888833	0.384	0.08	5.47E-60	SPG	Rheb
Rps24	1.40E-64	1.439993989	0.903	0.787	5.87E-60	SPG	Rps24
Polr2a	2.43E-64	1.293802398	0.57	0.186	1.02E-59	SPG	Polr2a
4931406P16Rik	2.74E-64	0.800417751	0.3	0.05	1.15E-59	SPG	4931406P16Rik
Hnrnpul2	3.92E-64	0.957658256	0.464	0.115	1.64E-59	SPG	Hnrnpul2
Agl	9.68E-64	0.843848063	0.291	0.048	4.06E-59	SPG	Agl
Nisch	1.09E-63	0.797231996	0.43	0.095	4.57E-59	SPG	Nisch
Rpl10a	2.55E-63	1.181582684	0.519	0.148	1.07E-58	SPG	Rpl10a
U2af2	3.12E-63	0.999255084	0.447	0.11	1.31E-58	SPG	U2af2
Brca2	3.98E-63	1.475478324	0.456	0.122	1.67E-58	SPG	Brca2
Tut4	4.49E-63	1.370732039	0.523	0.16	1.89E-58	SPG	Tut4
Oaz1	6.34E-63	1.518043251	0.806	0.488	2.66E-58	SPG	Oaz1
Rnf114	6.40E-63	1.293903088	0.574	0.195	2.69E-58	SPG	Rnf114
Rpl12	7.26E-63	1.489281516	0.827	0.548	3.05E-58	SPG	Rpl12
Nfat5	8.07E-63	1.086461732	0.388	0.084	3.39E-58	SPG	Nfat5
Snu13	1.20E-62	1.349197363	0.7	0.281	5.02E-58	SPG	Snu13
Wasl	1.43E-62	0.792209377	0.363	0.073	5.98E-58	SPG	Wasl
Cnih4	1.52E-62	0.941126093	0.367	0.075	6.37E-58	SPG	Cnih4
Ckap5	2.24E-62	1.184634011	0.468	0.126	9.41E-58	SPG	Ckap5
Spata5	2.41E-62	1.105667689	0.443	0.115	1.01E-57	SPG	Spata5
Rps3a1	3.16E-62	1.810555307	0.755	0.409	1.33E-57	SPG	Rps3a1
Ube2e3	3.73E-62	0.915937021	0.502	0.132	1.56E-57	SPG	Ube2e3
Ubr3	5.06E-62	1.013219694	0.38	0.083	2.12E-57	SPG	Ubr3
Smc2	6.00E-62	1.312969788	0.523	0.162	2.52E-57	SPG	Smc2
Mier1	6.32E-62	1.105030952	0.473	0.127	2.65E-57	SPG	Mier1
Cnot6l	1.16E-61	0.774887683	0.321	0.058	4.87E-57	SPG	Cnot6l
mt-Nd4	1.88E-61	0.91325774	1	0.911	7.87E-57	SPG	mt-Nd4
mt-Cytb	2.32E-61	0.923665066	0.987	0.877	9.74E-57	SPG	mt-Cytb
Iah1	3.29E-61	0.720159279	0.27	0.043	1.38E-56	SPG	Iah1
Med6	3.71E-61	0.819863394	0.312	0.058	1.56E-56	SPG	Med6
Crebbp	4.58E-61	0.86853141	0.397	0.09	1.92E-56	SPG	Crebbp
Pmm1	5.84E-61	0.653344647	0.262	0.041	2.45E-56	SPG	Pmm1
Raly	7.19E-61	1.138237167	0.498	0.139	3.02E-56	SPG	Raly
Rack1	7.55E-61	1.451296629	0.793	0.418	3.17E-56	SPG	Rack1
Rpl18a	7.89E-61	1.521547356	0.873	0.748	3.31E-56	SPG	Rpl18a
Eaf2	8.06E-61	0.808336712	0.253	0.04	3.38E-56	SPG	Eaf2
Foxj3	1.12E-60	0.620483225	0.27	0.044	4.69E-56	SPG	Foxj3
Gmnn	1.58E-60	1.105793895	0.418	0.105	6.65E-56	SPG	Gmnn
Gnl2	1.70E-60	1.31651824	0.582	0.201	7.15E-56	SPG	Gnl2
Prpf8	1.98E-60	1.313888607	0.578	0.197	8.31E-56	SPG	Prpf8
Psmb1	2.52E-60	1.503525774	0.751	0.396	1.06E-55	SPG	Psmb1
Prmt1	2.99E-60	0.742201941	0.304	0.055	1.25E-55	SPG	Prmt1
Vps16	3.21E-60	0.842032573	0.3	0.055	1.35E-55	SPG	Vps16
P4hb	3.38E-60	1.104904246	0.536	0.154	1.42E-55	SPG	P4hb
Rps5	3.89E-60	1.621955114	0.819	0.588	1.63E-55	SPG	Rps5
Itgb1	4.76E-60	0.78488034	0.447	0.103	2.00E-55	SPG	Itgb1
Wdr45b	5.96E-60	0.787605193	0.376	0.082	2.50E-55	SPG	Wdr45b
Tiparp	7.47E-60	0.855138884	0.312	0.058	3.13E-55	SPG	Tiparp
Nop58	1.15E-59	1.486386726	0.772	0.412	4.84E-55	SPG	Nop58
Cdk9	1.49E-59	0.856592905	0.414	0.098	6.25E-55	SPG	Cdk9
Rps14	1.69E-59	1.287493997	0.945	0.847	7.08E-55	SPG	Rps14
Kpna3	2.08E-59	0.687971898	0.266	0.044	8.71E-55	SPG	Kpna3
Rfxap	2.25E-59	0.760844601	0.283	0.05	9.44E-55	SPG	Rfxap
Pgm2l1	2.69E-59	0.884606677	0.325	0.065	1.13E-54	SPG	Pgm2l1
Hp1bp3	4.66E-59	0.939388049	0.489	0.129	1.96E-54	SPG	Hp1bp3
Gars	4.90E-59	1.274948045	0.506	0.158	2.05E-54	SPG	Gars
Tsr1	5.07E-59	0.852431045	0.329	0.065	2.13E-54	SPG	Tsr1
Blmh	6.24E-59	0.794718009	0.405	0.092	2.62E-54	SPG	Blmh
Twistnb	8.05E-59	0.682664501	0.266	0.044	3.38E-54	SPG	Twistnb
Actr3	9.88E-59	1.012992116	0.435	0.11	4.14E-54	SPG	Actr3
Cenpf	2.69E-58	1.717141932	0.662	0.28	1.13E-53	SPG	Cenpf
Fmr1nb	3.10E-58	1.233366872	0.3	0.058	1.30E-53	SPG	Fmr1nb
Tbl1x	3.30E-58	0.815388171	0.35	0.071	1.38E-53	SPG	Tbl1x
Rps19	3.31E-58	1.653587002	0.781	0.507	1.39E-53	SPG	Rps19
Nfyb	3.35E-58	0.841777426	0.295	0.055	1.40E-53	SPG	Nfyb
Erg28	4.22E-58	0.734752125	0.316	0.061	1.77E-53	SPG	Erg28
Hmces	6.44E-58	0.846230488	0.312	0.062	2.70E-53	SPG	Hmces
Gtpbp4	7.50E-58	1.304888984	0.574	0.207	3.15E-53	SPG	Gtpbp4
Gpatch8	8.39E-58	0.907750951	0.376	0.085	3.52E-53	SPG	Gpatch8
Eif4a1	9.86E-58	1.179603306	0.549	0.177	4.14E-53	SPG	Eif4a1
Sptlc2	1.02E-57	1.058204313	0.388	0.091	4.29E-53	SPG	Sptlc2
Dock9	1.18E-57	0.573580163	0.257	0.041	4.93E-53	SPG	Dock9
Ddx39b	1.21E-57	1.053862635	0.506	0.148	5.09E-53	SPG	Ddx39b
Zmym5	1.57E-57	0.908938248	0.371	0.084	6.57E-53	SPG	Zmym5
Auts2	1.71E-57	0.974833733	0.409	0.097	7.18E-53	SPG	Auts2
Psmd1	1.79E-57	1.436038763	0.726	0.354	7.51E-53	SPG	Psmd1
Wdr89	2.23E-57	1.588436268	0.658	0.307	9.34E-53	SPG	Wdr89
Tpd52l2	3.87E-57	0.774170217	0.401	0.093	1.63E-52	SPG	Tpd52l2
Naa35	4.02E-57	1.247837385	0.544	0.183	1.69E-52	SPG	Naa35
mt-Nd2	4.18E-57	0.757458386	0.975	0.668	1.76E-52	SPG	mt-Nd2
Numa1	4.92E-57	0.687156715	0.316	0.061	2.06E-52	SPG	Numa1
Atg101	8.75E-57	0.71863347	0.304	0.058	3.67E-52	SPG	Atg101
Clta	8.84E-57	0.913988061	0.464	0.122	3.71E-52	SPG	Clta
mt-Nd1	9.93E-57	0.742432963	0.987	0.822	4.17E-52	SPG	mt-Nd1
Eprs	1.27E-56	1.310719271	0.667	0.294	5.31E-52	SPG	Eprs
Anapc1	1.57E-56	0.626297832	0.274	0.048	6.60E-52	SPG	Anapc1
Etfa	2.29E-56	0.925633705	0.456	0.117	9.59E-52	SPG	Etfa
Casc3	2.32E-56	0.822495845	0.38	0.089	9.73E-52	SPG	Casc3
Mrps7	3.05E-56	0.896034644	0.38	0.087	1.28E-51	SPG	Mrps7
Herc2	4.02E-56	1.28792673	0.523	0.176	1.69E-51	SPG	Herc2
Mob1a	4.65E-56	0.803663864	0.367	0.082	1.95E-51	SPG	Mob1a
Stk38	4.89E-56	0.92156642	0.359	0.081	2.05E-51	SPG	Stk38
Slc25a17	5.16E-56	0.719318841	0.257	0.043	2.17E-51	SPG	Slc25a17
Arpp19	5.22E-56	1.478209862	0.675	0.313	2.19E-51	SPG	Arpp19
Rps16	7.02E-56	1.628397242	0.772	0.497	2.95E-51	SPG	Rps16
Cdc42bpa	7.25E-56	0.677253985	0.308	0.059	3.04E-51	SPG	Cdc42bpa
Setd2	1.07E-55	0.868176113	0.401	0.097	4.49E-51	SPG	Setd2
Ppil4	1.18E-55	1.067317568	0.447	0.124	4.93E-51	SPG	Ppil4
Rock1	1.29E-55	1.213953459	0.57	0.203	5.43E-51	SPG	Rock1
Sfr1	1.31E-55	1.276738729	0.671	0.276	5.51E-51	SPG	Sfr1
Rplp1	1.47E-55	1.380935748	0.857	0.755	6.18E-51	SPG	Rplp1
Polr2g	2.06E-55	1.124537609	0.498	0.153	8.65E-51	SPG	Polr2g
Pum3	2.34E-55	1.026396369	0.418	0.109	9.81E-51	SPG	Pum3
Med4	5.05E-55	0.867047376	0.388	0.095	2.12E-50	SPG	Med4
Tnks2	5.06E-55	0.66657276	0.316	0.062	2.12E-50	SPG	Tnks2
Hnrnpa1	5.33E-55	1.16991541	0.515	0.167	2.24E-50	SPG	Hnrnpa1
Taf5	6.65E-55	0.852485255	0.321	0.069	2.79E-50	SPG	Taf5
Srsf10	8.12E-55	1.239257371	0.641	0.263	3.41E-50	SPG	Srsf10
Rps18	1.25E-54	1.5115025	0.835	0.693	5.25E-50	SPG	Rps18
Psat1	1.71E-54	0.615452563	0.283	0.05	7.16E-50	SPG	Psat1
Trp53inp1	2.25E-54	0.628460913	0.266	0.046	9.45E-50	SPG	Trp53inp1
Rab3gap2	2.54E-54	0.801975274	0.35	0.079	1.06E-49	SPG	Rab3gap2
Timm50	2.60E-54	0.661349291	0.278	0.052	1.09E-49	SPG	Timm50
Cadm1	4.00E-54	1.380721611	0.641	0.275	1.68E-49	SPG	Cadm1
Sh3bgrl2	4.21E-54	0.743437374	0.257	0.045	1.77E-49	SPG	Sh3bgrl2
Rnaset2a	4.81E-54	0.98147989	0.392	0.092	2.02E-49	SPG	Rnaset2a
Cacybp	7.08E-54	1.449323319	0.667	0.323	2.97E-49	SPG	Cacybp
Cpsf7	7.12E-54	0.753543911	0.295	0.058	2.99E-49	SPG	Cpsf7
Sfpq	7.46E-54	1.310708325	0.726	0.37	3.13E-49	SPG	Sfpq
Dmxl1	8.83E-54	0.698377872	0.262	0.046	3.70E-49	SPG	Dmxl1
Jarid2	1.04E-53	1.013825127	0.384	0.094	4.36E-49	SPG	Jarid2
Parp1	1.26E-53	1.277299675	0.536	0.184	5.29E-49	SPG	Parp1
Ddx43	1.40E-53	0.864531206	0.3	0.061	5.86E-49	SPG	Ddx43
Rpl23a	1.58E-53	1.41963654	0.831	0.62	6.62E-49	SPG	Rpl23a
Nampt	1.70E-53	0.608458981	0.27	0.047	7.14E-49	SPG	Nampt
Ankhd1	2.10E-53	1.300645654	0.515	0.172	8.83E-49	SPG	Ankhd1
Celf1	2.24E-53	0.874038721	0.451	0.122	9.41E-49	SPG	Celf1
Anln	2.25E-53	0.860187908	0.295	0.059	9.44E-49	SPG	Anln
Akap13	3.17E-53	0.834685691	0.346	0.076	1.33E-48	SPG	Akap13
Rps27l	3.84E-53	1.429000962	0.747	0.43	1.61E-48	SPG	Rps27l
Atad2	4.55E-53	1.034607132	0.325	0.072	1.91E-48	SPG	Atad2
Rpl27	4.63E-53	1.489960192	0.793	0.538	1.94E-48	SPG	Rpl27
Lsm14b	5.24E-53	0.952375127	0.414	0.111	2.20E-48	SPG	Lsm14b
Thoc3	6.27E-53	1.225090595	0.498	0.161	2.63E-48	SPG	Thoc3
S100pbp	6.72E-53	1.040831831	0.435	0.122	2.82E-48	SPG	S100pbp
Kif5b	7.71E-53	0.898653391	0.477	0.133	3.23E-48	SPG	Kif5b
Cct8	7.83E-53	1.436033775	0.797	0.488	3.28E-48	SPG	Cct8
Prkar2b	9.27E-53	0.789531845	0.312	0.065	3.89E-48	SPG	Prkar2b
Tsn	1.01E-52	1.232527307	0.57	0.208	4.23E-48	SPG	Tsn
Ctcf	1.53E-52	0.933490828	0.418	0.113	6.41E-48	SPG	Ctcf
Rpl19	1.56E-52	1.353244712	0.759	0.433	6.55E-48	SPG	Rpl19
Mars	1.69E-52	0.973209905	0.371	0.093	7.08E-48	SPG	Mars
Psme1	2.30E-52	0.691463633	0.342	0.072	9.65E-48	SPG	Psme1
Atp5f1	2.42E-52	1.434319587	0.764	0.454	1.02E-47	SPG	Atp5f1
Pik3r4	3.08E-52	0.704736326	0.257	0.046	1.29E-47	SPG	Pik3r4
Glrx5	3.24E-52	0.887419112	0.451	0.129	1.36E-47	SPG	Glrx5
Kif23	3.38E-52	1.412806828	0.485	0.161	1.42E-47	SPG	Kif23
Heatr5b	3.42E-52	0.781123634	0.27	0.051	1.43E-47	SPG	Heatr5b
Rest	3.44E-52	0.597435594	0.253	0.043	1.44E-47	SPG	Rest
Rpsa	4.27E-52	1.498764241	0.772	0.491	1.79E-47	SPG	Rpsa
Uqcrh	4.52E-52	1.296551651	0.823	0.543	1.90E-47	SPG	Uqcrh
Lmnb1	5.03E-52	0.71748709	0.287	0.056	2.11E-47	SPG	Lmnb1
Rpl37a	5.36E-52	1.203488763	0.882	0.748	2.25E-47	SPG	Rpl37a
Cdk2ap2	5.79E-52	0.671335514	0.371	0.085	2.43E-47	SPG	Cdk2ap2
Smc1a	7.54E-52	0.793973091	0.312	0.063	3.16E-47	SPG	Smc1a
Srsf7	9.51E-52	1.147414679	0.578	0.223	3.99E-47	SPG	Srsf7
Srrm2	1.81E-51	1.277879718	0.603	0.242	7.60E-47	SPG	Srrm2
Adam10	2.10E-51	0.585139977	0.253	0.043	8.83E-47	SPG	Adam10
Zmynd19	2.66E-51	1.253568325	0.523	0.186	1.12E-46	SPG	Zmynd19
Arid4b	3.26E-51	1.278713946	0.502	0.167	1.37E-46	SPG	Arid4b
Snrpf	4.33E-51	1.323685318	0.641	0.299	1.82E-46	SPG	Snrpf
Stard7	4.49E-51	0.825363494	0.363	0.086	1.88E-46	SPG	Stard7
Appl1	5.39E-51	0.822399253	0.363	0.086	2.26E-46	SPG	Appl1
Nsf	5.65E-51	0.822357092	0.354	0.084	2.37E-46	SPG	Nsf
Gm47283	6.06E-51	0.877834972	0.388	0.101	2.54E-46	SPG	Gm47283
H1f0	6.13E-51	0.903880166	0.27	0.051	2.57E-46	SPG	H1f0
Rps27a	6.15E-51	1.328055046	0.726	0.395	2.58E-46	SPG	Rps27a
Nsd1	7.10E-51	0.874359551	0.384	0.097	2.98E-46	SPG	Nsd1
Ube2e1	7.35E-51	0.855423683	0.376	0.094	3.08E-46	SPG	Ube2e1
Ubn1	7.55E-51	1.071816225	0.494	0.161	3.17E-46	SPG	Ubn1
Spin1	7.74E-51	0.591759987	0.295	0.057	3.25E-46	SPG	Spin1
Gapdh	8.42E-51	1.063575763	0.629	0.23	3.53E-46	SPG	Gapdh
Safb	1.13E-50	0.926182625	0.414	0.113	4.74E-46	SPG	Safb
Psma7	1.16E-50	1.072256083	0.595	0.21	4.88E-46	SPG	Psma7
Taok1	1.36E-50	1.099092652	0.481	0.152	5.71E-46	SPG	Taok1
Gtf2h2	1.38E-50	0.852776813	0.338	0.079	5.80E-46	SPG	Gtf2h2
Cdk11b	1.53E-50	1.273178358	0.595	0.24	6.43E-46	SPG	Cdk11b
Pgd	1.61E-50	0.696681362	0.316	0.066	6.78E-46	SPG	Pgd
Gmds	1.66E-50	0.816316396	0.316	0.068	6.95E-46	SPG	Gmds
Ncbp3	1.83E-50	0.592118894	0.262	0.048	7.66E-46	SPG	Ncbp3
Dcakd	1.86E-50	0.684795247	0.3	0.062	7.82E-46	SPG	Dcakd
Ctu2	2.05E-50	0.808176604	0.316	0.071	8.60E-46	SPG	Ctu2
Cep85	2.88E-50	1.032629395	0.561	0.203	1.21E-45	SPG	Cep85
Ddx21	3.25E-50	1.102176483	0.464	0.149	1.37E-45	SPG	Ddx21
mt-Co1	3.50E-50	0.706079726	0.962	0.74	1.47E-45	SPG	mt-Co1
Itpa	4.06E-50	0.781329872	0.38	0.093	1.70E-45	SPG	Itpa
Polr2f	4.18E-50	1.289217485	0.511	0.18	1.76E-45	SPG	Polr2f
Eif4enif1	4.50E-50	0.911160412	0.405	0.111	1.89E-45	SPG	Eif4enif1
Xpo7	1.01E-49	0.909538769	0.371	0.094	4.22E-45	SPG	Xpo7
Psma4	1.07E-49	1.334784348	0.709	0.378	4.47E-45	SPG	Psma4
Cox6b1	1.09E-49	1.137180464	0.637	0.245	4.57E-45	SPG	Cox6b1
Tmem199	1.14E-49	0.626919104	0.266	0.05	4.78E-45	SPG	Tmem199
Iqcb1	1.37E-49	1.150633091	0.354	0.088	5.74E-45	SPG	Iqcb1
Brk1	1.40E-49	0.968970579	0.494	0.158	5.86E-45	SPG	Brk1
Iws1	1.41E-49	1.292872959	0.553	0.214	5.94E-45	SPG	Iws1
Cse1l	1.49E-49	0.877531329	0.414	0.118	6.25E-45	SPG	Cse1l
Atp6v0b	1.80E-49	0.798582828	0.443	0.124	7.53E-45	SPG	Atp6v0b
Mrpl49	1.84E-49	0.657630501	0.338	0.077	7.73E-45	SPG	Mrpl49
Mat2b	2.75E-49	0.814417847	0.325	0.073	1.15E-44	SPG	Mat2b
Cited1	3.19E-49	0.806681386	0.553	0.176	1.34E-44	SPG	Cited1
Vcp	3.56E-49	1.105942598	0.641	0.267	1.49E-44	SPG	Vcp
Acaca	3.86E-49	0.809897388	0.321	0.071	1.62E-44	SPG	Acaca
Rtcb	4.28E-49	0.916597536	0.443	0.13	1.80E-44	SPG	Rtcb
Hjurp	4.41E-49	0.845070629	0.329	0.078	1.85E-44	SPG	Hjurp
Neo1	4.89E-49	0.742150117	0.278	0.055	2.05E-44	SPG	Neo1
Psme2	6.85E-49	0.915354863	0.418	0.11	2.88E-44	SPG	Psme2
Jkamp	9.12E-49	0.629017579	0.304	0.062	3.83E-44	SPG	Jkamp
Marcksl1	1.06E-48	0.830284147	0.502	0.149	4.45E-44	SPG	Marcksl1
Snx6	1.45E-48	0.966714022	0.38	0.096	6.10E-44	SPG	Snx6
Tnrc6a	1.64E-48	0.741434018	0.342	0.079	6.88E-44	SPG	Tnrc6a
Kat6a	1.92E-48	0.666774659	0.257	0.048	8.05E-44	SPG	Kat6a
Sarnp	1.98E-48	0.987367615	0.485	0.157	8.32E-44	SPG	Sarnp
Sec62	2.22E-48	1.069297463	0.582	0.216	9.33E-44	SPG	Sec62
Ankrd12	2.46E-48	1.28184423	0.557	0.214	1.03E-43	SPG	Ankrd12
Prmt5	2.76E-48	0.832784295	0.329	0.078	1.16E-43	SPG	Prmt5
Msh6	3.13E-48	0.874376148	0.342	0.084	1.31E-43	SPG	Msh6
2210016F16Rik	3.15E-48	0.596842719	0.27	0.052	1.32E-43	SPG	2210016F16Rik
Wdr61	3.33E-48	0.983134047	0.451	0.14	1.40E-43	SPG	Wdr61
Orc2	3.67E-48	0.753200944	0.38	0.1	1.54E-43	SPG	Orc2
Wdr77	3.98E-48	0.888499082	0.325	0.077	1.67E-43	SPG	Wdr77
Nsfl1c	3.98E-48	0.705059089	0.359	0.088	1.67E-43	SPG	Nsfl1c
Pdap1	4.04E-48	1.333130795	0.747	0.482	1.69E-43	SPG	Pdap1
Alkbh5	4.40E-48	1.119090596	0.506	0.181	1.85E-43	SPG	Alkbh5
Timm17b	4.89E-48	0.975401756	0.451	0.14	2.05E-43	SPG	Timm17b
Lrrc40	4.94E-48	0.637452512	0.262	0.05	2.07E-43	SPG	Lrrc40
Psap	5.15E-48	0.67705515	0.751	0.288	2.16E-43	SPG	Psap
Rbm46	5.72E-48	0.939567087	0.35	0.088	2.40E-43	SPG	Rbm46
Ctnna1	7.22E-48	0.866746665	0.527	0.167	3.03E-43	SPG	Ctnna1
Rae1	7.63E-48	1.105637496	0.506	0.181	3.20E-43	SPG	Rae1
Epb41l5	1.23E-47	0.864091998	0.354	0.088	5.15E-43	SPG	Epb41l5
Tnrc6c	1.58E-47	1.024422545	0.46	0.149	6.64E-43	SPG	Tnrc6c
Cdc42	1.59E-47	0.981292094	0.684	0.282	6.69E-43	SPG	Cdc42
Srsf6	1.88E-47	1.043518453	0.46	0.143	7.89E-43	SPG	Srsf6
Rbbp7	1.93E-47	0.428737604	0.688	0.245	8.11E-43	SPG	Rbbp7
Uqcr11	2.82E-47	1.187267159	0.624	0.277	1.18E-42	SPG	Uqcr11
Mrps16	3.31E-47	0.690569569	0.35	0.087	1.39E-42	SPG	Mrps16
Phf20	3.79E-47	1.025300241	0.447	0.136	1.59E-42	SPG	Phf20
Ppp1r12a	3.84E-47	1.006434608	0.494	0.166	1.61E-42	SPG	Ppp1r12a
Naa50	4.27E-47	0.994630611	0.392	0.109	1.79E-42	SPG	Naa50
Pds5b	4.71E-47	0.972654597	0.371	0.098	1.97E-42	SPG	Pds5b
Zfp638	9.89E-47	1.057427445	0.426	0.127	4.15E-42	SPG	Zfp638
Bnip3	1.09E-46	0.676717717	0.278	0.057	4.57E-42	SPG	Bnip3
Hnrnph1	1.39E-46	1.263174064	0.637	0.288	5.85E-42	SPG	Hnrnph1
Ccnh	1.54E-46	1.123966846	0.46	0.151	6.46E-42	SPG	Ccnh
Gclc	1.58E-46	0.736964425	0.278	0.058	6.62E-42	SPG	Gclc
Qser1	1.61E-46	0.590340843	0.257	0.05	6.77E-42	SPG	Qser1
Rbx1	1.75E-46	1.368627127	0.637	0.296	7.34E-42	SPG	Rbx1
Rpl8	1.81E-46	1.276609961	0.844	0.704	7.59E-42	SPG	Rpl8
Atp6ap2	2.44E-46	0.639352262	0.287	0.059	1.02E-41	SPG	Atp6ap2
Isoc1	2.69E-46	0.643938424	0.278	0.055	1.13E-41	SPG	Isoc1
Snrpd3	2.76E-46	1.242784974	0.591	0.251	1.16E-41	SPG	Snrpd3
Nmd3	3.02E-46	1.156256046	0.515	0.192	1.27E-41	SPG	Nmd3
Gar1	5.49E-46	0.90520691	0.464	0.147	2.30E-41	SPG	Gar1
Txlna	5.85E-46	0.733452752	0.287	0.061	2.45E-41	SPG	Txlna
Ssbp3	6.30E-46	0.73478498	0.346	0.088	2.65E-41	SPG	Ssbp3
Magi3	6.63E-46	0.894013194	0.278	0.059	2.78E-41	SPG	Magi3
Trappc3	6.72E-46	0.642314751	0.291	0.062	2.82E-41	SPG	Trappc3
Ube2g1	1.15E-45	0.786880708	0.287	0.062	4.83E-41	SPG	Ube2g1
Scaf8	1.28E-45	0.590523699	0.257	0.05	5.35E-41	SPG	Scaf8
Myl12a	1.45E-45	0.928880321	0.629	0.253	6.10E-41	SPG	Myl12a
Mogs	1.62E-45	0.731486315	0.262	0.053	6.82E-41	SPG	Mogs
Brca1	1.63E-45	0.786227953	0.257	0.052	6.83E-41	SPG	Brca1
Cherp	1.66E-45	0.965601358	0.418	0.129	6.98E-41	SPG	Cherp
Hdgfl3	1.71E-45	0.946196035	0.422	0.131	7.16E-41	SPG	Hdgfl3
Psma2	1.76E-45	1.217273258	0.624	0.277	7.41E-41	SPG	Psma2
Rab14	2.42E-45	1.130629936	0.561	0.217	1.02E-40	SPG	Rab14
Hnrnpk	2.69E-45	1.205398284	0.73	0.403	1.13E-40	SPG	Hnrnpk
Stau1	2.73E-45	0.735031539	0.35	0.089	1.14E-40	SPG	Stau1
Spice1	5.14E-45	0.66152144	0.257	0.052	2.16E-40	SPG	Spice1
Grb2	7.27E-45	0.766599895	0.354	0.091	3.05E-40	SPG	Grb2
Mtf2	8.10E-45	1.110521659	0.515	0.192	3.40E-40	SPG	Mtf2
Nae1	1.24E-44	0.968830561	0.443	0.139	5.20E-40	SPG	Nae1
Jak1	1.24E-44	0.795642068	0.473	0.14	5.21E-40	SPG	Jak1
Cox8a	1.48E-44	1.253524938	0.671	0.293	6.23E-40	SPG	Cox8a
Hbp1	1.66E-44	0.722337364	0.376	0.101	6.98E-40	SPG	Hbp1
Rpl18	1.84E-44	1.221516281	0.844	0.683	7.74E-40	SPG	Rpl18
Srrm1	1.89E-44	1.071674714	0.57	0.225	7.92E-40	SPG	Srrm1
Nars	4.56E-44	0.807561761	0.401	0.114	1.91E-39	SPG	Nars
Rbbp8	6.47E-44	1.120557922	0.439	0.144	2.71E-39	SPG	Rbbp8
Ciao1	7.06E-44	0.82434326	0.418	0.126	2.96E-39	SPG	Ciao1
Rpl17	7.15E-44	1.211509152	0.814	0.632	3.00E-39	SPG	Rpl17
Camta1	7.16E-44	1.251621121	0.553	0.23	3.01E-39	SPG	Camta1
Ftsj3	9.82E-44	0.953446341	0.443	0.144	4.12E-39	SPG	Ftsj3
Rab24	1.06E-43	0.73485694	0.316	0.075	4.43E-39	SPG	Rab24
Sec11a	1.08E-43	1.214876668	0.582	0.251	4.52E-39	SPG	Sec11a
Cenpj	1.17E-43	0.715388582	0.308	0.073	4.90E-39	SPG	Cenpj
Pdia6	1.39E-43	1.257847829	0.726	0.389	5.82E-39	SPG	Pdia6
Atp5mpl	1.57E-43	1.257595334	0.797	0.567	6.60E-39	SPG	Atp5mpl
Elp2	2.08E-43	0.726126243	0.325	0.08	8.74E-39	SPG	Elp2
Pik3c2a	2.60E-43	0.857630681	0.283	0.063	1.09E-38	SPG	Pik3c2a
Top1	4.10E-43	1.073804453	0.595	0.242	1.72E-38	SPG	Top1
Eea1	4.70E-43	0.887470327	0.35	0.093	1.97E-38	SPG	Eea1
Fra10ac1	5.76E-43	0.81572463	0.283	0.064	2.42E-38	SPG	Fra10ac1
Ndufa1	5.90E-43	1.146436065	0.726	0.358	2.47E-38	SPG	Ndufa1
Cdk12	6.00E-43	0.934279998	0.359	0.099	2.52E-38	SPG	Cdk12
Snrnp70	6.52E-43	1.32421069	0.717	0.392	2.74E-38	SPG	Snrnp70
Brpf1	6.90E-43	1.115389415	0.371	0.11	2.90E-38	SPG	Brpf1
Mycbp2	8.78E-43	1.260638915	0.599	0.279	3.69E-38	SPG	Mycbp2
Psmb3	1.06E-42	1.386641735	0.62	0.303	4.43E-38	SPG	Psmb3
Pbrm1	1.07E-42	1.100635111	0.544	0.218	4.49E-38	SPG	Pbrm1
Exoc4	1.25E-42	0.733835713	0.384	0.105	5.25E-38	SPG	Exoc4
Gm20427	1.42E-42	0.647901801	0.367	0.095	5.95E-38	SPG	Gm20427
Rps12	1.61E-42	1.014678314	0.911	0.848	6.74E-38	SPG	Rps12
Sept7	1.75E-42	0.953860515	0.511	0.186	7.35E-38	SPG	Sept7
Rnf216	2.12E-42	1.130945882	0.511	0.198	8.91E-38	SPG	Rnf216
Tmem11	2.33E-42	0.556896623	0.287	0.065	9.79E-38	SPG	Tmem11
Ankrd10	4.14E-42	0.757220194	0.342	0.09	1.74E-37	SPG	Ankrd10
Tbl3	4.43E-42	0.873432994	0.346	0.095	1.86E-37	SPG	Tbl3
Sipa1l1	4.67E-42	0.782162071	0.342	0.091	1.96E-37	SPG	Sipa1l1
Rps10	5.39E-42	1.237248357	0.629	0.326	2.26E-37	SPG	Rps10
Fam168a	5.55E-42	0.797092026	0.278	0.062	2.33E-37	SPG	Fam168a
Psmc6	7.19E-42	0.972237541	0.464	0.165	3.02E-37	SPG	Psmc6
Pip5k1a	7.42E-42	0.885382985	0.346	0.094	3.11E-37	SPG	Pip5k1a
Rfc4	7.60E-42	1.05040486	0.456	0.166	3.19E-37	SPG	Rfc4
Llph	8.00E-42	0.776705228	0.333	0.086	3.36E-37	SPG	Llph
Atrx	9.43E-42	0.925939344	0.308	0.072	3.96E-37	SPG	Atrx
Lsm14a	9.86E-42	0.758076047	0.329	0.085	4.14E-37	SPG	Lsm14a
Nme1	1.52E-41	1.226428991	0.633	0.323	6.36E-37	SPG	Nme1
Pip4k2c	1.79E-41	0.697384523	0.316	0.079	7.50E-37	SPG	Pip4k2c
Nedd4	1.88E-41	0.800843284	0.544	0.183	7.89E-37	SPG	Nedd4
Cers5	2.35E-41	0.66475977	0.346	0.089	9.87E-37	SPG	Cers5
Sae1	2.71E-41	1.071607335	0.646	0.301	1.14E-36	SPG	Sae1
Fnbp1l	3.51E-41	1.055499846	0.401	0.129	1.47E-36	SPG	Fnbp1l
Kmt2c	3.53E-41	0.8719099	0.3	0.071	1.48E-36	SPG	Kmt2c
Nucb1	3.93E-41	0.779374739	0.354	0.097	1.65E-36	SPG	Nucb1
Eif6	4.38E-41	0.854491962	0.502	0.185	1.84E-36	SPG	Eif6
Eif4ebp1	6.41E-41	0.741511124	0.325	0.086	2.69E-36	SPG	Eif4ebp1
Psmg1	7.85E-41	0.91758042	0.435	0.147	3.30E-36	SPG	Psmg1
Jade1	9.36E-41	0.58690752	0.308	0.073	3.93E-36	SPG	Jade1
Ube2t	1.08E-40	0.947091513	0.422	0.133	4.52E-36	SPG	Ube2t
Pnn	1.16E-40	1.137789123	0.523	0.208	4.87E-36	SPG	Pnn
Wipf2	1.19E-40	0.628883507	0.287	0.068	5.00E-36	SPG	Wipf2
Rps29	1.40E-40	0.903561669	0.89	0.8	5.88E-36	SPG	Rps29
Snrnp48	1.55E-40	0.836669506	0.333	0.091	6.50E-36	SPG	Snrnp48
Ppia	1.67E-40	0.784389639	0.983	0.904	7.02E-36	SPG	Ppia
Fasn	1.72E-40	0.780516549	0.338	0.089	7.20E-36	SPG	Fasn
Rps17	1.84E-40	1.089142129	0.844	0.716	7.71E-36	SPG	Rps17
Fam168b	2.14E-40	0.67306891	0.278	0.065	8.98E-36	SPG	Fam168b
Srsf1	2.51E-40	0.831511252	0.392	0.121	1.05E-35	SPG	Srsf1
Tcf25	2.88E-40	0.723364031	0.384	0.11	1.21E-35	SPG	Tcf25
Kdm2a	3.31E-40	1.040566347	0.397	0.125	1.39E-35	SPG	Kdm2a
Rps2	3.45E-40	1.550397418	0.755	0.587	1.45E-35	SPG	Rps2
Smc1b	3.63E-40	1.537068957	0.726	0.42	1.52E-35	SPG	Smc1b
Serbp1	3.85E-40	1.081773558	0.81	0.58	1.61E-35	SPG	Serbp1
Gm11478	5.67E-40	1.168249456	0.637	0.338	2.38E-35	SPG	Gm11478
Rpl3	5.76E-40	1.094287688	0.751	0.478	2.42E-35	SPG	Rpl3
Uba2	6.53E-40	1.118501411	0.498	0.202	2.74E-35	SPG	Uba2
Chd4	7.58E-40	1.27715722	0.696	0.412	3.18E-35	SPG	Chd4
Rpl7a	9.10E-40	1.103566738	0.747	0.479	3.82E-35	SPG	Rpl7a
Phf5a	1.00E-39	0.893887426	0.447	0.157	4.22E-35	SPG	Phf5a
Taf9b	1.08E-39	0.738424763	0.316	0.085	4.52E-35	SPG	Taf9b
mt-Nd5	1.52E-39	0.638840889	0.895	0.572	6.36E-35	SPG	mt-Nd5
Zfp326	1.65E-39	0.932858545	0.38	0.117	6.92E-35	SPG	Zfp326
Yrdc	2.34E-39	1.055923546	0.422	0.145	9.82E-35	SPG	Yrdc
Nfe2l1	2.73E-39	0.692874974	0.35	0.095	1.15E-34	SPG	Nfe2l1
Ddi2	3.48E-39	0.663252475	0.266	0.06	1.46E-34	SPG	Ddi2
Denr	5.59E-39	1.353814843	0.675	0.419	2.35E-34	SPG	Denr
Hsp90b1	5.64E-39	1.176167472	0.911	0.648	2.36E-34	SPG	Hsp90b1
Ppib	6.10E-39	0.84244002	0.54	0.2	2.56E-34	SPG	Ppib
Ecpas	6.34E-39	0.846352974	0.43	0.147	2.66E-34	SPG	Ecpas
Vezf1	7.80E-39	0.711965706	0.257	0.057	3.27E-34	SPG	Vezf1
Supt4a	8.11E-39	1.10848627	0.443	0.16	3.40E-34	SPG	Supt4a
Puf60	8.14E-39	1.091145157	0.696	0.401	3.42E-34	SPG	Puf60
Acer3	8.66E-39	0.998831794	0.304	0.078	3.64E-34	SPG	Acer3
Anapc5	1.06E-38	0.946912317	0.527	0.21	4.46E-34	SPG	Anapc5
Pfdn2	1.09E-38	0.712687284	0.312	0.082	4.59E-34	SPG	Pfdn2
Osgep	1.19E-38	0.975027492	0.443	0.159	4.99E-34	SPG	Osgep
Abcb7	1.42E-38	1.060799448	0.57	0.254	5.95E-34	SPG	Abcb7
Polr2e	1.43E-38	1.054015504	0.46	0.177	6.00E-34	SPG	Polr2e
Parn	1.57E-38	0.811404972	0.329	0.09	6.58E-34	SPG	Parn
Zfp622	1.64E-38	0.702703755	0.295	0.074	6.90E-34	SPG	Zfp622
Pop5	1.78E-38	0.644479899	0.287	0.071	7.48E-34	SPG	Pop5
Lcmt1	1.97E-38	0.819910152	0.384	0.122	8.27E-34	SPG	Lcmt1
Xrn2	2.74E-38	1.152261342	0.553	0.242	1.15E-33	SPG	Xrn2
Rcn2	3.20E-38	0.523284792	0.257	0.058	1.34E-33	SPG	Rcn2
Psmd2	3.44E-38	1.084412988	0.793	0.542	1.44E-33	SPG	Psmd2
Maco1	3.70E-38	1.084098442	0.523	0.231	1.55E-33	SPG	Maco1
Mlf2	4.00E-38	0.710197765	0.35	0.098	1.68E-33	SPG	Mlf2
Ddx6	4.05E-38	0.915507302	0.536	0.215	1.70E-33	SPG	Ddx6
Rpl23	4.51E-38	1.019833379	0.861	0.771	1.89E-33	SPG	Rpl23
Cox4i1	5.57E-38	0.9167681	0.89	0.77	2.34E-33	SPG	Cox4i1
Atp13a3	6.51E-38	0.634704147	0.257	0.059	2.73E-33	SPG	Atp13a3
Phax	7.27E-38	0.522323225	0.283	0.066	3.05E-33	SPG	Phax
Ddx27	8.23E-38	1.060734289	0.414	0.144	3.45E-33	SPG	Ddx27
Pspc1	8.61E-38	0.798763267	0.367	0.112	3.61E-33	SPG	Pspc1
Phf13	9.47E-38	1.037159497	0.464	0.177	3.97E-33	SPG	Phf13
Slc12a2	1.09E-37	0.908996956	0.287	0.073	4.58E-33	SPG	Slc12a2
Mrpl2	1.18E-37	0.886897718	0.43	0.151	4.95E-33	SPG	Mrpl2
Xrn1	1.19E-37	0.667862907	0.283	0.069	4.98E-33	SPG	Xrn1
Clasp2	1.25E-37	0.604625516	0.262	0.059	5.24E-33	SPG	Clasp2
Rapgef6	1.27E-37	1.002634162	0.426	0.151	5.35E-33	SPG	Rapgef6
Chd8	1.69E-37	0.678627975	0.321	0.086	7.10E-33	SPG	Chd8
Noc4l	1.73E-37	0.776211051	0.304	0.081	7.26E-33	SPG	Noc4l
Gng5	1.76E-37	1.121063989	0.776	0.571	7.39E-33	SPG	Gng5
Pafah1b3	1.81E-37	0.893461866	0.354	0.11	7.59E-33	SPG	Pafah1b3
Eif5b	2.78E-37	1.175498569	0.747	0.451	1.16E-32	SPG	Eif5b
Anapc15	3.01E-37	0.765381655	0.401	0.132	1.26E-32	SPG	Anapc15
Rbm25	3.09E-37	1.128448734	0.734	0.47	1.30E-32	SPG	Rbm25
Tfdp2	3.72E-37	0.535692498	0.257	0.058	1.56E-32	SPG	Tfdp2
Mrpl21	3.73E-37	0.788598442	0.418	0.143	1.56E-32	SPG	Mrpl21
Eml5	4.51E-37	0.956447287	0.27	0.066	1.89E-32	SPG	Eml5
Cecr2	4.88E-37	0.799684726	0.321	0.09	2.05E-32	SPG	Cecr2
Ankib1	5.02E-37	0.733467958	0.287	0.073	2.10E-32	SPG	Ankib1
E2f5	5.26E-37	0.779426372	0.316	0.09	2.21E-32	SPG	E2f5
Fam169a	5.26E-37	0.645036678	0.304	0.08	2.21E-32	SPG	Fam169a
Pdcd7	5.33E-37	0.657512311	0.274	0.067	2.24E-32	SPG	Pdcd7
Snx27	5.66E-37	0.905537877	0.447	0.161	2.37E-32	SPG	Snx27
Mknk2	7.29E-37	0.792502594	0.321	0.091	3.06E-32	SPG	Mknk2
Rif1	7.41E-37	1.060006364	0.502	0.203	3.11E-32	SPG	Rif1
Psmb4	1.00E-36	1.10065443	0.705	0.441	4.21E-32	SPG	Psmb4
Rpl21	1.07E-36	1.272533724	0.692	0.448	4.49E-32	SPG	Rpl21
Gm21992	1.51E-36	0.819714558	0.359	0.11	6.33E-32	SPG	Gm21992
Psma1	2.19E-36	0.727330899	0.38	0.12	9.19E-32	SPG	Psma1
Gnb1	2.54E-36	1.147994257	0.62	0.343	1.07E-31	SPG	Gnb1
Zfand5	2.80E-36	0.840434816	0.401	0.133	1.17E-31	SPG	Zfand5
Brd7	2.83E-36	0.794591051	0.456	0.17	1.19E-31	SPG	Brd7
Dpf2	2.86E-36	0.910360889	0.426	0.154	1.20E-31	SPG	Dpf2
Fbxo9	3.20E-36	0.65209473	0.354	0.104	1.34E-31	SPG	Fbxo9
Mat2a	3.20E-36	0.888657229	0.574	0.242	1.34E-31	SPG	Mat2a
Rps6kb1	3.41E-36	0.706178891	0.27	0.065	1.43E-31	SPG	Rps6kb1
Hnrnpd	4.14E-36	1.069792414	0.544	0.247	1.74E-31	SPG	Hnrnpd
Rps26	4.25E-36	1.311122366	0.781	0.636	1.78E-31	SPG	Rps26
Pank3	4.75E-36	0.548226834	0.257	0.058	1.99E-31	SPG	Pank3
Eif3i	4.78E-36	1.332286446	0.675	0.449	2.00E-31	SPG	Eif3i
Chchd4	6.45E-36	0.725653729	0.3	0.081	2.71E-31	SPG	Chchd4
2810004N23Rik	6.79E-36	1.008027275	0.447	0.171	2.85E-31	SPG	2810004N23Rik
Birc6	1.35E-35	0.745109714	0.3	0.079	5.65E-31	SPG	Birc6
Fam136a	1.43E-35	0.737253448	0.321	0.092	6.00E-31	SPG	Fam136a
Ralgapb	1.48E-35	0.817456783	0.291	0.077	6.20E-31	SPG	Ralgapb
Cnot10	1.71E-35	0.816880518	0.464	0.179	7.19E-31	SPG	Cnot10
Glyr1	1.80E-35	0.92718404	0.536	0.231	7.54E-31	SPG	Glyr1
Lcor	1.82E-35	0.555085681	0.287	0.075	7.63E-31	SPG	Lcor
Tmed2	2.01E-35	0.618043897	0.287	0.073	8.45E-31	SPG	Tmed2
Hnrnpm	2.07E-35	0.979650202	0.578	0.259	8.69E-31	SPG	Hnrnpm
Gtf2h5	2.17E-35	0.859143995	0.451	0.165	9.10E-31	SPG	Gtf2h5
Epn2	2.96E-35	0.715721416	0.278	0.073	1.24E-30	SPG	Epn2
Adk	3.11E-35	0.717687819	0.338	0.096	1.30E-30	SPG	Adk
Tardbp	3.42E-35	0.933793836	0.519	0.217	1.44E-30	SPG	Tardbp
Thoc2	3.53E-35	0.904562046	0.363	0.112	1.48E-30	SPG	Thoc2
Apoo	4.02E-35	0.674871756	0.287	0.076	1.69E-30	SPG	Apoo
Htatsf1	4.09E-35	0.518104303	0.384	0.113	1.71E-30	SPG	Htatsf1
Utp11	5.06E-35	0.78279715	0.367	0.118	2.12E-30	SPG	Utp11
Kansl2	5.24E-35	0.627943885	0.262	0.064	2.20E-30	SPG	Kansl2
Igfbp2	6.57E-35	0.337912191	0.304	0.076	2.76E-30	SPG	Igfbp2
Samm50	7.21E-35	0.718822511	0.414	0.142	3.02E-30	SPG	Samm50
Ptpn2	8.40E-35	0.902011847	0.456	0.18	3.52E-30	SPG	Ptpn2
Clpp	9.07E-35	0.584000809	0.253	0.06	3.81E-30	SPG	Clpp
Vrk1	9.09E-35	0.68496256	0.27	0.068	3.81E-30	SPG	Vrk1
Rnd2	9.52E-35	0.724990831	0.354	0.107	3.99E-30	SPG	Rnd2
Lrpprc	1.78E-34	0.689675176	0.291	0.079	7.49E-30	SPG	Lrpprc
Eif4a3	1.82E-34	1.091683345	0.57	0.286	7.65E-30	SPG	Eif4a3
Ndufs8	2.24E-34	0.819527486	0.409	0.146	9.41E-30	SPG	Ndufs8
Kif15	2.38E-34	0.812169668	0.308	0.09	9.97E-30	SPG	Kif15
Nucks1	3.13E-34	0.962421656	0.477	0.192	1.31E-29	SPG	Nucks1
Eed	3.38E-34	0.798639618	0.363	0.12	1.42E-29	SPG	Eed
Pds5a	3.51E-34	0.644764054	0.295	0.081	1.47E-29	SPG	Pds5a
Tmem14c	4.48E-34	0.533256679	0.316	0.085	1.88E-29	SPG	Tmem14c
Kmt2b	4.51E-34	0.573229451	0.27	0.07	1.89E-29	SPG	Kmt2b
Tpx2	4.74E-34	1.169300638	0.414	0.151	1.99E-29	SPG	Tpx2
Mapk1	6.45E-34	0.76043411	0.418	0.149	2.71E-29	SPG	Mapk1
Anapc2	7.41E-34	0.733536578	0.312	0.091	3.11E-29	SPG	Anapc2
Abi1	9.89E-34	0.596225442	0.329	0.095	4.15E-29	SPG	Abi1
Commd2	1.00E-33	0.565224888	0.291	0.079	4.21E-29	SPG	Commd2
Ndufb9	1.68E-33	1.106397806	0.671	0.42	7.04E-29	SPG	Ndufb9
Atp2a2	1.85E-33	0.965078732	0.498	0.206	7.76E-29	SPG	Atp2a2
Ssr1	2.24E-33	0.806055403	0.397	0.139	9.41E-29	SPG	Ssr1
Zfp131	2.76E-33	0.814315998	0.35	0.113	1.16E-28	SPG	Zfp131
Zfp207	2.80E-33	0.818367543	0.447	0.173	1.17E-28	SPG	Zfp207
Prune1	3.00E-33	0.462689216	0.266	0.067	1.26E-28	SPG	Prune1
Ttc14	3.26E-33	0.765111329	0.333	0.104	1.37E-28	SPG	Ttc14
Slf2	3.31E-33	0.699962398	0.35	0.111	1.39E-28	SPG	Slf2
Piwil2	3.34E-33	0.967497717	0.422	0.158	1.40E-28	SPG	Piwil2
Rnf130	3.36E-33	0.558211741	0.346	0.101	1.41E-28	SPG	Rnf130
Psmg4	5.88E-33	0.79848408	0.333	0.106	2.47E-28	SPG	Psmg4
Knl1	6.59E-33	0.793156168	0.291	0.082	2.77E-28	SPG	Knl1
Ncapd2	8.99E-33	0.94121409	0.384	0.137	3.77E-28	SPG	Ncapd2
Hnrnpab	9.31E-33	1.038639695	0.7	0.458	3.91E-28	SPG	Hnrnpab
Ftl1	9.91E-33	0.721017937	0.565	0.225	4.16E-28	SPG	Ftl1
Ext2	1.00E-32	0.571089354	0.278	0.073	4.21E-28	SPG	Ext2
Usp3	1.05E-32	0.890741116	0.35	0.116	4.39E-28	SPG	Usp3
Ngdn	1.08E-32	0.703704801	0.35	0.113	4.53E-28	SPG	Ngdn
Ash1l	1.25E-32	0.844485098	0.397	0.139	5.24E-28	SPG	Ash1l
Arpc3	1.30E-32	0.733361009	0.367	0.118	5.44E-28	SPG	Arpc3
Cnbp	1.35E-32	1.04359261	0.629	0.356	5.64E-28	SPG	Cnbp
Dag1	1.36E-32	0.665408546	0.43	0.147	5.72E-28	SPG	Dag1
Ndufa11	1.64E-32	1.122319001	0.523	0.253	6.90E-28	SPG	Ndufa11
Ndc80	1.86E-32	0.816444769	0.342	0.11	7.79E-28	SPG	Ndc80
Parp2	1.91E-32	0.669148978	0.283	0.077	8.01E-28	SPG	Parp2
Spindoc	1.99E-32	0.8309282	0.325	0.101	8.34E-28	SPG	Spindoc
Ubfd1	2.12E-32	0.777709066	0.342	0.111	8.90E-28	SPG	Ubfd1
Gnl3	2.50E-32	0.727253458	0.329	0.102	1.05E-27	SPG	Gnl3
Snap47	2.76E-32	0.622745502	0.367	0.119	1.16E-27	SPG	Snap47
Rbm17	3.04E-32	0.738093679	0.468	0.181	1.28E-27	SPG	Rbm17
Psmd14	3.27E-32	0.790275181	0.405	0.146	1.37E-27	SPG	Psmd14
Uba1	3.50E-32	0.846374568	0.549	0.249	1.47E-27	SPG	Uba1
Ezh1	3.66E-32	0.572599612	0.287	0.078	1.54E-27	SPG	Ezh1
4932438A13Rik	4.56E-32	1.033251481	0.451	0.188	1.92E-27	SPG	4932438A13Rik
Rab6a	4.64E-32	1.045595948	0.595	0.308	1.95E-27	SPG	Rab6a
Rpl28	5.99E-32	1.116288151	0.768	0.637	2.51E-27	SPG	Rpl28
Lamtor4	6.14E-32	0.536610028	0.266	0.068	2.57E-27	SPG	Lamtor4
Brwd1	6.29E-32	0.822224772	0.367	0.128	2.64E-27	SPG	Brwd1
Rsrc2	6.47E-32	1.060678075	0.485	0.216	2.71E-27	SPG	Rsrc2
Cct6a	6.84E-32	0.926850076	0.599	0.324	2.87E-27	SPG	Cct6a
Snhg4	7.02E-32	0.94984056	0.629	0.334	2.95E-27	SPG	Snhg4
Copa	7.30E-32	0.843245445	0.468	0.189	3.06E-27	SPG	Copa
Psmc1	7.59E-32	1.011013861	0.532	0.257	3.18E-27	SPG	Psmc1
Ei24	7.73E-32	0.649168326	0.35	0.11	3.24E-27	SPG	Ei24
Gclm	8.34E-32	0.776051808	0.38	0.133	3.50E-27	SPG	Gclm
Hmbs	8.46E-32	0.562849464	0.274	0.073	3.55E-27	SPG	Hmbs
Mrps17	8.79E-32	0.753952209	0.435	0.164	3.69E-27	SPG	Mrps17
Arl6ip1	1.01E-31	1.123645107	0.688	0.394	4.22E-27	SPG	Arl6ip1
Atp5a1	1.08E-31	0.964707703	0.738	0.488	4.52E-27	SPG	Atp5a1
Sycp3	1.26E-31	1.44626426	0.624	0.332	5.30E-27	SPG	Sycp3
Gm49804	1.32E-31	0.818438203	0.439	0.176	5.53E-27	SPG	Gm49804
Cbx3	1.42E-31	0.961615805	0.485	0.214	5.95E-27	SPG	Cbx3
Pwp1	1.57E-31	0.630777564	0.257	0.068	6.59E-27	SPG	Pwp1
Pfn1	1.60E-31	0.891578048	0.582	0.281	6.73E-27	SPG	Pfn1
H2-K1	3.05E-31	1.824634745	0.489	0.227	1.28E-26	SPG	H2-K1
Cox6a1	3.09E-31	0.956821903	0.814	0.616	1.29E-26	SPG	Cox6a1
Rps7	3.75E-31	0.827129547	0.878	0.761	1.57E-26	SPG	Rps7
Ifrd1	4.06E-31	0.503748323	0.278	0.077	1.70E-26	SPG	Ifrd1
Palb2	4.34E-31	0.603023612	0.283	0.082	1.82E-26	SPG	Palb2
Nif3l1	4.63E-31	0.685176565	0.283	0.079	1.94E-26	SPG	Nif3l1
Raf1	5.95E-31	0.621068321	0.312	0.094	2.50E-26	SPG	Raf1
Unc13b	7.33E-31	0.668147462	0.253	0.066	3.08E-26	SPG	Unc13b
Snx2	7.39E-31	0.574575929	0.274	0.075	3.10E-26	SPG	Snx2
Swt1	8.67E-31	1.01314474	0.38	0.138	3.64E-26	SPG	Swt1
Mphosph10	9.71E-31	0.844677783	0.388	0.143	4.07E-26	SPG	Mphosph10
Ola1	1.11E-30	0.661254498	0.367	0.124	4.65E-26	SPG	Ola1
Fbxo21	1.19E-30	0.395302569	0.266	0.069	5.01E-26	SPG	Fbxo21
Zfp609	1.22E-30	0.738209116	0.291	0.086	5.13E-26	SPG	Zfp609
Snrnp200	1.24E-30	0.948849116	0.477	0.209	5.22E-26	SPG	Snrnp200
Rad21	1.61E-30	0.682235707	0.359	0.121	6.77E-26	SPG	Rad21
Snrpd1	1.79E-30	0.958621603	0.527	0.259	7.50E-26	SPG	Snrpd1
Polr2k	2.39E-30	0.623157817	0.257	0.07	1.00E-25	SPG	Polr2k
Cstf3	2.58E-30	0.732234994	0.287	0.085	1.08E-25	SPG	Cstf3
Sec22b	2.83E-30	0.708127554	0.388	0.137	1.19E-25	SPG	Sec22b
Smg1	2.99E-30	0.911262476	0.392	0.15	1.25E-25	SPG	Smg1
Tmem59	3.19E-30	0.907309814	0.54	0.246	1.34E-25	SPG	Tmem59
Mrpl28	3.32E-30	0.621134512	0.287	0.084	1.40E-25	SPG	Mrpl28
Smu1	3.33E-30	0.970946695	0.468	0.207	1.40E-25	SPG	Smu1
Dock3	4.30E-30	0.653792303	0.262	0.071	1.80E-25	SPG	Dock3
Rtn4	4.36E-30	0.863268125	0.435	0.172	1.83E-25	SPG	Rtn4
Afdn	5.20E-30	0.859237703	0.338	0.113	2.18E-25	SPG	Afdn
Cops8	5.26E-30	0.631946902	0.418	0.159	2.21E-25	SPG	Cops8
Prkag1	7.38E-30	0.727838786	0.363	0.124	3.10E-25	SPG	Prkag1
BC004004	9.44E-30	0.8242879	0.304	0.095	3.96E-25	SPG	BC004004
Micu2	9.85E-30	0.562063625	0.321	0.098	4.13E-25	SPG	Micu2
Rps25	1.18E-29	1.02978064	0.73	0.588	4.95E-25	SPG	Rps25
Rasa1	1.20E-29	0.895186833	0.435	0.182	5.04E-25	SPG	Rasa1
Vamp3	1.30E-29	0.813491751	0.43	0.168	5.46E-25	SPG	Vamp3
Cpsf1	1.46E-29	0.999807507	0.422	0.177	6.12E-25	SPG	Cpsf1
Sod1	1.71E-29	0.736296556	0.831	0.681	7.18E-25	SPG	Sod1
Fam222b	1.77E-29	0.627459804	0.283	0.083	7.43E-25	SPG	Fam222b
Mapk8	1.88E-29	0.686246505	0.278	0.081	7.87E-25	SPG	Mapk8
Tra2a	2.25E-29	0.908333775	0.409	0.162	9.42E-25	SPG	Tra2a
Rpl6	2.31E-29	0.929793488	0.511	0.248	9.70E-25	SPG	Rpl6
Lamtor2	3.07E-29	0.748823487	0.426	0.167	1.29E-24	SPG	Lamtor2
Rpl9	3.62E-29	0.953091049	0.785	0.638	1.52E-24	SPG	Rpl9
Luc7l	3.98E-29	0.891485533	0.464	0.207	1.67E-24	SPG	Luc7l
Ube2z	4.10E-29	0.607533889	0.329	0.105	1.72E-24	SPG	Ube2z
Kif22	4.13E-29	0.773795075	0.278	0.083	1.73E-24	SPG	Kif22
Kif20b	4.38E-29	0.842571745	0.308	0.1	1.84E-24	SPG	Kif20b
Fbxl20	4.91E-29	0.666057277	0.312	0.099	2.06E-24	SPG	Fbxl20
Dmxl2	5.37E-29	0.671743271	0.257	0.073	2.25E-24	SPG	Dmxl2
Atg4b	5.65E-29	0.783021855	0.384	0.145	2.37E-24	SPG	Atg4b
Ddx50	5.79E-29	0.947940771	0.527	0.264	2.43E-24	SPG	Ddx50
Spc25	5.90E-29	0.725326811	0.283	0.086	2.48E-24	SPG	Spc25
Hspa5	6.90E-29	1.360140722	0.852	0.617	2.90E-24	SPG	Hspa5
Acly	7.44E-29	0.651336578	0.329	0.104	3.12E-24	SPG	Acly
Usp14	8.52E-29	0.668047185	0.308	0.099	3.57E-24	SPG	Usp14
Adh5	8.89E-29	0.459802003	0.384	0.124	3.73E-24	SPG	Adh5
Nsd2	1.14E-28	0.926768038	0.511	0.25	4.80E-24	SPG	Nsd2
Rpl31	1.24E-28	0.807314171	0.873	0.798	5.21E-24	SPG	Rpl31
Rps10-ps2	1.46E-28	0.728089339	0.333	0.116	6.13E-24	SPG	Rps10-ps2
Taf15	1.76E-28	1.066368447	0.43	0.186	7.38E-24	SPG	Taf15
Ube4b	2.19E-28	0.653955997	0.304	0.097	9.21E-24	SPG	Ube4b
Ilf2	2.24E-28	0.813259916	0.468	0.205	9.41E-24	SPG	Ilf2
Prpf6	2.81E-28	0.794885509	0.43	0.181	1.18E-23	SPG	Prpf6
Ist1	2.85E-28	0.774095563	0.447	0.194	1.19E-23	SPG	Ist1
Mbtps1	3.36E-28	0.52155689	0.291	0.086	1.41E-23	SPG	Mbtps1
Eif3d	3.56E-28	1.033725897	0.603	0.35	1.49E-23	SPG	Eif3d
Emc6	3.62E-28	1.003412796	0.506	0.252	1.52E-23	SPG	Emc6
Psma5	3.68E-28	0.949119512	0.485	0.229	1.54E-23	SPG	Psma5
Stmn1	3.97E-28	0.985998361	0.557	0.289	1.67E-23	SPG	Stmn1
Atp5j2	3.98E-28	0.838884506	0.827	0.645	1.67E-23	SPG	Atp5j2
Hnrnpu	5.08E-28	0.792995702	0.823	0.64	2.13E-23	SPG	Hnrnpu
Ncaph2	5.35E-28	0.514055025	0.253	0.07	2.24E-23	SPG	Ncaph2
Anp32e	6.06E-28	0.423738448	0.262	0.07	2.54E-23	SPG	Anp32e
Cetn2	7.31E-28	0.538709939	0.253	0.071	3.07E-23	SPG	Cetn2
H3f3b	7.51E-28	0.879245519	0.861	0.675	3.15E-23	SPG	H3f3b
mt-Rnr1	8.06E-28	0.853961287	0.81	0.582	3.38E-23	SPG	mt-Rnr1
1500011B03Rik	8.60E-28	0.707485862	0.515	0.224	3.61E-23	SPG	1500011B03Rik
Nkapd1	8.61E-28	0.663505654	0.295	0.093	3.61E-23	SPG	Nkapd1
Hnrnpr	8.92E-28	0.889716575	0.451	0.199	3.74E-23	SPG	Hnrnpr
Paip2b	1.01E-27	0.870731319	0.38	0.149	4.23E-23	SPG	Paip2b
Impdh2	1.28E-27	0.8387354	0.489	0.224	5.37E-23	SPG	Impdh2
Specc1	1.33E-27	0.742352341	0.27	0.081	5.58E-23	SPG	Specc1
Virma	1.37E-27	0.596481156	0.3	0.096	5.75E-23	SPG	Virma
Gart	1.43E-27	0.471866648	0.262	0.073	6.01E-23	SPG	Gart
Usp9x	1.43E-27	0.733151476	0.278	0.084	6.01E-23	SPG	Usp9x
Mrps9	1.72E-27	0.870651322	0.46	0.209	7.21E-23	SPG	Mrps9
Ireb2	2.02E-27	0.795751189	0.354	0.131	8.48E-23	SPG	Ireb2
Nme2	2.03E-27	0.88818252	0.734	0.526	8.52E-23	SPG	Nme2
Cntrl	2.29E-27	1.00829455	0.464	0.214	9.63E-23	SPG	Cntrl
Meioc	2.61E-27	1.088878731	0.342	0.129	1.10E-22	SPG	Meioc
Dnajc9	2.91E-27	0.932100355	0.54	0.267	1.22E-22	SPG	Dnajc9
Rras	3.06E-27	0.618269959	0.291	0.091	1.29E-22	SPG	Rras
Dhdds	3.45E-27	0.626811633	0.262	0.077	1.45E-22	SPG	Dhdds
Rpn1	3.49E-27	0.844965423	0.696	0.428	1.47E-22	SPG	Rpn1
Thumpd1	3.58E-27	0.574158205	0.278	0.084	1.50E-22	SPG	Thumpd1
Cxxc1	3.66E-27	0.82592617	0.443	0.197	1.54E-22	SPG	Cxxc1
2510039O18Rik	3.98E-27	0.621454709	0.278	0.085	1.67E-22	SPG	2510039O18Rik
Calu	4.09E-27	0.454405871	0.316	0.097	1.72E-22	SPG	Calu
Micos10	4.60E-27	0.853427839	0.865	0.811	1.93E-22	SPG	Micos10
Sin3a	4.67E-27	0.63134004	0.338	0.119	1.96E-22	SPG	Sin3a
Mtx2	5.42E-27	0.669748753	0.384	0.149	2.28E-22	SPG	Mtx2
Mrpl42	5.51E-27	0.797914166	0.451	0.209	2.31E-22	SPG	Mrpl42
Srsf5	6.03E-27	0.954844246	0.586	0.324	2.53E-22	SPG	Srsf5
Lamtor1	6.16E-27	1.026525399	0.536	0.297	2.59E-22	SPG	Lamtor1
Cttn	7.19E-27	0.351226322	0.266	0.074	3.02E-22	SPG	Cttn
Aimp2	8.56E-27	0.84344005	0.38	0.155	3.59E-22	SPG	Aimp2
Eftud2	9.24E-27	0.817658364	0.409	0.17	3.88E-22	SPG	Eftud2
Pcm1	9.43E-27	0.85167555	0.557	0.289	3.96E-22	SPG	Pcm1
Mtmr3	9.55E-27	0.798168512	0.359	0.135	4.01E-22	SPG	Mtmr3
Coprs	1.07E-26	0.810614658	0.511	0.244	4.48E-22	SPG	Coprs
Snrpb2	1.07E-26	0.880952183	0.578	0.311	4.49E-22	SPG	Snrpb2
Ssu72	1.10E-26	0.506721883	0.38	0.136	4.62E-22	SPG	Ssu72
Cul1	1.24E-26	1.000307983	0.519	0.269	5.22E-22	SPG	Cul1
Tgoln1	1.30E-26	0.709692126	0.359	0.131	5.44E-22	SPG	Tgoln1
Ddx17	1.31E-26	0.869488429	0.485	0.226	5.52E-22	SPG	Ddx17
Phf20l1	1.39E-26	0.599738478	0.266	0.079	5.85E-22	SPG	Phf20l1
Marf1	1.46E-26	0.674981062	0.257	0.076	6.13E-22	SPG	Marf1
Nvl	1.81E-26	0.667232168	0.262	0.078	7.60E-22	SPG	Nvl
Itch	1.82E-26	0.597584036	0.27	0.083	7.65E-22	SPG	Itch
Pum2	2.15E-26	0.66615501	0.321	0.11	9.04E-22	SPG	Pum2
Papola	2.33E-26	0.901729642	0.633	0.388	9.77E-22	SPG	Papola
Rpl30	2.61E-26	0.961871183	0.802	0.683	1.10E-21	SPG	Rpl30
Ttc27	2.90E-26	0.584761727	0.257	0.076	1.22E-21	SPG	Ttc27
Eef1b2	3.01E-26	0.951199799	0.688	0.459	1.26E-21	SPG	Eef1b2
Zc3hc1	3.33E-26	0.552524264	0.262	0.078	1.40E-21	SPG	Zc3hc1
Wdr46	3.49E-26	0.57781951	0.295	0.097	1.46E-21	SPG	Wdr46
Acsl3	3.58E-26	0.615391707	0.262	0.079	1.50E-21	SPG	Acsl3
Copb1	3.72E-26	0.8373279	0.43	0.188	1.56E-21	SPG	Copb1
Rpl7l1	3.79E-26	0.537982876	0.274	0.084	1.59E-21	SPG	Rpl7l1
Plrg1	3.83E-26	0.72373138	0.371	0.146	1.61E-21	SPG	Plrg1
Sfswap	5.37E-26	0.74269501	0.287	0.093	2.25E-21	SPG	Sfswap
Stk4	6.14E-26	0.689812611	0.338	0.122	2.58E-21	SPG	Stk4
Tecpr2	7.15E-26	0.699643372	0.283	0.091	3.00E-21	SPG	Tecpr2
Rnf214	7.36E-26	0.595709558	0.257	0.078	3.09E-21	SPG	Rnf214
Rbbp4	7.48E-26	0.791420425	0.544	0.284	3.14E-21	SPG	Rbbp4
Tomm34	7.50E-26	0.484084216	0.287	0.09	3.15E-21	SPG	Tomm34
Appbp2	8.55E-26	0.781583332	0.591	0.325	3.59E-21	SPG	Appbp2
Snf8	1.09E-25	0.926858185	0.523	0.288	4.58E-21	SPG	Snf8
Psmc4	1.50E-25	0.797588949	0.489	0.231	6.30E-21	SPG	Psmc4
Dync1h1	1.70E-25	0.913154913	0.612	0.355	7.13E-21	SPG	Dync1h1
Tgfbr1	1.71E-25	0.848703454	0.253	0.078	7.19E-21	SPG	Tgfbr1
Rpl10	1.88E-25	0.381786758	0.333	0.106	7.88E-21	SPG	Rpl10
Angel2	2.68E-25	0.779746685	0.35	0.133	1.12E-20	SPG	Angel2
Krr1	3.00E-25	0.613447697	0.283	0.094	1.26E-20	SPG	Krr1
Pdgfa	3.18E-25	0.649198961	0.262	0.082	1.33E-20	SPG	Pdgfa
Mbtd1	3.56E-25	0.893767381	0.464	0.219	1.49E-20	SPG	Mbtd1
Ankrd11	3.59E-25	0.951525399	0.443	0.204	1.51E-20	SPG	Ankrd11
Apex1	5.24E-25	0.805172833	0.359	0.144	2.20E-20	SPG	Apex1
Ndufab1	5.97E-25	0.847451368	0.536	0.292	2.51E-20	SPG	Ndufab1
Fgd6	6.05E-25	0.578904259	0.257	0.08	2.54E-20	SPG	Fgd6
Mkks	6.26E-25	0.608853559	0.3	0.102	2.63E-20	SPG	Mkks
Ppih	6.57E-25	0.665503137	0.287	0.098	2.76E-20	SPG	Ppih
Lsm1	6.80E-25	0.706614046	0.291	0.099	2.85E-20	SPG	Lsm1
Setd5	7.17E-25	0.791790652	0.354	0.137	3.01E-20	SPG	Setd5
Alad	7.30E-25	0.554501593	0.329	0.113	3.06E-20	SPG	Alad
Reps1	7.54E-25	0.723248217	0.321	0.115	3.16E-20	SPG	Reps1
Flot2	9.29E-25	0.588845444	0.283	0.093	3.90E-20	SPG	Flot2
Mrpl17	9.51E-25	0.750604278	0.376	0.153	3.99E-20	SPG	Mrpl17
Pdk3	9.84E-25	0.7292852	0.477	0.225	4.13E-20	SPG	Pdk3
Rbm6	9.95E-25	1.004395355	0.494	0.25	4.17E-20	SPG	Rbm6
Zmym2	1.04E-24	0.727595704	0.3	0.105	4.37E-20	SPG	Zmym2
Gng12	1.08E-24	0.413099129	0.367	0.128	4.52E-20	SPG	Gng12
Bola2	1.13E-24	0.83046254	0.473	0.236	4.74E-20	SPG	Bola2
Wapl	1.21E-24	0.872152665	0.586	0.332	5.08E-20	SPG	Wapl
Atr	1.25E-24	1.200150968	0.532	0.276	5.23E-20	SPG	Atr
Ipo7	1.26E-24	0.546160282	0.257	0.08	5.30E-20	SPG	Ipo7
Med31	1.27E-24	0.701047891	0.388	0.161	5.32E-20	SPG	Med31
Cd63	1.27E-24	0.941993838	0.523	0.275	5.35E-20	SPG	Cd63
Mapre1	1.28E-24	0.573770782	0.506	0.232	5.38E-20	SPG	Mapre1
Rpl39	1.30E-24	0.574066219	0.46	0.182	5.45E-20	SPG	Rpl39
Dnajc8	1.37E-24	0.777912474	0.586	0.324	5.75E-20	SPG	Dnajc8
Tlk1	1.46E-24	0.5937873	0.291	0.097	6.13E-20	SPG	Tlk1
Fbxo28	1.60E-24	0.5901816	0.278	0.091	6.71E-20	SPG	Fbxo28
Pnisr	2.00E-24	0.847164109	0.451	0.205	8.39E-20	SPG	Pnisr
Lpin2	2.05E-24	0.52927664	0.253	0.078	8.60E-20	SPG	Lpin2
Phb2	2.19E-24	0.82895771	0.473	0.235	9.19E-20	SPG	Phb2
Chd3	2.53E-24	0.842644835	0.346	0.134	1.06E-19	SPG	Chd3
Map3k7	2.54E-24	0.581938626	0.321	0.117	1.06E-19	SPG	Map3k7
Rps23	2.54E-24	0.9089101	0.722	0.572	1.06E-19	SPG	Rps23
Pin1	2.62E-24	0.600501207	0.456	0.198	1.10E-19	SPG	Pin1
Paf1	2.66E-24	1.015451651	0.477	0.242	1.12E-19	SPG	Paf1
Zfas1	2.81E-24	0.507800635	0.253	0.075	1.18E-19	SPG	Zfas1
Atp2c1	2.82E-24	0.619767482	0.291	0.099	1.18E-19	SPG	Atp2c1
Tmem256	3.28E-24	0.593219467	0.316	0.107	1.38E-19	SPG	Tmem256
Pigp	3.49E-24	0.8287913	0.329	0.128	1.46E-19	SPG	Pigp
Gtf3c2	4.56E-24	0.569715683	0.283	0.095	1.92E-19	SPG	Gtf3c2
Skp1a	4.64E-24	0.833440498	0.692	0.477	1.95E-19	SPG	Skp1a
Lap3	5.00E-24	0.744920844	0.376	0.157	2.10E-19	SPG	Lap3
Rps9	5.16E-24	0.84760496	0.726	0.573	2.16E-19	SPG	Rps9
Rap1b	5.47E-24	0.388817402	0.401	0.152	2.29E-19	SPG	Rap1b
Eif1ax	5.76E-24	0.786063231	0.62	0.362	2.42E-19	SPG	Eif1ax
Zfyve21	6.02E-24	0.410153904	0.257	0.075	2.53E-19	SPG	Zfyve21
Ssr2	6.53E-24	0.966281024	0.468	0.229	2.74E-19	SPG	Ssr2
Brd8	6.54E-24	0.728371571	0.35	0.138	2.74E-19	SPG	Brd8
8-Mar	6.56E-24	0.447214009	0.257	0.08	2.75E-19	SPG	8-Mar
Mark3	7.87E-24	0.767683354	0.38	0.157	3.30E-19	SPG	Mark3
Usp24	7.91E-24	0.729540029	0.316	0.118	3.32E-19	SPG	Usp24
Dsn1	9.94E-24	0.590024239	0.257	0.082	4.17E-19	SPG	Dsn1
Skap2	1.07E-23	0.50988232	0.278	0.09	4.51E-19	SPG	Skap2
Aaas	1.15E-23	0.713313961	0.35	0.144	4.82E-19	SPG	Aaas
Ap2m1	1.52E-23	0.570866858	0.388	0.153	6.39E-19	SPG	Ap2m1
Sumo3	1.55E-23	0.807915975	0.371	0.146	6.49E-19	SPG	Sumo3
Tnpo3	1.77E-23	0.705547807	0.316	0.116	7.42E-19	SPG	Tnpo3
Ruvbl1	1.82E-23	0.553160996	0.295	0.103	7.65E-19	SPG	Ruvbl1
Ywhab	2.17E-23	0.598259696	0.595	0.31	9.12E-19	SPG	Ywhab
Dnttip2	2.25E-23	0.662670349	0.329	0.127	9.44E-19	SPG	Dnttip2
1700013H16Rik	2.26E-23	0.865073985	0.257	0.086	9.49E-19	SPG	1700013H16Rik
Emsy	2.33E-23	0.600422428	0.278	0.093	9.79E-19	SPG	Emsy
Ilk	2.39E-23	0.423554068	0.283	0.092	1.00E-18	SPG	Ilk
Lsm4	2.63E-23	0.990702922	0.574	0.36	1.10E-18	SPG	Lsm4
Ptk2	2.72E-23	0.931535806	0.426	0.203	1.14E-18	SPG	Ptk2
Zmym4	3.24E-23	0.782060886	0.439	0.209	1.36E-18	SPG	Zmym4
Cks2	3.35E-23	0.701895393	0.494	0.23	1.40E-18	SPG	Cks2
Malsu1	3.35E-23	0.834137269	0.477	0.251	1.41E-18	SPG	Malsu1
Pole4	3.69E-23	0.736185558	0.329	0.128	1.55E-18	SPG	Pole4
Cox14	3.74E-23	0.566184457	0.451	0.193	1.57E-18	SPG	Cox14
Ddx5	3.92E-23	0.713544777	0.835	0.667	1.64E-18	SPG	Ddx5
Fen1	4.15E-23	0.734292548	0.371	0.155	1.74E-18	SPG	Fen1
Smndc1	4.44E-23	0.607859091	0.329	0.127	1.86E-18	SPG	Smndc1
Ints11	4.44E-23	0.578308501	0.253	0.081	1.86E-18	SPG	Ints11
Ndufc2	4.46E-23	0.827444461	0.586	0.331	1.87E-18	SPG	Ndufc2
Nhp2	4.49E-23	0.699657203	0.376	0.156	1.88E-18	SPG	Nhp2
Rab1a	4.70E-23	0.727046871	0.388	0.164	1.97E-18	SPG	Rab1a
Cycs	4.98E-23	0.363989088	0.43	0.173	2.09E-18	SPG	Cycs
Pgam1	5.05E-23	0.581045915	0.561	0.267	2.12E-18	SPG	Pgam1
Pak2	5.65E-23	0.656686333	0.359	0.144	2.37E-18	SPG	Pak2
Nup43	5.74E-23	0.567571856	0.257	0.085	2.41E-18	SPG	Nup43
Kif13b	6.08E-23	0.657345052	0.257	0.084	2.55E-18	SPG	Kif13b
Rps27	6.32E-23	0.713028784	0.844	0.773	2.65E-18	SPG	Rps27
Chtop	6.88E-23	0.858055025	0.544	0.306	2.89E-18	SPG	Chtop
9430015G10Rik	7.69E-23	0.479752335	0.278	0.093	3.23E-18	SPG	9430015G10Rik
Rspry1	8.30E-23	1.016405331	0.405	0.189	3.48E-18	SPG	Rspry1
Alg13	8.78E-23	0.714721544	0.312	0.119	3.68E-18	SPG	Alg13
Srsf11	9.58E-23	0.812024072	0.595	0.358	4.02E-18	SPG	Srsf11
Pi4ka	9.63E-23	0.837028515	0.384	0.168	4.04E-18	SPG	Pi4ka
Aggf1	9.74E-23	0.477595753	0.253	0.08	4.09E-18	SPG	Aggf1
Capza2	9.99E-23	0.584874694	0.384	0.158	4.19E-18	SPG	Capza2
Ubap2l	1.20E-22	0.863376801	0.608	0.4	5.03E-18	SPG	Ubap2l
Ube2i	1.24E-22	0.820140579	0.743	0.524	5.22E-18	SPG	Ube2i
Rrm1	1.43E-22	0.811385124	0.451	0.22	5.99E-18	SPG	Rrm1
Cdc23	1.44E-22	0.63286954	0.291	0.104	6.06E-18	SPG	Cdc23
Ralbp1	1.46E-22	0.753730326	0.397	0.177	6.13E-18	SPG	Ralbp1
Luc7l2	1.50E-22	0.805657686	0.494	0.255	6.29E-18	SPG	Luc7l2
Gna11	1.69E-22	0.538308635	0.291	0.102	7.08E-18	SPG	Gna11
Psmb7	2.08E-22	0.776382424	0.692	0.475	8.71E-18	SPG	Psmb7
Rpl38	2.38E-22	0.949705254	0.713	0.604	9.99E-18	SPG	Rpl38
Sec61b	2.47E-22	0.762752999	0.473	0.235	1.04E-17	SPG	Sec61b
Sf3b1	2.55E-22	0.743810202	0.603	0.351	1.07E-17	SPG	Sf3b1
Ndufs7	2.70E-22	0.706762614	0.43	0.204	1.13E-17	SPG	Ndufs7
Rbm3	3.00E-22	0.360962297	0.27	0.085	1.26E-17	SPG	Rbm3
Wnk1	3.85E-22	0.909602641	0.603	0.361	1.61E-17	SPG	Wnk1
Pou2f1	4.02E-22	0.653702628	0.253	0.084	1.69E-17	SPG	Pou2f1
Maged1	4.21E-22	0.36982554	0.494	0.212	1.77E-17	SPG	Maged1
M6pr	4.55E-22	0.636537344	0.35	0.142	1.91E-17	SPG	M6pr
Kmt5a	4.64E-22	0.504321951	0.27	0.09	1.95E-17	SPG	Kmt5a
Gle1	4.97E-22	0.731763782	0.388	0.174	2.08E-17	SPG	Gle1
Igf1r	5.01E-22	0.548414443	0.27	0.087	2.10E-17	SPG	Igf1r
Serinc1	5.13E-22	0.509154248	0.274	0.09	2.15E-17	SPG	Serinc1
Rpl35	5.17E-22	0.966481483	0.557	0.359	2.17E-17	SPG	Rpl35
Tra2b	5.57E-22	0.763962924	0.612	0.37	2.34E-17	SPG	Tra2b
Tmpo	5.99E-22	0.763307418	0.354	0.148	2.51E-17	SPG	Tmpo
Hars	6.28E-22	0.562114614	0.274	0.094	2.64E-17	SPG	Hars
Akt3	6.52E-22	0.642536174	0.304	0.114	2.73E-17	SPG	Akt3
Hnrnpl	7.04E-22	0.555402489	0.333	0.127	2.95E-17	SPG	Hnrnpl
Eif3a	7.11E-22	0.866491147	0.637	0.443	2.98E-17	SPG	Eif3a
Zcrb1	7.20E-22	0.876939577	0.511	0.282	3.02E-17	SPG	Zcrb1
Cct2	7.47E-22	0.895762202	0.705	0.571	3.14E-17	SPG	Cct2
Axin1	8.40E-22	0.713925291	0.291	0.105	3.52E-17	SPG	Axin1
Dnajb11	9.08E-22	0.930522365	0.422	0.203	3.81E-17	SPG	Dnajb11
Zc3h11a	9.22E-22	0.775075213	0.451	0.221	3.87E-17	SPG	Zc3h11a
Rhoa	9.25E-22	0.540845472	0.414	0.179	3.88E-17	SPG	Rhoa
Scaper	9.29E-22	0.957815269	0.591	0.383	3.90E-17	SPG	Scaper
Eif2s3y	9.33E-22	0.572493991	0.262	0.089	3.91E-17	SPG	Eif2s3y
Mt2	9.57E-22	0.805619389	0.789	0.619	4.02E-17	SPG	Mt2
Slbp	9.63E-22	0.854165695	0.532	0.298	4.04E-17	SPG	Slbp
Racgap1	1.12E-21	0.802763162	0.456	0.235	4.69E-17	SPG	Racgap1
Gatad2b	1.20E-21	0.740421555	0.287	0.104	5.03E-17	SPG	Gatad2b
Rpl37	1.28E-21	0.847852745	0.781	0.705	5.39E-17	SPG	Rpl37
Vps13a	1.29E-21	0.873139355	0.578	0.352	5.42E-17	SPG	Vps13a
Ccdc25	1.31E-21	0.58477923	0.295	0.108	5.49E-17	SPG	Ccdc25
Rpl13	1.42E-21	0.941966992	0.684	0.535	5.95E-17	SPG	Rpl13
Hectd1	1.42E-21	0.772412578	0.354	0.146	5.96E-17	SPG	Hectd1
Atp5e	1.54E-21	0.851357729	0.776	0.677	6.48E-17	SPG	Atp5e
Ubc	1.63E-21	0.676267755	0.844	0.758	6.83E-17	SPG	Ubc
AC149090.1	1.84E-21	0.576846145	0.291	0.104	7.73E-17	SPG	AC149090.1
Wdr74	1.85E-21	0.585359964	0.253	0.086	7.75E-17	SPG	Wdr74
Lars	1.92E-21	0.785373431	0.333	0.136	8.07E-17	SPG	Lars
Rbm5	2.11E-21	0.65181145	0.401	0.18	8.87E-17	SPG	Rbm5
Nolc1	2.64E-21	0.793934968	0.363	0.158	1.11E-16	SPG	Nolc1
Gpbp1	3.14E-21	0.817546628	0.654	0.456	1.32E-16	SPG	Gpbp1
Ostc	3.26E-21	0.568326143	0.38	0.159	1.37E-16	SPG	Ostc
Vps29	3.26E-21	0.842096385	0.473	0.251	1.37E-16	SPG	Vps29
Orc4	3.32E-21	0.637611732	0.253	0.087	1.39E-16	SPG	Orc4
Fbxw7	3.58E-21	0.721492397	0.392	0.179	1.50E-16	SPG	Fbxw7
Cfdp1	3.64E-21	0.823697	0.553	0.329	1.53E-16	SPG	Cfdp1
Txndc16	4.17E-21	0.539794311	0.27	0.094	1.75E-16	SPG	Txndc16
Stip1	4.50E-21	0.806855041	0.586	0.357	1.89E-16	SPG	Stip1
Rps3a3	4.98E-21	0.819471308	0.304	0.117	2.09E-16	SPG	Rps3a3
5-Mar	5.05E-21	0.754584741	0.367	0.163	2.12E-16	SPG	5-Mar
Atp5md	5.08E-21	1.053772275	0.561	0.372	2.13E-16	SPG	Atp5md
Pomp	5.35E-21	0.718393234	0.511	0.269	2.24E-16	SPG	Pomp
Paics	5.51E-21	0.602402608	0.346	0.141	2.31E-16	SPG	Paics
Cdca4	5.57E-21	0.588145696	0.253	0.087	2.34E-16	SPG	Cdca4
Hspa4	5.92E-21	0.765131006	0.738	0.575	2.48E-16	SPG	Hspa4
Dis3	6.03E-21	0.801796474	0.392	0.184	2.53E-16	SPG	Dis3
Ddx24	6.98E-21	0.837621083	0.561	0.345	2.93E-16	SPG	Ddx24
Calm2	7.63E-21	0.500678281	0.81	0.587	3.20E-16	SPG	Calm2
Api5	7.74E-21	0.56418593	0.266	0.093	3.25E-16	SPG	Api5
Gm11361	9.12E-21	0.582639352	0.346	0.145	3.83E-16	SPG	Gm11361
Pes1	1.08E-20	0.747674417	0.38	0.172	4.52E-16	SPG	Pes1
Cnep1r1	1.14E-20	0.486618943	0.27	0.094	4.80E-16	SPG	Cnep1r1
Specc1l	1.17E-20	0.851697721	0.342	0.142	4.92E-16	SPG	Specc1l
Med19	1.27E-20	0.528156821	0.367	0.156	5.31E-16	SPG	Med19
Tcerg1	1.28E-20	0.77805511	0.426	0.209	5.38E-16	SPG	Tcerg1
Ndufb6	1.28E-20	0.732472808	0.54	0.305	5.39E-16	SPG	Ndufb6
Psmc5	1.39E-20	0.779691405	0.549	0.324	5.82E-16	SPG	Psmc5
Tinf2	1.50E-20	0.924836586	0.422	0.22	6.28E-16	SPG	Tinf2
Kdm7a	1.68E-20	0.586040986	0.312	0.119	7.05E-16	SPG	Kdm7a
C1qbp	1.74E-20	0.585748337	0.405	0.185	7.28E-16	SPG	C1qbp
Nudc	1.74E-20	0.571558785	0.447	0.211	7.31E-16	SPG	Nudc
Cnot6	1.76E-20	0.724072224	0.384	0.174	7.40E-16	SPG	Cnot6
Rabgap1	1.78E-20	0.76265352	0.312	0.124	7.47E-16	SPG	Rabgap1
Vps41	1.78E-20	0.504449685	0.266	0.09	7.47E-16	SPG	Vps41
Park7	1.90E-20	0.788779643	0.574	0.352	7.95E-16	SPG	Park7
Mrpl4	1.95E-20	0.622076539	0.295	0.113	8.18E-16	SPG	Mrpl4
Katna1	2.06E-20	0.62141451	0.278	0.104	8.66E-16	SPG	Katna1
Mrpl3	2.25E-20	0.495834894	0.35	0.144	9.46E-16	SPG	Mrpl3
Smc6	2.48E-20	0.847388133	0.696	0.512	1.04E-15	SPG	Smc6
Cdca8	2.62E-20	0.814172184	0.468	0.237	1.10E-15	SPG	Cdca8
Ltv1	2.67E-20	0.849416632	0.342	0.148	1.12E-15	SPG	Ltv1
Atp5d	2.89E-20	0.665442905	0.62	0.387	1.21E-15	SPG	Atp5d
Ddx42	2.89E-20	0.542524041	0.346	0.144	1.21E-15	SPG	Ddx42
Srebf2	3.42E-20	0.774736465	0.354	0.156	1.43E-15	SPG	Srebf2
9930021J03Rik	3.46E-20	0.768723206	0.321	0.131	1.45E-15	SPG	9930021J03Rik
Krtcap2	3.47E-20	0.659658108	0.456	0.232	1.46E-15	SPG	Krtcap2
G3bp2	3.52E-20	0.714943013	0.489	0.26	1.48E-15	SPG	G3bp2
Ppfibp1	4.00E-20	0.718563203	0.295	0.115	1.68E-15	SPG	Ppfibp1
Pcna	4.06E-20	0.795132523	0.397	0.192	1.70E-15	SPG	Pcna
Mkln1	4.22E-20	0.635292244	0.367	0.161	1.77E-15	SPG	Mkln1
Rps13	4.51E-20	0.76269619	0.772	0.71	1.89E-15	SPG	Rps13
Ccdc90b	4.66E-20	0.538263871	0.257	0.09	1.96E-15	SPG	Ccdc90b
Kif1b	4.82E-20	0.833125709	0.418	0.206	2.02E-15	SPG	Kif1b
Eny2	5.47E-20	0.709614148	0.376	0.171	2.30E-15	SPG	Eny2
Mthfd2	5.49E-20	0.738745724	0.409	0.198	2.31E-15	SPG	Mthfd2
Atp5k	5.76E-20	0.864469555	0.57	0.365	2.42E-15	SPG	Atp5k
Strn3	6.21E-20	0.608008832	0.295	0.112	2.61E-15	SPG	Strn3
Nudcd3	6.30E-20	0.740073205	0.574	0.375	2.65E-15	SPG	Nudcd3
Zwint	6.44E-20	0.588235922	0.388	0.17	2.70E-15	SPG	Zwint
Gm21972	7.29E-20	0.601996981	0.287	0.11	3.06E-15	SPG	Gm21972
Arpc5	9.19E-20	0.597049706	0.447	0.215	3.86E-15	SPG	Arpc5
Timm22	9.46E-20	0.486869808	0.278	0.102	3.97E-15	SPG	Timm22
Naa38	1.00E-19	0.813775834	0.684	0.515	4.21E-15	SPG	Naa38
Nptn	1.19E-19	0.563768666	0.38	0.167	4.98E-15	SPG	Nptn
Fbxl5	1.24E-19	0.798004424	0.392	0.191	5.21E-15	SPG	Fbxl5
Sycp2	1.28E-19	1.35047095	0.519	0.314	5.38E-15	SPG	Sycp2
Cul4b	1.32E-19	0.647050807	0.409	0.196	5.53E-15	SPG	Cul4b
Atp6v0d1	1.42E-19	0.740955154	0.38	0.175	5.96E-15	SPG	Atp6v0d1
Gspt1	1.59E-19	0.743601097	0.473	0.255	6.65E-15	SPG	Gspt1
Cep295	1.64E-19	0.728951946	0.363	0.169	6.89E-15	SPG	Cep295
Ccnt1	1.71E-19	0.617660769	0.27	0.1	7.19E-15	SPG	Ccnt1
Rab3gap1	2.06E-19	0.503754223	0.266	0.096	8.65E-15	SPG	Rab3gap1
Akap8l	2.17E-19	0.793407516	0.384	0.186	9.12E-15	SPG	Akap8l
Ccnl2	2.35E-19	0.699252996	0.367	0.167	9.84E-15	SPG	Ccnl2
Ddx47	2.40E-19	0.59312698	0.3	0.119	1.01E-14	SPG	Ddx47
Utp3	2.42E-19	0.526344453	0.333	0.141	1.01E-14	SPG	Utp3
Mrps26	2.44E-19	0.769285602	0.43	0.217	1.02E-14	SPG	Mrps26
Eif3l	2.63E-19	0.795015265	0.489	0.289	1.10E-14	SPG	Eif3l
Clock	2.71E-19	0.489878212	0.27	0.099	1.14E-14	SPG	Clock
Tnrc6b	2.73E-19	0.681706259	0.333	0.142	1.15E-14	SPG	Tnrc6b
7-Mar	2.91E-19	0.710612555	0.414	0.207	1.22E-14	SPG	7-Mar
Eif3c	2.99E-19	0.842030967	0.734	0.573	1.25E-14	SPG	Eif3c
Yeats4	3.12E-19	0.809976848	0.578	0.35	1.31E-14	SPG	Yeats4
Zfp346	3.40E-19	0.61390076	0.266	0.098	1.43E-14	SPG	Zfp346
Gnai3	3.98E-19	0.474276127	0.266	0.097	1.67E-14	SPG	Gnai3
Ccdc59	4.41E-19	0.529543056	0.27	0.099	1.85E-14	SPG	Ccdc59
Adprh	4.50E-19	0.551786496	0.354	0.153	1.89E-14	SPG	Adprh
Adsl	4.64E-19	0.479310096	0.291	0.112	1.95E-14	SPG	Adsl
Mrps33	4.93E-19	0.499803497	0.274	0.103	2.07E-14	SPG	Mrps33
Cpsf2	5.08E-19	0.768426237	0.359	0.165	2.13E-14	SPG	Cpsf2
Sec63	5.27E-19	0.918435809	0.481	0.279	2.21E-14	SPG	Sec63
Stx12	5.74E-19	0.53505705	0.283	0.104	2.41E-14	SPG	Stx12
Get4	5.82E-19	0.784965686	0.451	0.244	2.44E-14	SPG	Get4
Rabep1	6.25E-19	0.781060362	0.376	0.172	2.62E-14	SPG	Rabep1
Strbp	6.84E-19	0.896581374	0.641	0.457	2.87E-14	SPG	Strbp
Dxo	8.02E-19	0.723075351	0.338	0.153	3.36E-14	SPG	Dxo
Polr3h	9.13E-19	0.640444459	0.304	0.123	3.83E-14	SPG	Polr3h
Kmt2e	9.17E-19	0.771717571	0.426	0.209	3.85E-14	SPG	Kmt2e
Clic4	9.43E-19	0.64153217	0.359	0.161	3.96E-14	SPG	Clic4
Tex10	1.02E-18	0.759789766	0.489	0.277	4.30E-14	SPG	Tex10
Myo9a	1.06E-18	0.949498551	0.494	0.288	4.44E-14	SPG	Myo9a
Ankrd31	1.07E-18	0.844290389	0.367	0.173	4.49E-14	SPG	Ankrd31
Canx	1.12E-18	0.771491207	0.498	0.281	4.71E-14	SPG	Canx
Rere	1.29E-18	0.682026841	0.329	0.138	5.40E-14	SPG	Rere
Rad18	1.38E-18	0.590312995	0.329	0.142	5.79E-14	SPG	Rad18
Arl6ip4	1.51E-18	0.592286465	0.338	0.145	6.35E-14	SPG	Arl6ip4
Erc1	1.54E-18	0.699698701	0.325	0.143	6.44E-14	SPG	Erc1
Aip	1.58E-18	0.56968009	0.266	0.1	6.65E-14	SPG	Aip
Nbea	1.67E-18	0.75067416	0.291	0.115	7.00E-14	SPG	Nbea
Fancd2	1.73E-18	0.509738905	0.253	0.093	7.27E-14	SPG	Fancd2
Eif3m	1.78E-18	0.540756452	0.38	0.179	7.48E-14	SPG	Eif3m
Arhgdia	1.91E-18	0.438911098	0.3	0.117	8.00E-14	SPG	Arhgdia
Pdrg1	2.26E-18	0.605675639	0.321	0.132	9.48E-14	SPG	Pdrg1
Zcchc17	2.61E-18	0.564343016	0.329	0.14	1.09E-13	SPG	Zcchc17
Cdk4	2.85E-18	0.41633558	0.308	0.118	1.20E-13	SPG	Cdk4
Smdt1	2.87E-18	0.704956344	0.506	0.284	1.21E-13	SPG	Smdt1
Pgam5	3.02E-18	0.458088812	0.287	0.114	1.27E-13	SPG	Pgam5
Upf2	3.34E-18	0.760324669	0.397	0.195	1.40E-13	SPG	Upf2
Fam114a2	3.49E-18	0.63883415	0.295	0.117	1.47E-13	SPG	Fam114a2
Lman2	3.55E-18	0.794167374	0.506	0.294	1.49E-13	SPG	Lman2
Cenpe	3.68E-18	0.881050338	0.451	0.245	1.54E-13	SPG	Cenpe
Ccdc88c	3.86E-18	0.761250263	0.388	0.196	1.62E-13	SPG	Ccdc88c
Fam204a	3.88E-18	0.6688659	0.354	0.164	1.63E-13	SPG	Fam204a
Sar1a	4.41E-18	0.815344625	0.658	0.488	1.85E-13	SPG	Sar1a
Prdx4	4.83E-18	0.729882747	0.544	0.308	2.03E-13	SPG	Prdx4
Mrpl45	4.99E-18	0.561993021	0.304	0.126	2.09E-13	SPG	Mrpl45
Timm23	6.40E-18	0.746938462	0.553	0.356	2.69E-13	SPG	Timm23
Sun1	7.01E-18	0.758419263	0.321	0.142	2.94E-13	SPG	Sun1
Pa2g4	7.69E-18	0.662008307	0.481	0.274	3.23E-13	SPG	Pa2g4
Trp53bp1	9.61E-18	0.586442202	0.27	0.107	4.03E-13	SPG	Trp53bp1
Hif1an	1.00E-17	0.476578774	0.27	0.105	4.20E-13	SPG	Hif1an
Otud4	1.01E-17	0.675329898	0.426	0.224	4.23E-13	SPG	Otud4
Arglu1	1.14E-17	0.799547266	0.565	0.371	4.80E-13	SPG	Arglu1
Sart1	1.15E-17	0.477222234	0.316	0.134	4.83E-13	SPG	Sart1
Fip1l1	1.19E-17	0.726808051	0.376	0.182	4.98E-13	SPG	Fip1l1
Senp6	1.21E-17	0.768708069	0.468	0.264	5.07E-13	SPG	Senp6
Wwp1	1.54E-17	0.624494212	0.266	0.102	6.48E-13	SPG	Wwp1
Sf3a1	1.65E-17	0.693762581	0.321	0.142	6.91E-13	SPG	Sf3a1
Chchd2	1.81E-17	0.427783151	0.835	0.712	7.61E-13	SPG	Chchd2
Ap3m1	1.91E-17	0.556358868	0.283	0.115	8.02E-13	SPG	Ap3m1
Smarca4	2.21E-17	0.667648874	0.414	0.213	9.29E-13	SPG	Smarca4
Bzw1	2.29E-17	0.652751933	0.73	0.513	9.61E-13	SPG	Bzw1
Gm2000	2.37E-17	0.792441169	0.456	0.268	9.93E-13	SPG	Gm2000
Atp5c1	2.41E-17	0.78247662	0.633	0.47	1.01E-12	SPG	Atp5c1
Mau2	2.54E-17	0.518230532	0.278	0.112	1.07E-12	SPG	Mau2
Sf3a3	2.61E-17	0.593527095	0.392	0.197	1.09E-12	SPG	Sf3a3
Hsp90aa1	2.66E-17	0.528416635	0.911	0.73	1.12E-12	SPG	Hsp90aa1
Cct3	2.67E-17	0.693025232	0.747	0.568	1.12E-12	SPG	Cct3
Mrpl40	2.85E-17	0.597117101	0.376	0.185	1.20E-12	SPG	Mrpl40
Rps4l	2.94E-17	0.789271265	0.523	0.328	1.23E-12	SPG	Rps4l
mt-Atp8	3.00E-17	0.471494385	0.312	0.129	1.26E-12	SPG	mt-Atp8
Cox7b	3.06E-17	0.294000496	0.295	0.109	1.28E-12	SPG	Cox7b
Dtx2	3.16E-17	0.507024841	0.253	0.097	1.33E-12	SPG	Dtx2
Oga	3.24E-17	0.728789701	0.481	0.282	1.36E-12	SPG	Oga
Hint1	3.54E-17	0.619417888	0.722	0.554	1.48E-12	SPG	Hint1
Med13	4.10E-17	0.526050415	0.253	0.096	1.72E-12	SPG	Med13
Nf1	4.27E-17	0.600213211	0.329	0.148	1.79E-12	SPG	Nf1
Vmp1	4.41E-17	0.492520979	0.321	0.138	1.85E-12	SPG	Vmp1
Sdad1	5.20E-17	0.850266467	0.451	0.266	2.18E-12	SPG	Sdad1
Dhx40	5.41E-17	0.866931467	0.464	0.274	2.27E-12	SPG	Dhx40
Abce1	5.75E-17	0.554028062	0.304	0.132	2.41E-12	SPG	Abce1
Ercc3	6.76E-17	0.672450757	0.295	0.128	2.84E-12	SPG	Ercc3
Dohh	7.54E-17	0.486789879	0.27	0.107	3.16E-12	SPG	Dohh
Fbxo7	9.09E-17	0.470742629	0.283	0.117	3.82E-12	SPG	Fbxo7
Nufip2	9.11E-17	0.594850108	0.329	0.149	3.82E-12	SPG	Nufip2
Nedd8	1.12E-16	0.660216218	0.624	0.429	4.70E-12	SPG	Nedd8
Kdm1a	1.18E-16	0.653599203	0.523	0.307	4.94E-12	SPG	Kdm1a
Mef2a	1.21E-16	0.448227683	0.278	0.109	5.08E-12	SPG	Mef2a
Ddx39	1.22E-16	0.736304617	0.447	0.249	5.11E-12	SPG	Ddx39
Son	1.28E-16	0.687884579	0.646	0.451	5.36E-12	SPG	Son
Zranb1	1.34E-16	0.804916171	0.553	0.378	5.64E-12	SPG	Zranb1
Gtf3c6	1.42E-16	0.42344258	0.253	0.096	5.97E-12	SPG	Gtf3c6
Atp5g1	1.42E-16	0.743612472	0.599	0.441	5.97E-12	SPG	Atp5g1
Lamp2	1.43E-16	0.437656869	0.35	0.152	6.01E-12	SPG	Lamp2
Atp5o	1.49E-16	0.658005673	0.692	0.569	6.24E-12	SPG	Atp5o
Snrpd2	1.61E-16	0.812992721	0.688	0.574	6.77E-12	SPG	Snrpd2
Stk31	1.77E-16	0.704965149	0.278	0.116	7.43E-12	SPG	Stk31
Dnajc1	1.87E-16	0.684372387	0.316	0.141	7.84E-12	SPG	Dnajc1
Tubb5	1.91E-16	0.677334894	0.376	0.17	8.03E-12	SPG	Tubb5
Nap1l4	1.93E-16	0.651189266	0.409	0.214	8.09E-12	SPG	Nap1l4
Snrnp25	1.95E-16	0.512698355	0.3	0.129	8.16E-12	SPG	Snrnp25
Dhx15	2.05E-16	0.527947474	0.333	0.155	8.60E-12	SPG	Dhx15
H3f3a	2.12E-16	0.628184594	0.789	0.641	8.88E-12	SPG	H3f3a
Fh1	2.15E-16	0.505082327	0.308	0.131	9.01E-12	SPG	Fh1
Zc3h7a	2.46E-16	0.378347143	0.266	0.104	1.03E-11	SPG	Zc3h7a
Dusp11	2.52E-16	0.479503892	0.257	0.101	1.06E-11	SPG	Dusp11
Cramp1l	2.55E-16	0.45430209	0.266	0.106	1.07E-11	SPG	Cramp1l
Atp5l	2.63E-16	0.513536015	0.354	0.17	1.11E-11	SPG	Atp5l
Gigyf2	2.64E-16	0.674800729	0.43	0.236	1.11E-11	SPG	Gigyf2
Rps2-ps10	3.12E-16	0.466237536	0.262	0.105	1.31E-11	SPG	Rps2-ps10
Fcf1	3.47E-16	0.668189654	0.447	0.253	1.46E-11	SPG	Fcf1
Calr	3.73E-16	0.798106305	0.633	0.442	1.56E-11	SPG	Calr
Nek1	3.90E-16	0.827641014	0.304	0.14	1.63E-11	SPG	Nek1
Tmem50a	4.40E-16	0.368167688	0.308	0.124	1.84E-11	SPG	Tmem50a
Prelid3b	4.42E-16	0.490636029	0.253	0.1	1.85E-11	SPG	Prelid3b
Fkbp2	4.43E-16	0.402738077	0.266	0.105	1.86E-11	SPG	Fkbp2
Vps4b	4.54E-16	0.544015245	0.283	0.118	1.90E-11	SPG	Vps4b
Dnaja2	4.62E-16	0.780983909	0.549	0.361	1.94E-11	SPG	Dnaja2
Ccdc6	4.67E-16	0.659860814	0.359	0.175	1.96E-11	SPG	Ccdc6
Hormad1	5.07E-16	0.76625896	0.257	0.106	2.13E-11	SPG	Hormad1
Tsg101	5.15E-16	0.549415791	0.312	0.141	2.16E-11	SPG	Tsg101
Ndufa10	5.65E-16	0.555377364	0.363	0.176	2.37E-11	SPG	Ndufa10
Hspb11	5.68E-16	0.695597888	0.38	0.195	2.38E-11	SPG	Hspb11
Morc2a	6.10E-16	0.622344245	0.253	0.101	2.56E-11	SPG	Morc2a
Eef1a1	7.00E-16	0.562230013	0.937	0.926	2.94E-11	SPG	Eef1a1
Itsn1	7.32E-16	0.597288134	0.333	0.156	3.07E-11	SPG	Itsn1
Mcm7	7.88E-16	0.82412684	0.553	0.384	3.31E-11	SPG	Mcm7
Bub1	8.41E-16	0.794891087	0.266	0.114	3.53E-11	SPG	Bub1
Rplp0	8.58E-16	0.657519822	0.81	0.763	3.60E-11	SPG	Rplp0
Psmd6	1.05E-15	0.655381049	0.494	0.299	4.39E-11	SPG	Psmd6
Mfn1	1.26E-15	0.714663791	0.325	0.154	5.27E-11	SPG	Mfn1
Ranbp1	1.55E-15	0.75017121	0.439	0.249	6.52E-11	SPG	Ranbp1
Dnajc3	1.58E-15	0.958543501	0.447	0.252	6.61E-11	SPG	Dnajc3
Eif2s2	1.63E-15	0.727699825	0.819	0.59	6.83E-11	SPG	Eif2s2
Zc3h15	1.65E-15	0.74102704	0.557	0.393	6.92E-11	SPG	Zc3h15
Akap9	1.82E-15	0.719501521	0.418	0.226	7.64E-11	SPG	Akap9
Ccp110	2.13E-15	0.613378439	0.338	0.157	8.95E-11	SPG	Ccp110
Gpbp1l1	2.30E-15	0.647452604	0.312	0.146	9.65E-11	SPG	Gpbp1l1
Uhrf1	2.57E-15	0.638997809	0.304	0.143	1.08E-10	SPG	Uhrf1
Brix1	2.64E-15	0.579730586	0.371	0.191	1.11E-10	SPG	Brix1
Azin1	2.64E-15	0.537203168	0.321	0.153	1.11E-10	SPG	Azin1
Exoc6b	2.95E-15	0.563148447	0.257	0.104	1.24E-10	SPG	Exoc6b
Syce2	3.44E-15	0.563682941	0.747	0.551	1.44E-10	SPG	Syce2
Prkcsh	3.60E-15	0.595711872	0.278	0.12	1.51E-10	SPG	Prkcsh
Dbi	4.66E-15	0.396034499	0.624	0.409	1.96E-10	SPG	Dbi
Rtf1	4.77E-15	0.771058507	0.481	0.308	2.00E-10	SPG	Rtf1
Arcn1	4.84E-15	0.539123226	0.304	0.139	2.03E-10	SPG	Arcn1
Mrps25	5.10E-15	0.584410138	0.316	0.151	2.14E-10	SPG	Mrps25
Tacc3	5.17E-15	0.845135191	0.333	0.168	2.17E-10	SPG	Tacc3
Smc4	6.17E-15	0.747504245	0.751	0.593	2.59E-10	SPG	Smc4
Nsmce4a	6.47E-15	0.446660997	0.3	0.13	2.71E-10	SPG	Nsmce4a
Polr2m	6.68E-15	0.423163164	0.304	0.134	2.80E-10	SPG	Polr2m
Usp7	6.94E-15	0.796260567	0.62	0.462	2.91E-10	SPG	Usp7
Exosc9	7.03E-15	0.561802681	0.278	0.122	2.95E-10	SPG	Exosc9
Kif20a	7.54E-15	0.766053063	0.316	0.158	3.17E-10	SPG	Kif20a
Cul4a	8.05E-15	0.524883468	0.321	0.148	3.38E-10	SPG	Cul4a
Ube2o	8.33E-15	0.578222614	0.312	0.148	3.49E-10	SPG	Ube2o
Hpf1	8.78E-15	0.727415572	0.354	0.185	3.68E-10	SPG	Hpf1
Xrcc6	9.04E-15	0.601818105	0.342	0.174	3.79E-10	SPG	Xrcc6
Esyt2	9.21E-15	0.541425187	0.253	0.104	3.86E-10	SPG	Esyt2
Phf14	9.46E-15	0.453531131	0.257	0.106	3.97E-10	SPG	Phf14
Eif4ebp2	1.03E-14	0.532689923	0.295	0.134	4.33E-10	SPG	Eif4ebp2
Gpatch11	1.07E-14	0.654506679	0.342	0.171	4.48E-10	SPG	Gpatch11
Sfi1	1.16E-14	0.492757658	0.308	0.138	4.86E-10	SPG	Sfi1
Rbm42	1.17E-14	0.523387343	0.338	0.165	4.89E-10	SPG	Rbm42
Ptbp1	1.31E-14	0.721885975	0.451	0.274	5.49E-10	SPG	Ptbp1
Gemin5	1.38E-14	0.627869946	0.342	0.174	5.78E-10	SPG	Gemin5
Nsmce2	1.39E-14	0.585352777	0.376	0.196	5.82E-10	SPG	Nsmce2
Exoc3	1.46E-14	0.637025833	0.376	0.203	6.12E-10	SPG	Exoc3
Ppp2r1a	1.47E-14	0.314695828	0.27	0.109	6.18E-10	SPG	Ppp2r1a
Supt5	1.53E-14	0.606408799	0.451	0.261	6.41E-10	SPG	Supt5
Galk1	1.56E-14	0.654311625	0.316	0.156	6.55E-10	SPG	Galk1
Fyn	1.57E-14	0.273986335	0.262	0.101	6.57E-10	SPG	Fyn
Wdr1	1.84E-14	0.589647291	0.354	0.184	7.73E-10	SPG	Wdr1
Ap1g1	2.10E-14	0.620095253	0.367	0.194	8.81E-10	SPG	Ap1g1
Uqcrc2	2.37E-14	0.586959096	0.54	0.344	9.94E-10	SPG	Uqcrc2
Swi5	2.48E-14	0.569223704	0.734	0.584	1.04E-09	SPG	Swi5
Mtrex	2.57E-14	0.799560434	0.363	0.195	1.08E-09	SPG	Mtrex
Kansl1	2.75E-14	0.653229012	0.371	0.202	1.15E-09	SPG	Kansl1
Tmem167	2.77E-14	0.543447467	0.316	0.15	1.16E-09	SPG	Tmem167
Phrf1	2.83E-14	0.561935421	0.287	0.132	1.19E-09	SPG	Phrf1
Prpf38b	2.84E-14	0.664438932	0.536	0.345	1.19E-09	SPG	Prpf38b
Srsf4	3.67E-14	0.592505327	0.278	0.126	1.54E-09	SPG	Srsf4
Mtpn	3.87E-14	0.630495225	0.439	0.253	1.62E-09	SPG	Mtpn
Snx4	4.32E-14	0.622913239	0.354	0.182	1.81E-09	SPG	Snx4
Scpep1	4.34E-14	0.321792196	0.371	0.176	1.82E-09	SPG	Scpep1
Spint2	4.51E-14	0.608270482	0.473	0.286	1.89E-09	SPG	Spint2
Nudt21	4.56E-14	0.618714235	0.405	0.232	1.91E-09	SPG	Nudt21
Xab2	4.63E-14	0.557268557	0.274	0.124	1.94E-09	SPG	Xab2
Pdcd6	5.00E-14	0.432553206	0.295	0.133	2.10E-09	SPG	Pdcd6
Tex30	5.12E-14	0.627299906	0.544	0.368	2.15E-09	SPG	Tex30
Sugp1	5.48E-14	0.752642705	0.405	0.239	2.30E-09	SPG	Sugp1
Srpr	5.85E-14	0.778898313	0.418	0.245	2.45E-09	SPG	Srpr
Rala	6.87E-14	0.677869491	0.477	0.295	2.88E-09	SPG	Rala
Cdk13	8.35E-14	0.556281436	0.354	0.184	3.50E-09	SPG	Cdk13
Uba52	9.07E-14	0.569739206	0.662	0.517	3.81E-09	SPG	Uba52
Ywhae	9.97E-14	0.584524989	0.751	0.64	4.18E-09	SPG	Ywhae
Eml4	1.12E-13	0.43968222	0.266	0.116	4.68E-09	SPG	Eml4
Poldip3	1.14E-13	0.584065067	0.308	0.152	4.78E-09	SPG	Poldip3
Rfc1	1.14E-13	0.598685616	0.557	0.36	4.79E-09	SPG	Rfc1
Zzz3	1.20E-13	0.452739383	0.266	0.117	5.05E-09	SPG	Zzz3
Slc25a3	1.20E-13	0.480343045	0.591	0.406	5.05E-09	SPG	Slc25a3
Dnajc2	1.27E-13	0.658397922	0.7	0.565	5.34E-09	SPG	Dnajc2
Rnf24	1.39E-13	0.594788072	0.371	0.204	5.82E-09	SPG	Rnf24
Rpl7	1.46E-13	0.725920487	0.591	0.451	6.14E-09	SPG	Rpl7
Ppp6r3	1.51E-13	0.462651886	0.27	0.122	6.36E-09	SPG	Ppp6r3
Grsf1	1.52E-13	0.45394797	0.308	0.147	6.38E-09	SPG	Grsf1
Tmem126a	1.55E-13	0.445052986	0.291	0.134	6.50E-09	SPG	Tmem126a
Rpl24	1.79E-13	0.66836227	0.595	0.469	7.51E-09	SPG	Rpl24
Ccdc172	1.84E-13	0.545146825	0.287	0.136	7.73E-09	SPG	Ccdc172
Btbd10	1.91E-13	0.723107835	0.464	0.287	8.01E-09	SPG	Btbd10
Ccny	2.02E-13	0.733831108	0.409	0.246	8.48E-09	SPG	Ccny
Faf1	2.60E-13	0.78294961	0.426	0.267	1.09E-08	SPG	Faf1
Hnrnph3	2.72E-13	0.833008408	0.515	0.349	1.14E-08	SPG	Hnrnph3
Atp5b	2.80E-13	0.494554877	0.789	0.669	1.17E-08	SPG	Atp5b
Ddx52	2.85E-13	0.562473464	0.316	0.159	1.20E-08	SPG	Ddx52
Anapc11	3.11E-13	0.659677639	0.561	0.405	1.30E-08	SPG	Anapc11
Ebna1bp2	3.14E-13	0.633913542	0.401	0.232	1.32E-08	SPG	Ebna1bp2
Actr6	3.25E-13	0.427571774	0.262	0.116	1.37E-08	SPG	Actr6
Cplane1	3.40E-13	0.696663384	0.329	0.172	1.43E-08	SPG	Cplane1
Mycbp	3.43E-13	0.702743136	0.511	0.352	1.44E-08	SPG	Mycbp
Rev3l	3.89E-13	0.601991686	0.338	0.179	1.63E-08	SPG	Rev3l
Vps13b	4.09E-13	0.482860179	0.283	0.132	1.72E-08	SPG	Vps13b
Prc1	4.15E-13	0.751052231	0.397	0.228	1.74E-08	SPG	Prc1
Psmd11	4.27E-13	0.594818901	0.38	0.214	1.79E-08	SPG	Psmd11
Tcea1	4.28E-13	0.586244349	0.295	0.141	1.79E-08	SPG	Tcea1
1110008P14Rik	4.57E-13	0.315699774	0.38	0.199	1.92E-08	SPG	1110008P14Rik
Akr1a1	5.84E-13	0.29076844	0.494	0.272	2.45E-08	SPG	Akr1a1
Tdp2	5.91E-13	0.56940434	0.253	0.115	2.48E-08	SPG	Tdp2
Ssrp1	6.16E-13	0.757917043	0.481	0.327	2.59E-08	SPG	Ssrp1
Psma3	6.95E-13	0.573937071	0.616	0.446	2.92E-08	SPG	Psma3
Mrpl13	7.19E-13	0.593249538	0.376	0.212	3.02E-08	SPG	Mrpl13
Tasor2	7.28E-13	0.570229294	0.329	0.169	3.05E-08	SPG	Tasor2
Txndc17	9.13E-13	0.396189841	0.278	0.126	3.83E-08	SPG	Txndc17
Bcas2	9.92E-13	0.646553424	0.426	0.258	4.16E-08	SPG	Bcas2
Ccar1	1.08E-12	0.690693142	0.489	0.316	4.52E-08	SPG	Ccar1
Ppp2r2a	1.10E-12	0.505281411	0.392	0.221	4.63E-08	SPG	Ppp2r2a
Prim2	1.11E-12	0.59879744	0.27	0.13	4.66E-08	SPG	Prim2
Mrpl15	1.11E-12	0.579455873	0.354	0.198	4.67E-08	SPG	Mrpl15
Usp19	1.14E-12	0.585005161	0.35	0.187	4.80E-08	SPG	Usp19
Cox5b	1.17E-12	0.634833154	0.633	0.478	4.90E-08	SPG	Cox5b
Sys1	1.26E-12	0.276940031	0.295	0.136	5.27E-08	SPG	Sys1
Csnk1d	1.27E-12	0.583601577	0.557	0.39	5.33E-08	SPG	Csnk1d
Rsf1	1.29E-12	0.571966275	0.308	0.155	5.40E-08	SPG	Rsf1
Golgb1	1.30E-12	0.653323467	0.325	0.168	5.47E-08	SPG	Golgb1
Rpl34	1.37E-12	0.514849949	0.325	0.172	5.73E-08	SPG	Rpl34
Myl12b	1.37E-12	0.480784882	0.464	0.278	5.75E-08	SPG	Myl12b
Fxr2	1.55E-12	0.548103065	0.342	0.18	6.51E-08	SPG	Fxr2
Uqcrb	1.59E-12	0.622072437	0.612	0.452	6.67E-08	SPG	Uqcrb
BC005624	1.71E-12	0.621561302	0.308	0.155	7.18E-08	SPG	BC005624
Exosc1	1.77E-12	0.638354044	0.367	0.212	7.43E-08	SPG	Exosc1
Bcas3	1.78E-12	0.507015627	0.283	0.135	7.46E-08	SPG	Bcas3
D030056L22Rik	1.86E-12	0.500099859	0.401	0.215	7.82E-08	SPG	D030056L22Rik
6-Mar	2.02E-12	0.678457319	0.321	0.169	8.49E-08	SPG	6-Mar
Copg2	2.51E-12	0.506205157	0.354	0.193	1.05E-07	SPG	Copg2
Hras	2.51E-12	0.558136317	0.371	0.216	1.05E-07	SPG	Hras
Rps20	2.53E-12	0.385538775	0.92	0.865	1.06E-07	SPG	Rps20
Tomm6	2.53E-12	0.663068561	0.443	0.283	1.06E-07	SPG	Tomm6
Taf11	2.56E-12	0.495554067	0.342	0.185	1.07E-07	SPG	Taf11
Htt	2.91E-12	0.525731119	0.257	0.121	1.22E-07	SPG	Htt
Cfl1	3.09E-12	0.613807894	0.637	0.501	1.30E-07	SPG	Cfl1
Znhit6	3.20E-12	0.549692299	0.295	0.148	1.34E-07	SPG	Znhit6
Pdcd6ip	3.28E-12	0.506460548	0.257	0.117	1.38E-07	SPG	Pdcd6ip
Sf3b5	3.91E-12	0.519457484	0.388	0.222	1.64E-07	SPG	Sf3b5
Snrpa	4.16E-12	0.53131637	0.342	0.187	1.75E-07	SPG	Snrpa
Arfrp1	4.17E-12	0.629295159	0.325	0.176	1.75E-07	SPG	Arfrp1
Tial1	4.39E-12	0.617054863	0.295	0.151	1.84E-07	SPG	Tial1
Srek1	4.52E-12	0.61130467	0.338	0.177	1.90E-07	SPG	Srek1
Macf1	5.04E-12	0.446678883	0.262	0.117	2.12E-07	SPG	Macf1
Ppp1r15b	5.25E-12	0.449504611	0.253	0.117	2.20E-07	SPG	Ppp1r15b
Crnkl1	5.78E-12	0.472767022	0.291	0.145	2.42E-07	SPG	Crnkl1
Ncor1	6.18E-12	0.631603668	0.502	0.335	2.59E-07	SPG	Ncor1
Fam98b	6.22E-12	0.535040482	0.333	0.18	2.61E-07	SPG	Fam98b
Khdrbs1	6.31E-12	0.481801538	0.321	0.168	2.65E-07	SPG	Khdrbs1
Zmat2	6.58E-12	0.473626965	0.338	0.178	2.76E-07	SPG	Zmat2
Zfr	6.62E-12	0.730705809	0.456	0.303	2.78E-07	SPG	Zfr
Rabgap1l	6.69E-12	0.634149566	0.308	0.159	2.81E-07	SPG	Rabgap1l
Dazap2	6.82E-12	0.649054313	0.54	0.375	2.86E-07	SPG	Dazap2
Cox10	6.82E-12	0.467801307	0.253	0.116	2.86E-07	SPG	Cox10
Gnai2	7.14E-12	0.344130122	0.544	0.347	3.00E-07	SPG	Gnai2
Nup133	7.79E-12	0.607085086	0.312	0.166	3.27E-07	SPG	Nup133
Cltc	7.87E-12	0.526065155	0.333	0.177	3.30E-07	SPG	Cltc
Ppp4r2	7.88E-12	0.606629477	0.451	0.295	3.30E-07	SPG	Ppp4r2
Mpc1	8.07E-12	0.71492792	0.295	0.154	3.38E-07	SPG	Mpc1
Sem1	8.71E-12	0.55773934	0.717	0.552	3.66E-07	SPG	Sem1
Ilf3	8.93E-12	0.538071072	0.426	0.267	3.75E-07	SPG	Ilf3
Taf6	8.98E-12	0.67981471	0.405	0.26	3.77E-07	SPG	Taf6
Polr2c	9.84E-12	0.534646321	0.325	0.174	4.13E-07	SPG	Polr2c
Eif1ad	1.02E-11	0.660596778	0.418	0.269	4.26E-07	SPG	Eif1ad
Matr3	1.06E-11	0.558493318	0.473	0.303	4.47E-07	SPG	Matr3
Zfp318	1.07E-11	0.733905443	0.527	0.364	4.51E-07	SPG	Zfp318
Cep162	1.12E-11	0.562486228	0.274	0.133	4.70E-07	SPG	Cep162
Rab11a	1.13E-11	0.501641455	0.578	0.406	4.75E-07	SPG	Rab11a
Ncapg	1.14E-11	0.65504686	0.367	0.214	4.79E-07	SPG	Ncapg
Trappc4	1.25E-11	0.51400896	0.409	0.243	5.27E-07	SPG	Trappc4
Arpc1b	1.27E-11	0.408195685	0.384	0.204	5.34E-07	SPG	Arpc1b
Ndufa3	1.30E-11	0.514724032	0.532	0.373	5.46E-07	SPG	Ndufa3
Kpnb1	1.34E-11	0.591984534	0.553	0.368	5.64E-07	SPG	Kpnb1
Nudt16l1	1.37E-11	0.499877362	0.287	0.143	5.75E-07	SPG	Nudt16l1
Ube3c	1.38E-11	0.557203342	0.291	0.149	5.79E-07	SPG	Ube3c
Gm15772	1.39E-11	0.70109139	0.612	0.52	5.84E-07	SPG	Gm15772
Tex19.2	1.50E-11	0.297669499	0.257	0.116	6.30E-07	SPG	Tex19.2
Sgsm3	1.59E-11	0.650361194	0.304	0.162	6.69E-07	SPG	Sgsm3
Ndufa13	1.63E-11	0.643962483	0.726	0.662	6.85E-07	SPG	Ndufa13
Ppp6r1	1.75E-11	0.548674373	0.418	0.261	7.33E-07	SPG	Ppp6r1
Mrpl18	1.77E-11	0.611570823	0.46	0.306	7.43E-07	SPG	Mrpl18
Sdhc	1.86E-11	0.474163349	0.384	0.22	7.82E-07	SPG	Sdhc
Med21	1.90E-11	0.666485572	0.392	0.24	7.96E-07	SPG	Med21
Cox7c	1.97E-11	0.522015672	0.705	0.552	8.25E-07	SPG	Cox7c
Hnrnpa0	2.04E-11	0.47745931	0.435	0.26	8.57E-07	SPG	Hnrnpa0
Ecsit	2.16E-11	0.6422021	0.283	0.148	9.06E-07	SPG	Ecsit
Arhgap12	2.17E-11	0.490180234	0.262	0.125	9.12E-07	SPG	Arhgap12
Ndufa2	2.27E-11	0.605544511	0.667	0.58	9.53E-07	SPG	Ndufa2
Rybp	2.36E-11	0.28816254	0.253	0.116	9.90E-07	SPG	Rybp
Naa40	2.36E-11	0.59115766	0.253	0.124	9.91E-07	SPG	Naa40
Chd1l	2.68E-11	0.67890537	0.346	0.199	1.13E-06	SPG	Chd1l
Ufl1	2.76E-11	0.496007366	0.27	0.132	1.16E-06	SPG	Ufl1
Incenp	2.77E-11	0.742441541	0.363	0.212	1.16E-06	SPG	Incenp
Zfp652	2.85E-11	0.43723524	0.253	0.12	1.20E-06	SPG	Zfp652
Golga5	3.29E-11	0.678471015	0.295	0.158	1.38E-06	SPG	Golga5
Sel1l	3.30E-11	0.403543324	0.262	0.122	1.38E-06	SPG	Sel1l
Polr1c	3.44E-11	0.785013937	0.447	0.31	1.45E-06	SPG	Polr1c
Rpl27a	3.78E-11	0.506391781	0.295	0.155	1.59E-06	SPG	Rpl27a
Ubxn1	4.01E-11	0.503264888	0.536	0.375	1.68E-06	SPG	Ubxn1
Ahcyl1	4.27E-11	0.553330072	0.304	0.158	1.79E-06	SPG	Ahcyl1
Psmd13	5.27E-11	0.541593934	0.418	0.267	2.21E-06	SPG	Psmd13
Clk1	5.27E-11	0.365263119	0.257	0.119	2.21E-06	SPG	Clk1
Evl	5.34E-11	0.446206128	0.257	0.121	2.24E-06	SPG	Evl
2610507B11Rik	6.35E-11	0.584879347	0.414	0.257	2.66E-06	SPG	2610507B11Rik
Bloc1s2	6.41E-11	0.571165144	0.325	0.182	2.69E-06	SPG	Bloc1s2
Suv39h2	6.52E-11	0.522151936	0.287	0.152	2.74E-06	SPG	Suv39h2
Ubn2	6.99E-11	0.623976176	0.439	0.292	2.93E-06	SPG	Ubn2
Cox6c	7.15E-11	0.425834882	0.835	0.712	3.00E-06	SPG	Cox6c
Ewsr1	7.16E-11	0.552794266	0.641	0.468	3.00E-06	SPG	Ewsr1
Cpsf3	8.24E-11	0.553770015	0.35	0.201	3.46E-06	SPG	Cpsf3
Gas5	8.27E-11	0.455841984	0.591	0.437	3.47E-06	SPG	Gas5
Trim28	8.29E-11	0.631264478	0.616	0.487	3.48E-06	SPG	Trim28
Desi2	8.63E-11	0.640958459	0.266	0.135	3.62E-06	SPG	Desi2
Cyb5r3	8.83E-11	0.391821819	0.321	0.166	3.71E-06	SPG	Cyb5r3
Far1	9.16E-11	0.55808943	0.283	0.151	3.84E-06	SPG	Far1
Drg1	9.54E-11	0.536211108	0.532	0.385	4.00E-06	SPG	Drg1
Tpm3	9.74E-11	0.356885849	0.409	0.235	4.09E-06	SPG	Tpm3
Rnf17	9.74E-11	0.629849967	0.494	0.336	4.09E-06	SPG	Rnf17
Eif3g	1.03E-10	0.595045764	0.684	0.621	4.32E-06	SPG	Eif3g
Polr3e	1.18E-10	0.474317184	0.3	0.16	4.97E-06	SPG	Polr3e
Bnip2	1.24E-10	0.323367337	0.35	0.191	5.19E-06	SPG	Bnip2
Ubac1	1.24E-10	0.61792471	0.422	0.27	5.20E-06	SPG	Ubac1
Higd1a	1.26E-10	0.583699464	0.646	0.564	5.28E-06	SPG	Higd1a
Srrt	1.27E-10	0.529523884	0.426	0.262	5.32E-06	SPG	Srrt
Espl1	1.33E-10	0.561847213	0.316	0.174	5.58E-06	SPG	Espl1
Kdm5b	1.43E-10	0.643669134	0.468	0.323	6.01E-06	SPG	Kdm5b
Cct5	1.44E-10	0.54928793	0.684	0.555	6.06E-06	SPG	Cct5
Stt3a	1.44E-10	0.610038353	0.304	0.166	6.06E-06	SPG	Stt3a
Arfgef1	1.59E-10	0.539401739	0.325	0.185	6.68E-06	SPG	Arfgef1
Tusc2	1.63E-10	0.520519306	0.283	0.149	6.82E-06	SPG	Tusc2
Arpc2	1.64E-10	0.453098531	0.789	0.669	6.87E-06	SPG	Arpc2
Farsb	1.67E-10	0.546639211	0.384	0.235	7.02E-06	SPG	Farsb
Srp19	1.72E-10	0.560495024	0.46	0.306	7.23E-06	SPG	Srp19
Tdrd9	1.85E-10	0.439515517	0.312	0.17	7.76E-06	SPG	Tdrd9
Vti1b	1.86E-10	0.632041638	0.418	0.27	7.80E-06	SPG	Vti1b
Ganab	1.87E-10	0.590200169	0.312	0.172	7.83E-06	SPG	Ganab
Wdr33	1.87E-10	0.539374793	0.468	0.312	7.86E-06	SPG	Wdr33
Rab10	1.98E-10	0.615608041	0.443	0.289	8.31E-06	SPG	Rab10
Frg1	2.00E-10	0.586473695	0.38	0.234	8.38E-06	SPG	Frg1
Tmem134	2.15E-10	0.52766881	0.312	0.172	9.04E-06	SPG	Tmem134
Txnl4a	2.16E-10	0.408067672	0.262	0.134	9.04E-06	SPG	Txnl4a
Prpsap1	2.30E-10	0.359942281	0.283	0.144	9.64E-06	SPG	Prpsap1
Lrpap1	2.36E-10	0.679136471	0.405	0.25	9.92E-06	SPG	Lrpap1
Nol12	2.70E-10	0.37163381	0.257	0.128	1.13E-05	SPG	Nol12
Cmas	2.75E-10	0.266597836	0.27	0.129	1.15E-05	SPG	Cmas
Fau	2.75E-10	0.450590359	0.789	0.787	1.16E-05	SPG	Fau
Shmt1	2.80E-10	0.648591058	0.325	0.191	1.17E-05	SPG	Shmt1
Acss2	2.91E-10	0.828253037	0.3	0.174	1.22E-05	SPG	Acss2
Casc4	3.11E-10	0.411858506	0.295	0.157	1.31E-05	SPG	Casc4
Kif3a	3.32E-10	0.501819246	0.511	0.356	1.39E-05	SPG	Kif3a
Erp44	3.49E-10	0.605221638	0.338	0.198	1.46E-05	SPG	Erp44
Letm1	3.50E-10	0.474265213	0.257	0.13	1.47E-05	SPG	Letm1
Rps6	3.60E-10	0.589398708	0.422	0.288	1.51E-05	SPG	Rps6
Opa1	4.25E-10	0.373157677	0.266	0.135	1.78E-05	SPG	Opa1
Agap1	4.55E-10	0.433644289	0.283	0.15	1.91E-05	SPG	Agap1
Ufsp2	4.59E-10	0.463510518	0.283	0.149	1.92E-05	SPG	Ufsp2
Bub3	5.00E-10	0.598818022	0.414	0.263	2.10E-05	SPG	Bub3
Ormdl2	5.27E-10	0.559337694	0.367	0.229	2.21E-05	SPG	Ormdl2
Eif1b	5.37E-10	0.454442273	0.684	0.532	2.25E-05	SPG	Eif1b
Pdia3	5.93E-10	0.512872774	0.561	0.412	2.49E-05	SPG	Pdia3
Tnpo1	6.01E-10	0.565777381	0.38	0.243	2.52E-05	SPG	Tnpo1
Ndufaf8	6.35E-10	0.574318158	0.498	0.361	2.66E-05	SPG	Ndufaf8
Romo1	6.38E-10	0.442882295	0.519	0.382	2.67E-05	SPG	Romo1
Tuba3a	6.54E-10	0.385459883	0.882	0.719	2.74E-05	SPG	Tuba3a
Tmem183a	6.60E-10	0.618793126	0.422	0.285	2.77E-05	SPG	Tmem183a
Yy1	6.83E-10	0.515867003	0.295	0.161	2.87E-05	SPG	Yy1
Plk4	7.44E-10	0.611152444	0.367	0.233	3.12E-05	SPG	Plk4
Ube2j2	7.51E-10	0.553285689	0.532	0.393	3.15E-05	SPG	Ube2j2
Trip12	7.73E-10	0.529790572	0.726	0.611	3.24E-05	SPG	Trip12
Vapa	7.82E-10	0.428607	0.456	0.294	3.28E-05	SPG	Vapa
Gm14586	8.91E-10	0.579292929	0.363	0.226	3.74E-05	SPG	Gm14586
Jmjd1c	9.13E-10	0.508643518	0.283	0.155	3.83E-05	SPG	Jmjd1c
Edc4	9.16E-10	0.477409193	0.3	0.161	3.84E-05	SPG	Edc4
Eif3h	1.17E-09	0.573296517	0.658	0.585	4.92E-05	SPG	Eif3h
Cul5	1.21E-09	0.675895133	0.519	0.392	5.07E-05	SPG	Cul5
Tor1aip2	1.22E-09	0.432013031	0.329	0.188	5.11E-05	SPG	Tor1aip2
Mta2	1.22E-09	0.410094905	0.291	0.156	5.13E-05	SPG	Mta2
Slc4a1ap	1.24E-09	0.46025856	0.3	0.167	5.21E-05	SPG	Slc4a1ap
Zfp445	1.27E-09	0.499943244	0.253	0.128	5.31E-05	SPG	Zfp445
Naa15	1.32E-09	0.839892816	0.494	0.36	5.56E-05	SPG	Naa15
Psmd12	1.42E-09	0.543472806	0.456	0.319	5.94E-05	SPG	Psmd12
Tspan3	1.42E-09	0.446803001	0.405	0.253	5.98E-05	SPG	Tspan3
Pura	1.54E-09	0.519622991	0.295	0.164	6.45E-05	SPG	Pura
Psmb5	1.65E-09	0.46592563	0.35	0.214	6.92E-05	SPG	Psmb5
Qars	1.66E-09	0.548103924	0.342	0.205	6.95E-05	SPG	Qars
Pitpna	1.68E-09	0.53196612	0.456	0.317	7.04E-05	SPG	Pitpna
Nus1	1.72E-09	0.51724879	0.316	0.183	7.23E-05	SPG	Nus1
Pfdn6	1.93E-09	0.59281791	0.464	0.323	8.09E-05	SPG	Pfdn6
BC005537	2.12E-09	0.408503518	0.456	0.304	8.88E-05	SPG	BC005537
Ogdh	2.37E-09	0.483166426	0.325	0.188	9.95E-05	SPG	Ogdh
Nktr	2.39E-09	0.639707008	0.561	0.428	0.000100455	SPG	Nktr
Sec61a1	2.41E-09	0.609936677	0.473	0.339	0.000101285	SPG	Sec61a1
Ints12	2.44E-09	0.52833542	0.253	0.134	0.000102421	SPG	Ints12
Rps26-ps1	2.60E-09	0.71417014	0.392	0.274	0.00010904	SPG	Rps26-ps1
Hnrnpa3	2.88E-09	0.463938485	0.422	0.277	0.00012073	SPG	Hnrnpa3
Ppp4r3b	3.01E-09	0.552230889	0.316	0.185	0.000126274	SPG	Ppp4r3b
Chic2	3.18E-09	0.430550797	0.574	0.399	0.000133247	SPG	Chic2
Rnf11	3.35E-09	0.354889706	0.27	0.141	0.000140562	SPG	Rnf11
Slmap	3.50E-09	0.340063502	0.278	0.144	0.000146887	SPG	Slmap
Adnp	3.84E-09	0.493107627	0.363	0.229	0.00016122	SPG	Adnp
Pdhb	3.86E-09	0.52623533	0.574	0.46	0.000162067	SPG	Pdhb
Cdc16	4.26E-09	0.442716527	0.283	0.156	0.00017857	SPG	Cdc16
Oxct1	4.41E-09	0.532826792	0.397	0.261	0.000184911	SPG	Oxct1
Stub1	4.66E-09	0.465279517	0.354	0.216	0.000195531	SPG	Stub1
Cnot2	4.77E-09	0.486518957	0.3	0.173	0.000200135	SPG	Cnot2
Pip4p1	4.88E-09	0.306749525	0.262	0.136	0.00020463	SPG	Pip4p1
Cog5	5.34E-09	0.461450047	0.262	0.14	0.000224094	SPG	Cog5
Rsrp1	5.61E-09	0.260015381	0.426	0.254	0.00023535	SPG	Rsrp1
Ddx46	5.91E-09	0.476664115	0.557	0.411	0.000248174	SPG	Ddx46
Safb2	6.07E-09	0.473297543	0.333	0.201	0.000254551	SPG	Safb2
Maf1	6.15E-09	0.558393868	0.329	0.198	0.000257849	SPG	Maf1
Oip5os1	6.82E-09	0.414125893	0.354	0.222	0.000286169	SPG	Oip5os1
Eps15	7.17E-09	0.557891215	0.409	0.273	0.000300895	SPG	Eps15
Arpc1a	7.87E-09	0.454534443	0.565	0.422	0.000330223	SPG	Arpc1a
Eif4b	7.89E-09	0.675356971	0.401	0.281	0.000331018	SPG	Eif4b
Tecr	8.09E-09	0.395424631	0.367	0.226	0.000339459	SPG	Tecr
Dstn	9.04E-09	0.372680194	0.291	0.158	0.000379114	SPG	Dstn
Tbcb	9.52E-09	0.529246842	0.527	0.408	0.000399487	SPG	Tbcb
Dnajc5	9.57E-09	0.31525788	0.257	0.131	0.000401648	SPG	Dnajc5
Wdr26	9.79E-09	0.559488764	0.502	0.379	0.000410614	SPG	Wdr26
Ralgapa1	1.02E-08	0.645989012	0.27	0.154	0.000426413	SPG	Ralgapa1
Atp6v1b2	1.02E-08	0.378495578	0.321	0.185	0.000427667	SPG	Atp6v1b2
Eif4g1	1.08E-08	0.480210153	0.502	0.358	0.000451094	SPG	Eif4g1
Larp4b	1.10E-08	0.400762701	0.283	0.156	0.000460337	SPG	Larp4b
Metap2	1.26E-08	0.476214669	0.692	0.562	0.000529156	SPG	Metap2
Ndufaf2	1.28E-08	0.406730678	0.515	0.368	0.000536122	SPG	Ndufaf2
Mrps6	1.29E-08	0.349616691	0.295	0.161	0.000541222	SPG	Mrps6
Farsa	1.34E-08	0.593154721	0.401	0.276	0.000563392	SPG	Farsa
Rpl36	1.40E-08	0.49819184	0.688	0.636	0.000588367	SPG	Rpl36
Bptf	1.41E-08	0.652942903	0.405	0.274	0.000591178	SPG	Bptf
Rpain	1.54E-08	0.461290954	0.304	0.179	0.000646285	SPG	Rpain
Rps12-ps9	1.62E-08	0.453946764	0.329	0.197	0.000679079	SPG	Rps12-ps9
Dnajc19	1.68E-08	0.492556793	0.371	0.243	0.000704276	SPG	Dnajc19
Ppid	1.68E-08	0.453849921	0.257	0.142	0.000705919	SPG	Ppid
Uri1	1.71E-08	0.390081368	0.287	0.16	0.000717047	SPG	Uri1
Fam162a	1.73E-08	0.470157983	0.481	0.34	0.00072472	SPG	Fam162a
Ier3ip1	1.86E-08	0.626770801	0.608	0.526	0.000779374	SPG	Ier3ip1
Fam133b	1.86E-08	0.580176718	0.397	0.261	0.000781261	SPG	Fam133b
Wipi2	2.09E-08	0.504151059	0.354	0.231	0.000875133	SPG	Wipi2
Btbd7	2.17E-08	0.443775144	0.371	0.239	0.000912553	SPG	Btbd7
Spop	2.22E-08	0.479847912	0.295	0.167	0.000930356	SPG	Spop
Ncbp2	2.34E-08	0.55906279	0.376	0.252	0.000983901	SPG	Ncbp2
Nop14	2.42E-08	0.556890778	0.485	0.362	0.001014179	SPG	Nop14
Nsrp1	2.44E-08	0.51746374	0.443	0.302	0.001022773	SPG	Nsrp1
Rpl11	2.49E-08	0.475285348	0.747	0.727	0.001043602	SPG	Rpl11
Fdps	2.54E-08	0.295905117	0.27	0.144	0.001065375	SPG	Fdps
Usp32	2.64E-08	0.591285534	0.388	0.261	0.0011057	SPG	Usp32
Usp37	3.08E-08	0.536263807	0.329	0.208	0.001291339	SPG	Usp37
Supt6	3.10E-08	0.355446898	0.257	0.14	0.001301609	SPG	Supt6
Celf2	3.17E-08	0.313753106	0.329	0.186	0.001329012	SPG	Celf2
Selenok	3.21E-08	0.619119454	0.527	0.403	0.001345454	SPG	Selenok
Acbd3	3.34E-08	0.426330476	0.333	0.204	0.001399971	SPG	Acbd3
Slc35b1	3.45E-08	0.468858785	0.304	0.18	0.001446845	SPG	Slc35b1
Bub1b	3.48E-08	0.624051709	0.295	0.181	0.001459078	SPG	Bub1b
Rpl26	4.23E-08	0.638451537	0.414	0.294	0.001776283	SPG	Rpl26
Prdm2	4.83E-08	0.542118094	0.316	0.197	0.002027594	SPG	Prdm2
Rchy1	5.13E-08	0.46092564	0.308	0.192	0.002152243	SPG	Rchy1
Anapc13	5.14E-08	0.612356005	0.591	0.511	0.002155873	SPG	Anapc13
Ccnb1	5.27E-08	0.670738164	0.409	0.281	0.00220965	SPG	Ccnb1
Atf2	5.32E-08	0.45318946	0.316	0.195	0.002232344	SPG	Atf2
Sdha	5.98E-08	0.412747157	0.468	0.334	0.002508236	SPG	Sdha
Enah	6.93E-08	0.449541718	0.464	0.334	0.002908472	SPG	Enah
Tsnax	7.66E-08	0.41781693	0.308	0.182	0.003215174	SPG	Tsnax
Sf3b2	7.71E-08	0.43967697	0.565	0.433	0.003236897	SPG	Sf3b2
Cnot1	7.89E-08	0.44185458	0.544	0.392	0.00331098	SPG	Cnot1
Aftph	8.43E-08	0.482589687	0.278	0.168	0.0035358	SPG	Aftph
Etnk1	8.61E-08	0.456767453	0.325	0.203	0.003611443	SPG	Etnk1
Tmco1	9.03E-08	0.361661306	0.329	0.2	0.003787508	SPG	Tmco1
Cdk1	9.16E-08	0.528262134	0.287	0.169	0.003844453	SPG	Cdk1
Psmb6	9.36E-08	0.445072092	0.688	0.556	0.003928726	SPG	Psmb6
Ythdc1	9.50E-08	0.586180601	0.367	0.248	0.003984822	SPG	Ythdc1
Usp48	1.00E-07	0.502180959	0.325	0.206	0.004200754	SPG	Usp48
Spats2	1.01E-07	0.46923014	0.304	0.185	0.004244028	SPG	Spats2
Atf4	1.03E-07	0.406145989	0.253	0.138	0.004334205	SPG	Atf4
Thoc1	1.05E-07	0.430908671	0.342	0.216	0.004388242	SPG	Thoc1
Gtf2f2	1.11E-07	0.49551539	0.401	0.288	0.004670424	SPG	Gtf2f2
Ykt6	1.13E-07	0.356297265	0.316	0.193	0.004750464	SPG	Ykt6
Aco2	1.16E-07	0.461064286	0.443	0.323	0.004860446	SPG	Aco2
Rasal2	1.17E-07	0.578050085	0.287	0.173	0.004918013	SPG	Rasal2
Trim33	1.26E-07	0.693476512	0.287	0.176	0.005301597	SPG	Trim33
Clns1a	1.37E-07	0.435527156	0.291	0.176	0.005734503	SPG	Clns1a
Copg1	1.48E-07	0.361664662	0.266	0.152	0.006202268	SPG	Copg1
Btaf1	1.61E-07	0.523751643	0.329	0.212	0.006742209	SPG	Btaf1
Ssna1	1.65E-07	0.367646663	0.346	0.215	0.006909566	SPG	Ssna1
Aimp1	1.73E-07	0.505038536	0.561	0.463	0.007254959	SPG	Aimp1
Dbf4	1.76E-07	0.505614221	0.321	0.205	0.007374682	SPG	Dbf4
Rtraf	1.76E-07	0.475498163	0.595	0.505	0.007376128	SPG	Rtraf
Asxl1	1.91E-07	0.494115714	0.329	0.214	0.007994905	SPG	Asxl1
Mien1	2.05E-07	0.49949143	0.498	0.395	0.008581448	SPG	Mien1
Mettl23	2.05E-07	0.570432804	0.473	0.375	0.008593619	SPG	Mettl23
Mrfap1	2.10E-07	0.367984395	0.532	0.405	0.008823181	SPG	Mrfap1
Arhgap5	2.13E-07	0.440317992	0.359	0.242	0.008950284	SPG	Arhgap5
Trim41	2.25E-07	0.528598452	0.376	0.259	0.009432198	SPG	Trim41
Bms1	2.29E-07	0.466535714	0.46	0.317	0.009626871	SPG	Bms1
Csde1	2.41E-07	0.411692786	0.688	0.652	0.010111133	SPG	Csde1
Mrto4	2.42E-07	0.475857192	0.3	0.187	0.010135146	SPG	Mrto4
Bag4	2.43E-07	0.449303581	0.308	0.196	0.010192103	SPG	Bag4
Cope	2.86E-07	0.292015393	0.295	0.175	0.012014288	SPG	Cope
Dhx36	2.96E-07	0.541279572	0.295	0.183	0.012422152	SPG	Dhx36
Ndufv1	3.26E-07	0.562614049	0.435	0.315	0.013659341	SPG	Ndufv1
Ubr4	3.31E-07	0.702718022	0.401	0.3	0.013872225	SPG	Ubr4
Nup88	3.45E-07	0.452853627	0.367	0.26	0.014459699	SPG	Nup88
Gm11808	3.48E-07	0.472998569	0.401	0.282	0.014608504	SPG	Gm11808
Atp6v1e1	3.56E-07	0.354205497	0.295	0.175	0.014920913	SPG	Atp6v1e1
Chmp1a	3.62E-07	0.400540451	0.384	0.268	0.01519715	SPG	Chmp1a
Ndufs1	3.63E-07	0.484485845	0.304	0.195	0.015217866	SPG	Ndufs1
Ost4	3.65E-07	0.444733307	0.473	0.354	0.015327755	SPG	Ost4
Cops3	3.85E-07	0.503683384	0.481	0.361	0.016141745	SPG	Cops3
Fam32a	4.14E-07	0.37227633	0.287	0.176	0.017391277	SPG	Fam32a
Tomm20	4.20E-07	0.447968057	0.418	0.303	0.017641817	SPG	Tomm20
Hnrnpf	4.39E-07	0.408857106	0.574	0.449	0.018412193	SPG	Hnrnpf
Ptges3	4.92E-07	0.369835683	0.561	0.411	0.020655531	SPG	Ptges3
Eif4g2	5.11E-07	0.446549431	0.536	0.437	0.021443425	SPG	Eif4g2
Sntb2	5.32E-07	0.403371785	0.266	0.159	0.02233328	SPG	Sntb2
Arf1	5.78E-07	0.404793332	0.532	0.404	0.024263533	SPG	Arf1
Smurf2	5.83E-07	0.373420088	0.283	0.172	0.024475865	SPG	Smurf2
Ube2q1	5.95E-07	0.354329034	0.401	0.276	0.024963352	SPG	Ube2q1
Fam13b	6.06E-07	0.470541396	0.376	0.259	0.025429416	SPG	Fam13b
Snw1	6.24E-07	0.453510422	0.511	0.396	0.026178678	SPG	Snw1
Ciao2b	6.39E-07	0.454680607	0.354	0.24	0.026796679	SPG	Ciao2b
Ube2v2	6.47E-07	0.40654447	0.308	0.194	0.02715626	SPG	Ube2v2
Psmd3	6.48E-07	0.493289485	0.321	0.21	0.02717158	SPG	Psmd3
Bud31	6.76E-07	0.330623586	0.371	0.255	0.028383341	SPG	Bud31
Rpl9-ps6	6.96E-07	0.42247984	0.325	0.214	0.029212611	SPG	Rpl9-ps6
Mast2	7.15E-07	0.57522588	0.359	0.249	0.02998332	SPG	Mast2
Clip1	7.20E-07	0.466335677	0.409	0.288	0.030197866	SPG	Clip1
Kars	7.44E-07	0.529146159	0.346	0.239	0.031200253	SPG	Kars
Psmg2	7.80E-07	0.442862513	0.278	0.17	0.032723753	SPG	Psmg2
Med1	7.94E-07	0.466762114	0.35	0.243	0.033323705	SPG	Med1
Topors	8.16E-07	0.571927804	0.346	0.233	0.034238212	SPG	Topors
Utp18	8.71E-07	0.475514234	0.266	0.163	0.03653349	SPG	Utp18
Psme3	8.74E-07	0.447469792	0.401	0.29	0.036665779	SPG	Psme3
Cct4	9.02E-07	0.38542529	0.743	0.577	0.037831236	SPG	Cct4
Gnpda1	9.21E-07	0.33172953	0.287	0.171	0.038636097	SPG	Gnpda1
Tdrkh	9.25E-07	0.457842074	0.371	0.26	0.038814539	SPG	Tdrkh
Clcn3	9.58E-07	0.443906685	0.266	0.16	0.040201837	SPG	Clcn3
Tm9sf3	1.02E-06	0.405531008	0.376	0.256	0.042983063	SPG	Tm9sf3
Tmem131l	1.03E-06	0.486653992	0.253	0.153	0.043092759	SPG	Tmem131l
Srp14	1.04E-06	0.316671883	0.793	0.629	0.043712238	SPG	Srp14
Cops2	1.13E-06	0.516716481	0.371	0.268	0.047289579	SPG	Cops2
Btbd9	1.13E-06	0.499640398	0.359	0.258	0.047481866	SPG	Btbd9
Zcchc7	1.14E-06	0.512442474	0.35	0.248	0.047983559	SPG	Zcchc7
Imp3	1.19E-06	0.374386546	0.308	0.194	0.050051341	SPG	Imp3
Eif5a	1.28E-06	0.487719932	0.599	0.531	0.053762361	SPG	Eif5a
Vat1	1.33E-06	0.410245903	0.321	0.211	0.055890915	SPG	Vat1
Ubxn4	1.35E-06	0.429837222	0.595	0.476	0.056839355	SPG	Ubxn4
Creld2	1.36E-06	0.364798318	0.532	0.394	0.05701177	SPG	Creld2
Rbm27	1.38E-06	0.724250511	0.422	0.318	0.05779598	SPG	Rbm27
Qk	1.41E-06	0.414258773	0.371	0.251	0.059270456	SPG	Qk
Snhg8	1.56E-06	0.268789442	0.253	0.146	0.065555038	SPG	Snhg8
Rbm26	1.61E-06	0.58415836	0.342	0.244	0.067372913	SPG	Rbm26
Ptp4a3	1.65E-06	0.410345896	0.283	0.174	0.069071839	SPG	Ptp4a3
Serf2	1.66E-06	0.319017044	0.65	0.572	0.06946898	SPG	Serf2
Chn1	1.83E-06	0.36813202	0.325	0.206	0.076639276	SPG	Chn1
Cox17	1.88E-06	0.292482322	0.346	0.227	0.078828531	SPG	Cox17
Sfmbt1	1.91E-06	0.436707695	0.363	0.256	0.080022072	SPG	Sfmbt1
Tfg	1.94E-06	0.370365971	0.257	0.156	0.081602843	SPG	Tfg
Efr3a	2.12E-06	0.405957247	0.401	0.288	0.08886429	SPG	Efr3a
Cmss1	2.41E-06	0.480638414	0.384	0.283	0.100917042	SPG	Cmss1
Prmt7	2.42E-06	0.426071208	0.388	0.28	0.101570286	SPG	Prmt7
Cdc20	2.56E-06	0.619010126	0.409	0.304	0.107399664	SPG	Cdc20
Ubl5	2.89E-06	0.478598659	0.574	0.512	0.12133845	SPG	Ubl5
Emc3	3.14E-06	0.488830832	0.27	0.168	0.13185971	SPG	Emc3
Psmd4	3.35E-06	0.392487683	0.612	0.53	0.140378547	SPG	Psmd4
Mrps34	3.35E-06	0.433268327	0.262	0.163	0.140724808	SPG	Mrps34
Taf3	3.41E-06	0.395153661	0.291	0.188	0.14293857	SPG	Taf3
Rbm44	3.58E-06	0.491712311	0.295	0.193	0.150243815	SPG	Rbm44
Prdx5	3.76E-06	0.357873819	0.608	0.488	0.157773074	SPG	Prdx5
Pkn2	3.81E-06	0.470806929	0.333	0.232	0.159894607	SPG	Pkn2
Cox5a	3.81E-06	0.379486366	0.743	0.625	0.159917907	SPG	Cox5a
Tmem147	4.30E-06	0.400592384	0.447	0.348	0.180613063	SPG	Tmem147
Sec61a2	4.34E-06	0.504282431	0.27	0.177	0.181981843	SPG	Sec61a2
Rab10os	4.42E-06	0.265771251	0.257	0.157	0.185493864	SPG	Rab10os
Mrpl48	4.81E-06	0.361931191	0.287	0.185	0.201807029	SPG	Mrpl48
Ccdc88a	4.89E-06	0.398482549	0.511	0.406	0.204998798	SPG	Ccdc88a
Rnaseh2c	5.01E-06	0.34546992	0.262	0.164	0.210165114	SPG	Rnaseh2c
Tubb4b	5.05E-06	0.427070623	0.873	0.82	0.211999065	SPG	Tubb4b
Yme1l1	5.07E-06	0.446128009	0.468	0.366	0.212693396	SPG	Yme1l1
Thyn1	5.21E-06	0.397445783	0.338	0.236	0.218587621	SPG	Thyn1
Bri3bp	5.22E-06	0.331473619	0.346	0.232	0.218864157	SPG	Bri3bp
Mrpl37	5.23E-06	0.514197299	0.354	0.26	0.21965269	SPG	Mrpl37
Hspa9	5.25E-06	0.289985781	0.667	0.524	0.220155204	SPG	Hspa9
Map1lc3b	5.31E-06	0.328281862	0.485	0.376	0.222795673	SPG	Map1lc3b
Elavl1	6.00E-06	0.356312586	0.27	0.172	0.251863709	SPG	Elavl1
Pdcd10	6.17E-06	0.348284729	0.257	0.16	0.258774646	SPG	Pdcd10
Ndufa9	6.49E-06	0.474448813	0.464	0.363	0.272193257	SPG	Ndufa9
Tmed10	7.07E-06	0.447143201	0.498	0.405	0.296745959	SPG	Tmed10
Prpf38a	7.27E-06	0.386426346	0.308	0.208	0.305150607	SPG	Prpf38a
Pdcd2l	7.51E-06	0.417394864	0.397	0.28	0.315286615	SPG	Pdcd2l
Hnrnpul1	7.54E-06	0.444247289	0.549	0.465	0.316181222	SPG	Hnrnpul1
Hadhb	7.96E-06	0.341114139	0.363	0.252	0.334125227	SPG	Hadhb
Cab39	8.24E-06	0.444643789	0.283	0.188	0.345918248	SPG	Cab39
Dnttip1	8.41E-06	0.369358775	0.392	0.287	0.353023259	SPG	Dnttip1
Sdhd	8.83E-06	0.314866463	0.312	0.205	0.370391354	SPG	Sdhd
Mrps14	1.02E-05	0.39855704	0.338	0.238	0.429974777	SPG	Mrps14
Ndufb3	1.03E-05	0.434969619	0.468	0.355	0.431759573	SPG	Ndufb3
1700048O20Rik	1.09E-05	0.526721865	0.363	0.264	0.456637988	SPG	1700048O20Rik
Brd2	1.11E-05	0.382031439	0.595	0.478	0.463997393	SPG	Brd2
Mrpl52	1.25E-05	0.491712162	0.367	0.27	0.52591474	SPG	Mrpl52
Tmem30a	1.30E-05	0.63251743	0.414	0.332	0.543403312	SPG	Tmem30a
Rbbp6	1.31E-05	0.414135644	0.498	0.393	0.547584052	SPG	Rbbp6
Trap1	1.43E-05	0.334713576	0.321	0.219	0.599674998	SPG	Trap1
Cnot7	1.60E-05	0.269177168	0.308	0.206	0.671758894	SPG	Cnot7
Rnf34	1.66E-05	0.318894965	0.405	0.297	0.695810812	SPG	Rnf34
Rpf2	1.72E-05	0.394597746	0.262	0.168	0.719630355	SPG	Rpf2
Snrnp27	1.82E-05	0.407660341	0.338	0.236	0.761638184	SPG	Snrnp27
Ik	1.87E-05	0.357650357	0.603	0.501	0.785192327	SPG	Ik
Ddb1	1.92E-05	0.36333717	0.506	0.4	0.806527049	SPG	Ddb1
Ankrd13c	1.99E-05	0.438561994	0.27	0.18	0.833048249	SPG	Ankrd13c
Dcun1d5	2.03E-05	0.413529106	0.333	0.237	0.853796361	SPG	Dcun1d5
Rwdd1	2.38E-05	0.406884874	0.342	0.25	0.999542464	SPG	Rwdd1
Kat7	2.44E-05	0.394474256	0.392	0.283	1	SPG	Kat7
Gm20388	2.48E-05	0.288080849	0.709	0.69	1	SPG	Gm20388
Ppil2	2.51E-05	0.350617035	0.278	0.188	1	SPG	Ppil2
Stag3	2.73E-05	0.538954152	0.477	0.392	1	SPG	Stag3
Clptm1	3.02E-05	0.575353216	0.329	0.244	1	SPG	Clptm1
Rrbp1	3.04E-05	0.466218677	0.532	0.457	1	SPG	Rrbp1
Fgfr1op	3.18E-05	0.417409828	0.376	0.291	1	SPG	Fgfr1op
Tmem258	3.19E-05	0.364786981	0.688	0.612	1	SPG	Tmem258
Klhdc10	3.24E-05	0.546994073	0.329	0.245	1	SPG	Klhdc10
Exosc10	3.56E-05	0.308543209	0.287	0.194	1	SPG	Exosc10
Cdc37	3.62E-05	0.366106569	0.333	0.242	1	SPG	Cdc37
Aplp2	3.87E-05	0.406788937	0.409	0.313	1	SPG	Aplp2
Vps35	4.36E-05	0.574606689	0.287	0.201	1	SPG	Vps35
Gid8	4.74E-05	0.488487675	0.287	0.204	1	SPG	Gid8
Pdcd5	5.04E-05	0.329642823	0.789	0.715	1	SPG	Pdcd5
Lin7c	5.10E-05	0.270597336	0.308	0.21	1	SPG	Lin7c
Atp5h	5.58E-05	0.29226155	0.734	0.723	1	SPG	Atp5h
Golga7	5.64E-05	0.338881038	0.274	0.185	1	SPG	Golga7
Birc5	5.77E-05	0.522285596	0.409	0.314	1	SPG	Birc5
Grcc10	5.89E-05	0.291372678	0.464	0.349	1	SPG	Grcc10
Aurkaip1	5.91E-05	0.436380956	0.456	0.374	1	SPG	Aurkaip1
Abcf2	5.95E-05	0.461250627	0.418	0.344	1	SPG	Abcf2
Nsa2	6.47E-05	0.407902209	0.325	0.242	1	SPG	Nsa2
Plekha5	7.15E-05	0.379630045	0.291	0.204	1	SPG	Plekha5
Cops6	7.98E-05	0.425291249	0.409	0.335	1	SPG	Cops6
Tmem9b	8.49E-05	0.317512729	0.27	0.182	1	SPG	Tmem9b
Mrpl22	8.60E-05	0.321046381	0.312	0.224	1	SPG	Mrpl22
Gins4	9.19E-05	0.428590907	0.367	0.292	1	SPG	Gins4
Tmx1	9.67E-05	0.456585233	0.253	0.174	1	SPG	Tmx1
Mrps18c	9.97E-05	0.367304629	0.354	0.272	1	SPG	Mrps18c
Wdr18	0.000100665	0.358973477	0.367	0.282	1	SPG	Wdr18
Prkrip1	0.00010218	0.323063127	0.35	0.263	1	SPG	Prkrip1
Ahctf1	0.000103488	0.455703738	0.388	0.312	1	SPG	Ahctf1
Rpl37rt	0.00011733	0.440622436	0.312	0.24	1	SPG	Rpl37rt
Sdf4	0.000120549	0.301818915	0.506	0.419	1	SPG	Sdf4
Srp68	0.000122845	0.299198774	0.384	0.287	1	SPG	Srp68
Snrpa1	0.000125186	0.355142855	0.312	0.231	1	SPG	Snrpa1
Ddx4	0.000129906	0.264549416	0.561	0.438	1	SPG	Ddx4
Lamtor5	0.000153905	0.30613002	0.291	0.204	1	SPG	Lamtor5
Mrps30	0.000188217	0.271937541	0.287	0.203	1	SPG	Mrps30
Emc2	0.000194941	0.350877047	0.287	0.205	1	SPG	Emc2
Evi5	0.000214003	0.378701375	0.304	0.222	1	SPG	Evi5
Etf1	0.00021892	0.342935701	0.426	0.354	1	SPG	Etf1
Ddx1	0.000223672	0.359162866	0.582	0.516	1	SPG	Ddx1
Ivns1abp	0.000225979	0.359468604	0.308	0.231	1	SPG	Ivns1abp
Rab2a	0.00022764	0.288780926	0.519	0.433	1	SPG	Rab2a
Ndufs5	0.000234296	0.375920031	0.392	0.309	1	SPG	Ndufs5
Manf	0.000244188	0.312778698	0.608	0.522	1	SPG	Manf
Rpl31-ps8	0.00025564	0.380505598	0.283	0.208	1	SPG	Rpl31-ps8
Gm9320	0.000257658	0.293537501	0.253	0.179	1	SPG	Gm9320
Tdrd1	0.000259351	0.276791706	0.27	0.185	1	SPG	Tdrd1
Ppp1cc	0.000295358	0.355837672	0.312	0.238	1	SPG	Ppp1cc
Mrpl38	0.00030671	0.348451072	0.304	0.226	1	SPG	Mrpl38
Atg12	0.000343577	0.31915696	0.253	0.179	1	SPG	Atg12
[truncated: 10,346 more rows]
