# Supplementary material for: Single-cell and spatial transcriptomic investigation reveals the spatiotemporal specificity of the beta-defensin gene family during mouse sperm maturation
Source: Cell Commun Signal. 2024 May 14;22:267. doi: 10.1186/s12964-024-01637-3 (PMC11092205; doi:10.1186/s12964-024-01637-3)
Supplement: Supplementary file 10 — Supplementary Material 10. [file 12964_2024_1637_MOESM10_ESM.xlsx]

Table S2 Gene expression profile of epithelium cell cluster in mouse epididymis sample
Symbol	p_val	avg_log2FC	pct.1	pct.2	p_val_adj	cluster	gene ID
Defb22	0	4.377497395	0.828	0.025	0	Princp4	Defb22
Wfdc16	0	3.064331599	0.957	0.175	0	Princp4	Wfdc16
Defb38	0	3.032535647	0.89	0.117	0	Princp4	Defb38
Cdr1os	0	2.9293071	0.693	0.032	0	Princp4	Cdr1os
Npy	0	2.891496047	0.79	0.076	0	Princp4	Npy
Bsph2	0	2.717879775	0.584	0.021	0	Princp4	Bsph2
Defb37	0	2.699283703	0.88	0.224	0	Princp4	Defb37
Wfdc13	0	2.553256613	0.88	0.138	0	Princp4	Wfdc13
Defb28	0	2.549574904	0.996	0.341	0	Princp4	Defb28
Spint3	0	2.515991235	0.867	0.183	0	Princp4	Spint3
Pate1	0	2.445725264	0.656	0.075	0	Princp4	Pate1
Nrgn	0	2.345543752	0.63	0.046	0	Princp4	Nrgn
Car4	0	2.327607704	0.526	0.026	0	Princp4	Car4
Akr1c19	0	2.321151251	0.712	0.125	0	Princp4	Akr1c19
Acbd7	0	2.256612205	0.846	0.217	0	Princp4	Acbd7
Ramp1	0	2.232773306	0.802	0.182	0	Princp4	Ramp1
Aldh1a1	0	2.20456494	0.946	0.668	0	Princp4	Aldh1a1
Npc2	0	2.150554538	0.989	0.717	0	Princp4	Npc2
Gpx3	0	2.143847008	0.978	0.422	0	Princp4	Gpx3
Psph	0	2.05671392	0.687	0.168	0	Princp4	Psph
Gm34646	0	2.005496743	0.46	0.014	0	Princp4	Gm34646
Sat1	0	1.972337447	0.914	0.527	0	Princp4	Sat1
Pate2	0	1.920301041	0.64	0.128	0	Princp4	Pate2
Acot9	0	1.912460323	0.58	0.13	0	Princp4	Acot9
Psat1	0	1.884242002	0.67	0.18	0	Princp4	Psat1
Gm42794	0	1.848711427	0.495	0.069	0	Princp4	Gm42794
Wfdc15b	0	1.792651576	0.997	0.596	0	Princp4	Wfdc15b
Defb43	0	1.773161801	0.87	0.208	0	Princp4	Defb43
Spink10	0	1.752702129	0.922	0.398	0	Princp4	Spink10
Cd52	0	1.71188901	1	0.525	0	Princp4	Cd52
Mkrn1	0	1.662935352	0.796	0.387	0	Princp4	Mkrn1
Isg20	0	1.655821925	0.718	0.211	0	Princp4	Isg20
Serpina16	0	1.654606508	0.616	0.126	0	Princp4	Serpina16
Gstm7	0	1.649448582	0.974	0.631	0	Princp4	Gstm7
Smarcd3	0	1.578739925	0.772	0.332	0	Princp4	Smarcd3
Crisp1	0	1.565654376	0.892	0.405	0	Princp4	Crisp1
BC048679	0	1.500571733	0.863	0.205	0	Princp4	BC048679
Defb11	0	1.459749459	0.745	0.187	0	Princp4	Defb11
Ly6f	0	1.40319276	0.668	0.132	0	Princp4	Ly6f
Hint1	0	1.359872572	0.867	0.586	0	Princp4	Hint1
Rpl5	0	1.35409847	0.901	0.632	0	Princp4	Rpl5
Rps3	0	1.1066462	0.973	0.815	0	Princp4	Rps3
Spink8	0	1.102446782	1	0.747	0	Princp4	Spink8
Cox6c	0	1.078816084	0.968	0.804	0	Princp4	Cox6c
Pebp1	9.03E-298	0.973673119	0.984	0.813	3.79E-293	Princp4	Pebp1
Rps26	2.93E-296	1.019633914	0.971	0.815	1.23E-291	Princp4	Rps26
Gstm2	2.10E-290	1.270985129	0.879	0.619	8.82E-286	Princp4	Gstm2
Rpl41	7.03E-286	0.830516654	0.992	0.897	2.95E-281	Princp4	Rpl41
Gstm1	1.55E-281	1.307250693	0.831	0.454	6.50E-277	Princp4	Gstm1
Akr1c12	1.26E-275	1.710679266	0.401	0.042	5.29E-271	Princp4	Akr1c12
Cox4i1	3.80E-275	0.981614212	0.957	0.772	1.59E-270	Princp4	Cox4i1
Mthfd2	9.02E-274	1.638852474	0.636	0.233	3.78E-269	Princp4	Mthfd2
Adh5	1.30E-272	1.476893892	0.749	0.377	5.46E-268	Princp4	Adh5
Ramp3	4.00E-265	1.540637169	0.521	0.111	1.68E-260	Princp4	Ramp3
Gstm6	2.71E-262	1.68005068	0.586	0.201	1.14E-257	Princp4	Gstm6
Pdzk1ip1	3.72E-254	1.420640121	0.68	0.267	1.56E-249	Princp4	Pdzk1ip1
Defb39	5.09E-251	0.898959202	0.713	0.228	2.14E-246	Princp4	Defb39
Mtch1	1.05E-246	1.243289384	0.797	0.512	4.42E-242	Princp4	Mtch1
Dapl1	2.33E-246	1.804422521	0.513	0.14	9.80E-242	Princp4	Dapl1
Mien1	2.32E-245	1.128163212	0.878	0.612	9.73E-241	Princp4	Mien1
Defb40	2.24E-244	1.325922474	0.532	0.118	9.41E-240	Princp4	Defb40
Eef1a1	2.49E-239	0.782612885	0.995	0.919	1.05E-234	Princp4	Eef1a1
Odam	1.47E-229	1.536743161	0.304	0.017	6.16E-225	Princp4	Odam
Car2	3.90E-225	1.540993805	0.433	0.092	1.64E-220	Princp4	Car2
Cyb561	1.50E-224	1.164864095	0.806	0.452	6.30E-220	Princp4	Cyb561
Tpt1	3.33E-224	0.766903984	0.988	0.898	1.40E-219	Princp4	Tpt1
Ccnd2	2.55E-219	2.028415104	0.478	0.137	1.07E-214	Princp4	Ccnd2
Cyb5a	8.63E-216	1.222407478	0.765	0.476	3.62E-211	Princp4	Cyb5a
Rnase12	8.83E-215	1.126942967	0.8	0.506	3.71E-210	Princp4	Rnase12
Rpl23	2.96E-213	0.81973711	0.961	0.824	1.24E-208	Princp4	Rpl23
Prdx1	3.43E-207	0.967800046	0.886	0.675	1.44E-202	Princp4	Prdx1
Sin3b	1.18E-202	0.862036149	0.85	0.55	4.97E-198	Princp4	Sin3b
Prr27	3.12E-201	1.321368036	0.341	0.048	1.31E-196	Princp4	Prr27
Fau	1.85E-197	0.793993163	0.951	0.816	7.75E-193	Princp4	Fau
Rpl9	5.76E-194	0.844583909	0.915	0.736	2.42E-189	Princp4	Rpl9
Eppin	2.23E-190	1.310065651	0.64	0.311	9.36E-186	Princp4	Eppin
Rps27	7.31E-187	0.809267064	0.946	0.796	3.07E-182	Princp4	Rps27
Eef1b2	1.77E-186	0.864320051	0.889	0.687	7.42E-182	Princp4	Eef1b2
Rps2	2.27E-186	0.8677258	0.917	0.737	9.54E-182	Princp4	Rps2
Phgdh	4.26E-184	1.31037766	0.495	0.166	1.79E-179	Princp4	Phgdh
Tmed6	1.39E-182	1.451381088	0.394	0.094	5.82E-178	Princp4	Tmed6
Srgn	2.39E-182	1.359704613	0.396	0.092	1.00E-177	Princp4	Srgn
Ptgds	2.77E-181	0.801131287	0.727	0.382	1.16E-176	Princp4	Ptgds
Zcchc17	1.18E-180	1.309473819	0.63	0.315	4.97E-176	Princp4	Zcchc17
Rps4x	1.80E-180	0.815975264	0.929	0.747	7.54E-176	Princp4	Rps4x
Got2	2.26E-179	1.003225377	0.795	0.549	9.48E-175	Princp4	Got2
Hdac6	3.00E-179	1.24827938	0.562	0.222	1.26E-174	Princp4	Hdac6
Rpl14	4.18E-179	0.810637088	0.909	0.727	1.76E-174	Princp4	Rpl14
Rpl10	1.84E-177	0.942127534	0.85	0.64	7.71E-173	Princp4	Rpl10
Msrb1	3.31E-175	1.315750209	0.607	0.304	1.39E-170	Princp4	Msrb1
Rps3a1	4.57E-169	1.005953275	0.856	0.663	1.92E-164	Princp4	Rps3a1
B2m	1.82E-167	0.745467096	0.945	0.798	7.65E-163	Princp4	B2m
Pctp	4.41E-167	1.228477399	0.392	0.098	1.85E-162	Princp4	Pctp
Anapc13	1.09E-166	1.040057065	0.771	0.548	4.57E-162	Princp4	Anapc13
Cyb5b	2.26E-165	1.205520272	0.637	0.349	9.50E-161	Princp4	Cyb5b
Rps6	1.49E-164	1.129332174	0.7	0.447	6.24E-160	Princp4	Rps6
Mpc2	2.45E-164	1.270348323	0.576	0.287	1.03E-159	Princp4	Mpc2
Wfdc10	1.20E-160	0.533179919	0.977	0.765	5.04E-156	Princp4	Wfdc10
Rps16	2.48E-159	0.847045681	0.848	0.67	1.04E-154	Princp4	Rps16
Abhd11os	5.14E-158	1.194711351	0.327	0.064	2.16E-153	Princp4	Abhd11os
Rpl8	1.82E-156	0.752721909	0.905	0.738	7.64E-152	Princp4	Rpl8
Rps20	3.11E-155	0.725398688	0.94	0.813	1.30E-150	Princp4	Rps20
Atp6v1g1	1.61E-152	0.923223814	0.791	0.579	6.74E-148	Princp4	Atp6v1g1
Lgals3	3.92E-151	1.173200039	0.39	0.111	1.64E-146	Princp4	Lgals3
ccdc198	9.78E-151	1.121032813	0.266	0.036	4.11E-146	Princp4	ccdc198
Cad	9.58E-148	0.86216851	0.791	0.543	4.02E-143	Princp4	Cad
Rps14	1.27E-147	0.60239003	0.985	0.873	5.32E-143	Princp4	Rps14
Srxn1	2.01E-147	1.220581086	0.371	0.104	8.43E-143	Princp4	Srxn1
BC018473	8.61E-144	0.950683387	0.637	0.316	3.61E-139	Princp4	BC018473
Itm2b	2.96E-143	0.706497839	0.968	0.854	1.24E-138	Princp4	Itm2b
Prps2	3.70E-143	1.240641074	0.399	0.128	1.55E-138	Princp4	Prps2
Rpl18a	2.27E-142	0.691567407	0.925	0.778	9.52E-138	Princp4	Rpl18a
Sh3bgrl3	4.43E-139	1.173838942	0.531	0.262	1.86E-134	Princp4	Sh3bgrl3
Hnrnpab	1.43E-134	0.937172962	0.732	0.512	6.00E-130	Princp4	Hnrnpab
Gng5	1.15E-132	0.935763175	0.722	0.508	4.83E-128	Princp4	Gng5
Rps15a	1.02E-129	0.718697651	0.861	0.698	4.27E-125	Princp4	Rps15a
Gsta3	1.41E-129	1.14465838	0.367	0.117	5.94E-125	Princp4	Gsta3
Clic3	1.79E-129	1.102815682	0.313	0.079	7.51E-125	Princp4	Clic3
Rplp2	2.40E-129	0.587239479	0.943	0.823	1.01E-124	Princp4	Rplp2
Pwwp3b	5.13E-129	1.158659249	0.389	0.134	2.15E-124	Princp4	Pwwp3b
Adig	3.48E-128	1.120746874	0.302	0.073	1.46E-123	Princp4	Adig
Rps8	5.47E-127	0.628394327	0.905	0.774	2.30E-122	Princp4	Rps8
Asb11	1.10E-126	0.997677539	0.328	0.086	4.62E-122	Princp4	Asb11
Eef2	8.40E-124	0.69620822	0.918	0.783	3.53E-119	Princp4	Eef2
Rps23	8.02E-121	0.717389719	0.85	0.687	3.37E-116	Princp4	Rps23
Hist1h2bc	5.19E-120	1.057823805	0.506	0.247	2.18E-115	Princp4	Hist1h2bc
Rpl13	6.11E-120	0.815975757	0.774	0.591	2.56E-115	Princp4	Rpl13
Cuzd1	8.81E-120	1.157663474	0.764	0.517	3.70E-115	Princp4	Cuzd1
Cwh43	1.54E-119	0.85788098	0.358	0.103	6.46E-115	Princp4	Cwh43
Rps12	5.29E-119	0.520285274	0.982	0.908	2.22E-114	Princp4	Rps12
Ceacam10	7.78E-119	0.980225211	0.575	0.298	3.27E-114	Princp4	Ceacam10
Anxa2	2.16E-118	0.773063002	0.818	0.646	9.07E-114	Princp4	Anxa2
Rpl31	1.76E-117	0.621204216	0.895	0.757	7.40E-113	Princp4	Rpl31
Eif3i	2.65E-117	0.911721387	0.691	0.476	1.11E-112	Princp4	Eif3i
Hmgb3	4.12E-117	1.055758533	0.539	0.286	1.73E-112	Princp4	Hmgb3
Atg4a	1.34E-116	0.958114814	0.647	0.416	5.61E-112	Princp4	Atg4a
Aen	4.97E-115	1.081811401	0.313	0.091	2.09E-110	Princp4	Aen
Txn1	9.83E-115	0.6974152	0.865	0.654	4.12E-110	Princp4	Txn1
Gm6209	1.65E-114	0.883019003	0.268	0.058	6.91E-110	Princp4	Gm6209
1810037I17Rik	1.32E-113	0.954913723	0.665	0.461	5.55E-109	Princp4	1810037I17Rik
Rps17	1.84E-113	0.61410856	0.916	0.81	7.72E-109	Princp4	Rps17
Rps7	2.37E-113	0.699530416	0.853	0.693	9.96E-109	Princp4	Rps7
Smdt1	4.15E-112	0.927652018	0.652	0.444	1.74E-107	Princp4	Smdt1
Eif1ax	6.58E-112	0.95769035	0.555	0.301	2.76E-107	Princp4	Eif1ax
Rpl7a	3.08E-111	0.696645718	0.825	0.673	1.29E-106	Princp4	Rpl7a
Rpl12	3.43E-111	0.705603593	0.864	0.744	1.44E-106	Princp4	Rpl12
Cdkn1a	1.28E-110	1.150067208	0.474	0.225	5.38E-106	Princp4	Cdkn1a
Fhl1	2.47E-109	0.951933396	0.307	0.09	1.04E-104	Princp4	Fhl1
Atox1	5.42E-109	0.875594324	0.685	0.48	2.27E-104	Princp4	Atox1
Snx5	1.10E-108	0.954015294	0.62	0.4	4.61E-104	Princp4	Snx5
Alad	1.53E-108	0.769159343	0.774	0.599	6.43E-104	Princp4	Alad
Atpif1	4.62E-108	0.725863882	0.834	0.694	1.94E-103	Princp4	Atpif1
Rpl32	1.43E-107	0.513336561	0.95	0.838	6.02E-103	Princp4	Rpl32
Ubb	1.39E-105	0.695177526	0.813	0.646	5.84E-101	Princp4	Ubb
Rps5	2.65E-105	0.58365368	0.891	0.752	1.11E-100	Princp4	Rps5
Rack1	2.74E-102	0.611566299	0.885	0.777	1.15E-97	Princp4	Rack1
Rps9	2.82E-102	0.543153595	0.931	0.836	1.18E-97	Princp4	Rps9
Mpc1	3.07E-102	1.034645472	0.451	0.223	1.29E-97	Princp4	Mpc1
Pank1	4.67E-101	1.040066234	0.347	0.128	1.96E-96	Princp4	Pank1
Psma7	5.53E-101	0.718088848	0.742	0.562	2.32E-96	Princp4	Psma7
Rps27a	1.04E-100	0.636239617	0.842	0.692	4.38E-96	Princp4	Rps27a
Acat2	1.14E-99	1.031851033	0.493	0.269	4.80E-95	Princp4	Acat2
Rpl28	1.38E-99	0.61533135	0.86	0.739	5.79E-95	Princp4	Rpl28
Pgap2	3.07E-99	0.766932287	0.735	0.554	1.29E-94	Princp4	Pgap2
Hddc3	3.85E-99	0.972983346	0.309	0.101	1.61E-94	Princp4	Hddc3
Gcsh	1.53E-98	1.000563489	0.376	0.157	6.40E-94	Princp4	Gcsh
Txndc17	2.47E-98	0.987392054	0.544	0.329	1.04E-93	Princp4	Txndc17
Rpl3	6.94E-98	0.590095877	0.888	0.781	2.91E-93	Princp4	Rpl3
Krt18	2.33E-96	0.719926886	0.731	0.551	9.79E-92	Princp4	Krt18
Cox7c	6.89E-96	0.638905009	0.773	0.604	2.89E-91	Princp4	Cox7c
Cycs	9.80E-96	0.938692011	0.521	0.303	4.11E-91	Princp4	Cycs
Cdc123	5.47E-94	1.037716537	0.489	0.275	2.30E-89	Princp4	Cdc123
Rufy1	6.76E-93	0.886874621	0.317	0.111	2.84E-88	Princp4	Rufy1
Npm1	2.86E-92	0.843973587	0.693	0.512	1.20E-87	Princp4	Npm1
Gldc	2.11E-91	0.790098466	0.295	0.092	8.84E-87	Princp4	Gldc
Map7d2	2.48E-91	0.884961653	0.292	0.091	1.04E-86	Princp4	Map7d2
Ndufb7	3.79E-91	0.850589997	0.645	0.458	1.59E-86	Princp4	Ndufb7
Rpl39	6.96E-91	0.602873816	0.853	0.718	2.92E-86	Princp4	Rpl39
Gm43738	1.68E-90	1.031853814	0.439	0.233	7.06E-86	Princp4	Gm43738
Srm	1.83E-88	0.949763237	0.324	0.126	7.69E-84	Princp4	Srm
Ces5a	1.51E-87	0.688246286	0.638	0.376	6.33E-83	Princp4	Ces5a
Hist2h2aa2	1.77E-87	0.795221043	0.589	0.371	7.42E-83	Princp4	Hist2h2aa2
Chchd2	4.00E-87	0.518573969	0.885	0.746	1.68E-82	Princp4	Chchd2
Serf2	6.15E-87	0.676933698	0.758	0.622	2.58E-82	Princp4	Serf2
Fdps	8.05E-86	0.941729076	0.464	0.258	3.38E-81	Princp4	Fdps
Rps24	2.17E-85	0.508666804	0.915	0.793	9.10E-81	Princp4	Rps24
Ndrg4	3.97E-85	0.884636127	0.272	0.091	1.66E-80	Princp4	Ndrg4
Rpl11	4.32E-83	0.516267216	0.889	0.781	1.81E-78	Princp4	Rpl11
Cib1	7.95E-82	0.923623772	0.369	0.171	3.34E-77	Princp4	Cib1
Cox14	9.40E-82	0.80301495	0.609	0.427	3.94E-77	Princp4	Cox14
Rpl30	1.70E-81	0.529774094	0.871	0.747	7.13E-77	Princp4	Rpl30
Scp2-ps2	4.79E-81	0.884676523	0.28	0.1	2.01E-76	Princp4	Scp2-ps2
Cpne5	3.40E-80	0.776060987	0.377	0.162	1.43E-75	Princp4	Cpne5
Bri3bp	2.76E-79	0.965173105	0.359	0.167	1.16E-74	Princp4	Bri3bp
Grhpr	1.68E-78	0.850066675	0.364	0.166	7.04E-74	Princp4	Grhpr
Ndufa6	5.24E-78	0.752968529	0.66	0.497	2.20E-73	Princp4	Ndufa6
Rnaseh2c	1.33E-77	0.88752454	0.347	0.153	5.59E-73	Princp4	Rnaseh2c
Tagln2	2.71E-77	0.747885185	0.613	0.425	1.14E-72	Princp4	Tagln2
Rpl7	6.14E-77	0.606471914	0.784	0.635	2.58E-72	Princp4	Rpl7
Tmsb4x	6.23E-77	0.28064722	0.99	0.92	2.61E-72	Princp4	Tmsb4x
Defb23	9.04E-77	0.351245657	0.397	0.158	3.79E-72	Princp4	Defb23
Scp2	2.45E-76	0.863439892	0.407	0.211	1.03E-71	Princp4	Scp2
Prom2	2.02E-75	0.932582847	0.535	0.343	8.46E-71	Princp4	Prom2
Gamt	3.69E-75	0.722002352	0.49	0.281	1.55E-70	Princp4	Gamt
Pnmt	2.66E-74	0.599724526	0.253	0.078	1.12E-69	Princp4	Pnmt
Tceal9	1.56E-73	0.514127046	0.677	0.486	6.55E-69	Princp4	Tceal9
Hgs	2.81E-73	0.800918269	0.273	0.101	1.18E-68	Princp4	Hgs
Adh1	4.82E-73	0.617973039	0.406	0.193	2.02E-68	Princp4	Adh1
Naca	5.32E-73	0.589665054	0.773	0.654	2.23E-68	Princp4	Naca
Tpmt	9.20E-73	0.865018428	0.358	0.173	3.86E-68	Princp4	Tpmt
1500011B03Rik	1.36E-72	0.637057493	0.71	0.554	5.71E-68	Princp4	1500011B03Rik
Dazap2	2.56E-72	0.697984487	0.656	0.486	1.07E-67	Princp4	Dazap2
Nhp2	3.52E-71	0.85992972	0.381	0.197	1.48E-66	Princp4	Nhp2
Gm34701	5.38E-71	0.69395463	0.305	0.117	2.26E-66	Princp4	Gm34701
Zfyve21	1.78E-70	0.849728512	0.448	0.264	7.46E-66	Princp4	Zfyve21
Aldh6a1	1.18E-69	0.849893771	0.445	0.259	4.94E-65	Princp4	Aldh6a1
Fam3c	4.50E-69	0.930985924	0.474	0.302	1.89E-64	Princp4	Fam3c
Gm16411	1.16E-68	0.558254641	0.429	0.201	4.89E-64	Princp4	Gm16411
Gnas	2.75E-68	0.476619418	0.884	0.79	1.15E-63	Princp4	Gnas
Gm6040	5.78E-68	0.317740541	0.377	0.158	2.42E-63	Princp4	Gm6040
Rpl22	6.12E-68	0.550739908	0.819	0.711	2.57E-63	Princp4	Rpl22
Eif3f	6.89E-68	0.736986689	0.612	0.462	2.89E-63	Princp4	Eif3f
Comt	1.37E-67	0.707888895	0.494	0.287	5.76E-63	Princp4	Comt
Bnip3	3.63E-67	0.793383488	0.335	0.154	1.52E-62	Princp4	Bnip3
Rpl37a	4.25E-67	0.437376195	0.906	0.815	1.78E-62	Princp4	Rpl37a
Pla2g12a	6.04E-67	0.822799643	0.418	0.235	2.53E-62	Princp4	Pla2g12a
Lamp1	6.47E-67	0.749750625	0.617	0.474	2.72E-62	Princp4	Lamp1
Rpl4	1.61E-66	0.455592194	0.923	0.831	6.76E-62	Princp4	Rpl4
Chchd10	2.07E-66	0.721789357	0.494	0.299	8.67E-62	Princp4	Chchd10
Ostf1	4.24E-66	0.904635006	0.381	0.204	1.78E-61	Princp4	Ostf1
Bloc1s2	5.04E-66	0.85770096	0.288	0.122	2.12E-61	Princp4	Bloc1s2
Rpl23a	9.63E-66	0.473162179	0.86	0.75	4.04E-61	Princp4	Rpl23a
Prdx6	2.66E-65	0.552704643	0.748	0.579	1.12E-60	Princp4	Prdx6
Tle5	8.36E-65	0.737350984	0.554	0.381	3.51E-60	Princp4	Tle5
Tpd52	1.25E-64	0.738367192	0.575	0.401	5.23E-60	Princp4	Tpd52
Spink13	2.41E-64	0.735367173	0.283	0.116	1.01E-59	Princp4	Spink13
Tmem64	6.07E-64	0.916704136	0.374	0.206	2.55E-59	Princp4	Tmem64
Rps27l	1.27E-62	0.748341712	0.564	0.414	5.34E-58	Princp4	Rps27l
Lamtor1	1.32E-62	0.850101625	0.499	0.337	5.52E-58	Princp4	Lamtor1
Ech1	2.29E-62	0.833572254	0.453	0.285	9.62E-58	Princp4	Ech1
Swi5	4.36E-62	0.616882681	0.682	0.544	1.83E-57	Princp4	Swi5
Osbpl1a	5.05E-62	0.753921093	0.279	0.115	2.12E-57	Princp4	Osbpl1a
Ehf	7.16E-61	0.834878068	0.362	0.187	3.00E-56	Princp4	Ehf
Hmgn1	7.22E-61	0.605037825	0.701	0.556	3.03E-56	Princp4	Hmgn1
Mid1ip1	1.11E-59	0.635316559	0.613	0.454	4.64E-55	Princp4	Mid1ip1
Mthfd1l	3.51E-58	0.682243556	0.293	0.127	1.47E-53	Princp4	Mthfd1l
Mapk9	9.74E-58	0.759651289	0.291	0.132	4.09E-53	Princp4	Mapk9
4833439L19Rik	1.58E-57	0.845918549	0.319	0.163	6.61E-53	Princp4	4833439L19Rik
Spa17	2.23E-57	0.730151856	0.253	0.102	9.36E-53	Princp4	Spa17
Rps19	4.39E-57	0.437549859	0.833	0.734	1.84E-52	Princp4	Rps19
Arf1	1.95E-56	0.704082463	0.579	0.438	8.17E-52	Princp4	Arf1
Cdc42	3.51E-56	0.673824077	0.626	0.495	1.47E-51	Princp4	Cdc42
Gnai1	4.94E-56	0.722483392	0.268	0.116	2.07E-51	Princp4	Gnai1
Bex3	1.37E-55	0.69319317	0.534	0.371	5.75E-51	Princp4	Bex3
Actb	2.15E-55	0.477044155	0.82	0.714	9.01E-51	Princp4	Actb
Rps18	2.53E-55	0.416865152	0.893	0.799	1.06E-50	Princp4	Rps18
Sf3b6	1.45E-54	0.755489654	0.418	0.256	6.08E-50	Princp4	Sf3b6
Slc35f2	2.94E-54	0.693534111	0.374	0.207	1.23E-49	Princp4	Slc35f2
Trappc6a	8.58E-54	0.710515108	0.492	0.331	3.60E-49	Princp4	Trappc6a
Eef1g	8.93E-54	0.703635782	0.549	0.411	3.75E-49	Princp4	Eef1g
Sem1	9.75E-54	0.56101525	0.689	0.565	4.09E-49	Princp4	Sem1
Rida	9.83E-54	0.796763134	0.317	0.163	4.13E-49	Princp4	Rida
Psmd10	1.55E-53	0.814676808	0.366	0.211	6.48E-49	Princp4	Psmd10
Prom1	2.34E-53	0.620356046	0.444	0.258	9.82E-49	Princp4	Prom1
Otulin	3.23E-53	0.759188574	0.285	0.136	1.35E-48	Princp4	Otulin
S100a11	1.44E-52	0.596776355	0.592	0.443	6.03E-48	Princp4	S100a11
Gstm5	8.00E-52	0.41108674	0.481	0.29	3.36E-47	Princp4	Gstm5
Lsm3	8.01E-52	0.820616873	0.342	0.188	3.36E-47	Princp4	Lsm3
Coa3	1.88E-51	0.670842863	0.489	0.335	7.89E-47	Princp4	Coa3
Mboat2	2.14E-51	0.671723926	0.281	0.129	8.98E-47	Princp4	Mboat2
Cox7a2l	4.19E-51	0.633065841	0.609	0.478	1.76E-46	Princp4	Cox7a2l
Eddm3b	9.07E-51	0.70801668	0.434	0.274	3.80E-46	Princp4	Eddm3b
Clta	1.07E-50	0.650440335	0.546	0.408	4.50E-46	Princp4	Clta
Ormdl3	1.69E-50	0.744814073	0.306	0.157	7.08E-46	Princp4	Ormdl3
Rps3a3	2.33E-50	0.869141763	0.545	0.414	9.79E-46	Princp4	Rps3a3
Krt8	4.00E-50	0.576294631	0.607	0.472	1.68E-45	Princp4	Krt8
H3f3b	4.81E-50	0.418947408	0.805	0.704	2.02E-45	Princp4	H3f3b
Anxa5	1.25E-49	0.678761452	0.56	0.429	5.24E-45	Princp4	Anxa5
Oaz1	1.87E-49	0.526161767	0.698	0.581	7.84E-45	Princp4	Oaz1
Defb9	2.97E-49	0.294073627	0.276	0.114	1.25E-44	Princp4	Defb9
Odc1	4.86E-49	0.77342437	0.417	0.265	2.04E-44	Princp4	Odc1
Cisd1	5.44E-49	0.729801599	0.435	0.286	2.28E-44	Princp4	Cisd1
Srp9	8.58E-49	0.76674946	0.423	0.277	3.60E-44	Princp4	Srp9
Nop10	2.15E-48	0.704244236	0.431	0.285	9.02E-44	Princp4	Nop10
Ier3ip1	4.01E-48	0.690443405	0.543	0.409	1.68E-43	Princp4	Ier3ip1
Tfap2b	5.06E-48	0.554750019	0.39	0.218	2.12E-43	Princp4	Tfap2b
9130230L23Rik	5.83E-48	0.697082846	0.339	0.187	2.45E-43	Princp4	9130230L23Rik
Ubqln1	1.53E-47	0.768808883	0.405	0.261	6.41E-43	Princp4	Ubqln1
Snrpg	1.66E-47	0.709931597	0.49	0.353	6.98E-43	Princp4	Snrpg
Calm2	3.10E-47	0.528463529	0.68	0.56	1.30E-42	Princp4	Calm2
Rcn1	6.94E-47	0.607182729	0.637	0.509	2.91E-42	Princp4	Rcn1
Serp1	1.85E-46	0.727638604	0.47	0.332	7.78E-42	Princp4	Serp1
Map1lc3a	8.31E-46	0.592619129	0.569	0.43	3.49E-41	Princp4	Map1lc3a
Rprm	9.30E-46	0.775611113	0.293	0.155	3.90E-41	Princp4	Rprm
Sod2	1.92E-45	0.624658505	0.553	0.418	8.07E-41	Princp4	Sod2
Adk	8.22E-45	0.626457524	0.346	0.198	3.45E-40	Princp4	Adk
Them4	1.01E-44	0.584614541	0.254	0.119	4.25E-40	Princp4	Them4
Eif1	1.60E-44	0.472649305	0.725	0.626	6.70E-40	Princp4	Eif1
Scand1	2.41E-44	0.690943244	0.422	0.284	1.01E-39	Princp4	Scand1
Morf4l1	6.94E-44	0.637620824	0.564	0.448	2.91E-39	Princp4	Morf4l1
Gpx4	1.14E-43	0.655143765	0.373	0.231	4.78E-39	Princp4	Gpx4
Eif3g	2.05E-43	0.692700392	0.48	0.348	8.58E-39	Princp4	Eif3g
Slc25a4	3.71E-43	0.595733916	0.563	0.441	1.55E-38	Princp4	Slc25a4
Rps21	7.68E-43	0.363607378	0.845	0.753	3.22E-38	Princp4	Rps21
Gm15772	2.51E-42	0.385496949	0.793	0.696	1.05E-37	Princp4	Gm15772
Vdac2	3.91E-42	0.540088059	0.652	0.53	1.64E-37	Princp4	Vdac2
Ubl5	5.60E-42	0.507332713	0.611	0.485	2.35E-37	Princp4	Ubl5
Rpl35	5.99E-42	0.582477926	0.574	0.461	2.51E-37	Princp4	Rpl35
Secisbp2l	8.41E-42	0.736692603	0.312	0.177	3.53E-37	Princp4	Secisbp2l
Lsm6	1.06E-41	0.559369834	0.443	0.288	4.45E-37	Princp4	Lsm6
Marcksl1	1.45E-41	0.672001278	0.267	0.136	6.09E-37	Princp4	Marcksl1
Atp5g3	2.62E-41	0.382861197	0.696	0.575	1.10E-36	Princp4	Atp5g3
Nap1l1	4.41E-41	0.729345124	0.35	0.216	1.85E-36	Princp4	Nap1l1
Rpl27	6.17E-41	0.3831339	0.83	0.726	2.59E-36	Princp4	Rpl27
Rpl15	8.35E-41	0.684812967	0.287	0.16	3.50E-36	Princp4	Rpl15
Rps13	1.94E-40	0.430861117	0.756	0.65	8.13E-36	Princp4	Rps13
Atp5j2	2.37E-40	0.34322866	0.821	0.719	9.96E-36	Princp4	Atp5j2
Fuca1	5.03E-40	0.707989672	0.398	0.27	2.11E-35	Princp4	Fuca1
Mrpl12	6.25E-40	0.681066869	0.356	0.218	2.62E-35	Princp4	Mrpl12
Rpl37	6.36E-40	0.342798939	0.875	0.789	2.67E-35	Princp4	Rpl37
Cox6b1	8.07E-40	0.34237881	0.771	0.653	3.39E-35	Princp4	Cox6b1
Uqcrq	8.42E-40	0.397796641	0.701	0.594	3.53E-35	Princp4	Uqcrq
Hspe1	1.22E-39	0.636290363	0.494	0.371	5.13E-35	Princp4	Hspe1
Mrps6	1.61E-39	0.459757912	0.659	0.523	6.75E-35	Princp4	Mrps6
Slc25a5	2.24E-39	0.636921389	0.487	0.361	9.39E-35	Princp4	Slc25a5
Ndufb5	7.49E-39	0.635283447	0.469	0.346	3.14E-34	Princp4	Ndufb5
Sec13	1.23E-38	0.740871603	0.419	0.3	5.15E-34	Princp4	Sec13
Tbca	2.05E-38	0.563052188	0.524	0.401	8.62E-34	Princp4	Tbca
Syn2	2.85E-38	0.42119355	0.287	0.145	1.20E-33	Princp4	Syn2
Psmb4	5.68E-38	0.547830928	0.616	0.511	2.38E-33	Princp4	Psmb4
Ndufc2	1.15E-37	0.611814711	0.511	0.399	4.82E-33	Princp4	Ndufc2
Hspa8	1.41E-37	0.596338397	0.511	0.393	5.91E-33	Princp4	Hspa8
Rpl6	2.09E-37	0.511337383	0.616	0.519	8.76E-33	Princp4	Rpl6
Shmt2	8.33E-37	0.550787547	0.302	0.172	3.49E-32	Princp4	Shmt2
H3f3a	9.37E-37	0.435451717	0.682	0.58	3.93E-32	Princp4	H3f3a
Slc9a3r1	1.81E-36	0.534371206	0.266	0.141	7.60E-32	Princp4	Slc9a3r1
Ocrl	2.24E-36	0.504591621	0.321	0.184	9.39E-32	Princp4	Ocrl
Tomm6	8.64E-36	0.558167221	0.502	0.39	3.62E-31	Princp4	Tomm6
Actg1	1.65E-35	0.306467866	0.789	0.681	6.93E-31	Princp4	Actg1
Tma7	2.23E-35	0.476555073	0.618	0.513	9.35E-31	Princp4	Tma7
Cds1	4.10E-35	0.611974232	0.357	0.228	1.72E-30	Princp4	Cds1
Ube2d3	4.20E-35	0.624831248	0.447	0.331	1.76E-30	Princp4	Ube2d3
Agpat3	7.20E-35	0.603310614	0.445	0.324	3.02E-30	Princp4	Agpat3
Tmem50b	6.05E-34	0.620000564	0.259	0.145	2.54E-29	Princp4	Tmem50b
Tln2	6.89E-34	0.526152396	0.25	0.131	2.89E-29	Princp4	Tln2
Canx	8.81E-34	0.558074661	0.567	0.482	3.70E-29	Princp4	Canx
Slc25a3	1.96E-33	0.484904708	0.576	0.478	8.24E-29	Princp4	Slc25a3
Aco1	2.11E-33	0.658136933	0.374	0.256	8.84E-29	Princp4	Aco1
Higd1a	6.30E-33	0.546731234	0.518	0.406	2.64E-28	Princp4	Higd1a
Lcmt1	9.43E-33	0.605792428	0.331	0.213	3.96E-28	Princp4	Lcmt1
Rps26-ps1	1.07E-32	0.504205029	0.56	0.458	4.47E-28	Princp4	Rps26-ps1
Hdgf	2.15E-32	0.590452553	0.485	0.376	9.02E-28	Princp4	Hdgf
Chmp4b	2.61E-32	0.557426741	0.485	0.373	1.10E-27	Princp4	Chmp4b
Uba52	5.26E-32	0.502515439	0.578	0.484	2.21E-27	Princp4	Uba52
Ndufa4	1.19E-31	0.375393014	0.664	0.556	5.00E-27	Princp4	Ndufa4
Rnf11	4.12E-31	0.631133644	0.337	0.224	1.73E-26	Princp4	Rnf11
Bri3	4.92E-31	0.532266127	0.489	0.376	2.06E-26	Princp4	Bri3
Cbr1	9.23E-31	0.604410825	0.421	0.31	3.87E-26	Princp4	Cbr1
Rpl18	9.74E-31	0.265467952	0.825	0.732	4.09E-26	Princp4	Rpl18
Srp14	1.80E-30	0.377743052	0.603	0.491	7.56E-26	Princp4	Srp14
Stub1	2.54E-30	0.526358616	0.511	0.412	1.06E-25	Princp4	Stub1
Snrpe	2.60E-30	0.567361343	0.434	0.324	1.09E-25	Princp4	Snrpe
H2afy	4.19E-30	0.584131044	0.417	0.31	1.76E-25	Princp4	H2afy
Ndufb8	5.49E-30	0.416925936	0.592	0.49	2.30E-25	Princp4	Ndufb8
Acadsb	9.62E-30	0.640523667	0.29	0.183	4.04E-25	Princp4	Acadsb
Psma2	1.27E-29	0.558914994	0.504	0.406	5.34E-25	Princp4	Psma2
Adi1	1.48E-29	0.608636052	0.271	0.164	6.21E-25	Princp4	Adi1
Rbm3	3.13E-29	0.587962608	0.435	0.332	1.31E-24	Princp4	Rbm3
Nme1	1.54E-28	0.500168641	0.506	0.4	6.48E-24	Princp4	Nme1
Mrpl18	2.07E-28	0.620807249	0.325	0.219	8.70E-24	Princp4	Mrpl18
Rangap1	2.12E-28	0.606176051	0.328	0.215	8.89E-24	Princp4	Rangap1
Arpc1a	2.33E-28	0.511581354	0.443	0.332	9.77E-24	Princp4	Arpc1a
Tecr	2.39E-28	0.611787694	0.428	0.336	1.00E-23	Princp4	Tecr
Gm5617	2.97E-28	0.530558009	0.328	0.216	1.25E-23	Princp4	Gm5617
Vamp8	3.67E-28	0.562652284	0.455	0.351	1.54E-23	Princp4	Vamp8
Clic4	3.95E-28	0.554732595	0.267	0.16	1.66E-23	Princp4	Clic4
Rpl34	6.57E-28	0.550993265	0.424	0.325	2.76E-23	Princp4	Rpl34
Hmgn2	8.31E-28	0.582623062	0.295	0.19	3.49E-23	Princp4	Hmgn2
Fkbp5	8.97E-28	0.445970183	0.624	0.544	3.76E-23	Princp4	Fkbp5
Med28	9.51E-28	0.607573709	0.381	0.279	3.99E-23	Princp4	Med28
Mob1a	1.10E-27	0.61457192	0.262	0.159	4.64E-23	Princp4	Mob1a
Glrx5	1.47E-27	0.607843942	0.34	0.233	6.17E-23	Princp4	Glrx5
Arl2bp	1.75E-27	0.570477749	0.265	0.158	7.36E-23	Princp4	Arl2bp
Cnbp	1.82E-27	0.57112538	0.462	0.367	7.66E-23	Princp4	Cnbp
2310039H08Rik	1.99E-27	0.513615346	0.292	0.184	8.37E-23	Princp4	2310039H08Rik
Spcs1	3.86E-27	0.600272645	0.404	0.309	1.62E-22	Princp4	Spcs1
Sgpp1	5.16E-27	0.471016579	0.366	0.257	2.17E-22	Princp4	Sgpp1
Neu1	8.29E-27	0.572999998	0.309	0.202	3.48E-22	Princp4	Neu1
Cadm1	8.97E-27	0.533839021	0.251	0.148	3.76E-22	Princp4	Cadm1
Tspan3	9.11E-27	0.539948045	0.448	0.35	3.82E-22	Princp4	Tspan3
Sf3b5	1.60E-26	0.553244064	0.365	0.264	6.69E-22	Princp4	Sf3b5
Atp5md	6.03E-26	0.411858286	0.527	0.426	2.53E-21	Princp4	Atp5md
Avpi1	7.74E-26	0.624473159	0.264	0.168	3.25E-21	Princp4	Avpi1
Prdx5	8.18E-26	0.3164633	0.605	0.514	3.43E-21	Princp4	Prdx5
Micos10	2.85E-25	0.316234212	0.701	0.629	1.20E-20	Princp4	Micos10
Rpl27a	2.98E-25	0.542706603	0.363	0.265	1.25E-20	Princp4	Rpl27a
Fam104a	4.64E-25	0.581203015	0.334	0.235	1.95E-20	Princp4	Fam104a
Mtpn	5.12E-25	0.563907534	0.337	0.237	2.15E-20	Princp4	Mtpn
Basp1	8.66E-25	0.363317051	0.664	0.573	3.63E-20	Princp4	Basp1
Patl2	9.02E-25	0.495557847	0.423	0.324	3.79E-20	Princp4	Patl2
Uba1	2.22E-24	0.523631474	0.436	0.342	9.31E-20	Princp4	Uba1
Hist1h1c	2.30E-24	0.570916998	0.355	0.256	9.64E-20	Princp4	Hist1h1c
Tbrg1	3.22E-24	0.559135574	0.331	0.236	1.35E-19	Princp4	Tbrg1
Aig1	4.48E-24	0.51673677	0.288	0.185	1.88E-19	Princp4	Aig1
Mir703	4.97E-24	0.463053671	0.543	0.453	2.09E-19	Princp4	Mir703
Hnrnpa2b1	5.40E-24	0.356274966	0.695	0.647	2.27E-19	Princp4	Hnrnpa2b1
Rps11	1.52E-23	0.344713394	0.679	0.607	6.36E-19	Princp4	Rps11
Tbl1x	1.98E-23	0.571209121	0.351	0.255	8.33E-19	Princp4	Tbl1x
Mtln	2.08E-23	0.52783543	0.265	0.172	8.74E-19	Princp4	Mtln
Lyplal1	3.55E-23	0.521784767	0.365	0.27	1.49E-18	Princp4	Lyplal1
Gk	4.21E-23	0.531518479	0.27	0.176	1.77E-18	Princp4	Gk
Scd2	4.30E-23	0.505128552	0.516	0.432	1.81E-18	Princp4	Scd2
Pafah1b3	6.69E-23	0.512728126	0.26	0.166	2.81E-18	Princp4	Pafah1b3
Btg3	1.02E-22	0.503210494	0.395	0.299	4.30E-18	Princp4	Btg3
Eif2b2	1.44E-22	0.509134753	0.258	0.166	6.06E-18	Princp4	Eif2b2
Zwint	1.62E-22	0.532717937	0.336	0.243	6.81E-18	Princp4	Zwint
Pole3	1.99E-22	0.544001219	0.316	0.221	8.34E-18	Princp4	Pole3
Polr2m	2.41E-22	0.586237043	0.339	0.252	1.01E-17	Princp4	Polr2m
Ndufc1	3.94E-22	0.381637198	0.524	0.437	1.65E-17	Princp4	Ndufc1
Maged1	4.67E-22	0.391805729	0.539	0.453	1.96E-17	Princp4	Maged1
Dynll2	6.46E-22	0.519264438	0.417	0.329	2.71E-17	Princp4	Dynll2
Rpl10a	7.29E-22	0.4710059	0.51	0.439	3.06E-17	Princp4	Rpl10a
Dstn	8.07E-22	0.470250342	0.496	0.415	3.39E-17	Princp4	Dstn
Sec23b	1.21E-21	0.528731112	0.276	0.186	5.06E-17	Princp4	Sec23b
Polr1d	1.41E-21	0.47636324	0.451	0.37	5.92E-17	Princp4	Polr1d
Psmb1	1.48E-21	0.389923722	0.595	0.525	6.21E-17	Princp4	Psmb1
Dcxr	1.60E-21	0.452814851	0.294	0.197	6.72E-17	Princp4	Dcxr
Pgk1	1.69E-21	0.481102185	0.456	0.361	7.09E-17	Princp4	Pgk1
Gm8730	1.86E-21	0.480383775	0.467	0.394	7.82E-17	Princp4	Gm8730
Mpp6	2.74E-21	0.61544103	0.286	0.198	1.15E-16	Princp4	Mpp6
Cdk2ap2	2.79E-21	0.484720979	0.333	0.242	1.17E-16	Princp4	Cdk2ap2
Nub1	4.10E-21	0.514566831	0.268	0.18	1.72E-16	Princp4	Nub1
Pja1	7.20E-21	0.515025317	0.321	0.228	3.02E-16	Princp4	Pja1
Pfn2	7.37E-21	0.517896895	0.25	0.163	3.09E-16	Princp4	Pfn2
Ormdl2	9.50E-21	0.500511312	0.286	0.197	3.99E-16	Princp4	Ormdl2
Ran	1.12E-20	0.466993773	0.438	0.352	4.71E-16	Princp4	Ran
Hexb	1.74E-20	0.378278735	0.377	0.275	7.31E-16	Princp4	Hexb
Ly6e	2.37E-20	0.587647557	0.449	0.362	9.94E-16	Princp4	Ly6e
Atp5h	2.89E-20	0.2930935	0.745	0.687	1.21E-15	Princp4	Atp5h
Ndfip1	3.31E-20	0.411524123	0.547	0.485	1.39E-15	Princp4	Ndfip1
Ndufa8	3.32E-20	0.456814531	0.406	0.318	1.39E-15	Princp4	Ndufa8
Slmap	4.22E-20	0.478233284	0.253	0.164	1.77E-15	Princp4	Slmap
Rab5c	4.51E-20	0.534844539	0.297	0.211	1.89E-15	Princp4	Rab5c
Polr2j	5.07E-20	0.547017329	0.275	0.189	2.13E-15	Princp4	Polr2j
Gpd1	5.92E-20	0.533422428	0.268	0.183	2.48E-15	Princp4	Gpd1
Traf5	6.37E-20	0.487760304	0.273	0.188	2.67E-15	Princp4	Traf5
Rbx1	6.50E-20	0.459701127	0.491	0.416	2.73E-15	Princp4	Rbx1
Psmb2	6.66E-20	0.480273126	0.381	0.296	2.80E-15	Princp4	Psmb2
Rnf7	9.43E-20	0.504822343	0.28	0.195	3.96E-15	Princp4	Rnf7
Atp5f1	1.41E-19	0.348596103	0.524	0.44	5.90E-15	Princp4	Atp5f1
Rps10-ps2	2.52E-19	0.48833544	0.389	0.312	1.06E-14	Princp4	Rps10-ps2
Esd	2.96E-19	0.520375522	0.372	0.292	1.24E-14	Princp4	Esd
Rabac1	3.40E-19	0.31770154	0.631	0.569	1.43E-14	Princp4	Rabac1
Cnih1	3.84E-19	0.556520489	0.261	0.18	1.61E-14	Princp4	Cnih1
Stard10	4.56E-19	0.432603792	0.446	0.368	1.91E-14	Princp4	Stard10
Ergic2	4.89E-19	0.508799419	0.332	0.246	2.05E-14	Princp4	Ergic2
Akr1a1	6.25E-19	0.251145718	0.756	0.664	2.62E-14	Princp4	Akr1a1
Paip2	6.75E-19	0.462867126	0.445	0.372	2.83E-14	Princp4	Paip2
Park7	7.44E-19	0.396355943	0.535	0.465	3.12E-14	Princp4	Park7
Mdh1	8.25E-19	0.267131461	0.624	0.537	3.46E-14	Princp4	Mdh1
Dpy30	8.66E-19	0.515502917	0.335	0.253	3.63E-14	Princp4	Dpy30
Dnajc21	9.81E-19	0.457108464	0.27	0.18	4.12E-14	Princp4	Dnajc21
Ywhae	1.74E-18	0.29778705	0.611	0.537	7.31E-14	Princp4	Ywhae
Rab3ip	3.12E-18	0.481800452	0.37	0.284	1.31E-13	Princp4	Rab3ip
Cdc37l1	3.88E-18	0.527092814	0.349	0.271	1.63E-13	Princp4	Cdc37l1
Bspry	3.93E-18	0.522526803	0.297	0.218	1.65E-13	Princp4	Bspry
Sec61b	5.89E-18	0.315196813	0.625	0.554	2.47E-13	Princp4	Sec61b
Serbp1	6.85E-18	0.315407713	0.647	0.584	2.88E-13	Princp4	Serbp1
Atp1b1	1.20E-17	0.434044422	0.252	0.168	5.04E-13	Princp4	Atp1b1
Fkbp4	1.49E-17	0.386700862	0.531	0.463	6.26E-13	Princp4	Fkbp4
Tomm22	2.69E-17	0.470407234	0.265	0.185	1.13E-12	Princp4	Tomm22
Lrmda	3.09E-17	0.399125541	0.252	0.165	1.30E-12	Princp4	Lrmda
Nedd8	5.47E-17	0.332444012	0.537	0.468	2.30E-12	Princp4	Nedd8
Pkm	5.60E-17	0.345590969	0.495	0.415	2.35E-12	Princp4	Pkm
Prelid1	5.85E-17	0.497171178	0.415	0.348	2.45E-12	Princp4	Prelid1
Rab14	6.75E-17	0.414580534	0.462	0.387	2.83E-12	Princp4	Rab14
Pkig	9.08E-17	0.406325838	0.259	0.179	3.81E-12	Princp4	Pkig
Hnrnpk	1.08E-16	0.447767699	0.489	0.429	4.54E-12	Princp4	Hnrnpk
Chchd7	1.20E-16	0.459712624	0.358	0.284	5.04E-12	Princp4	Chchd7
Tmed3	1.20E-16	0.367252411	0.525	0.454	5.04E-12	Princp4	Tmed3
Cnot6l	1.35E-16	0.470778298	0.251	0.174	5.65E-12	Princp4	Cnot6l
Eif5a	1.72E-16	0.392185093	0.493	0.426	7.21E-12	Princp4	Eif5a
Cd164	3.24E-16	0.481088267	0.257	0.184	1.36E-11	Princp4	Cd164
Gabarap	3.74E-16	0.319965921	0.567	0.5	1.57E-11	Princp4	Gabarap
Zfp185	4.78E-16	0.457458436	0.377	0.3	2.01E-11	Princp4	Zfp185
Rpl21	5.40E-16	0.27626097	0.659	0.594	2.27E-11	Princp4	Rpl21
Magoh	6.16E-16	0.468741748	0.321	0.247	2.58E-11	Princp4	Magoh
Pls3	6.23E-16	0.271885769	0.458	0.382	2.61E-11	Princp4	Pls3
Smim14	6.77E-16	0.376120596	0.504	0.441	2.84E-11	Princp4	Smim14
Eif3h	8.30E-16	0.436237864	0.484	0.421	3.48E-11	Princp4	Eif3h
Dnajb1	1.10E-15	0.4874278	0.277	0.202	4.63E-11	Princp4	Dnajb1
Rpl24	1.24E-15	0.291892547	0.613	0.561	5.18E-11	Princp4	Rpl24
Mrpl30	1.35E-15	0.428755412	0.328	0.253	5.65E-11	Princp4	Mrpl30
Cited4	1.60E-15	0.456062894	0.26	0.187	6.72E-11	Princp4	Cited4
Mrps28	1.94E-15	0.448846508	0.29	0.217	8.16E-11	Princp4	Mrps28
Dcaf11	2.79E-15	0.388193665	0.356	0.282	1.17E-10	Princp4	Dcaf11
Micos13	2.92E-15	0.354044865	0.482	0.411	1.22E-10	Princp4	Micos13
Sptssa	4.97E-15	0.41471166	0.343	0.268	2.09E-10	Princp4	Sptssa
Hdlbp	6.79E-15	0.404967234	0.433	0.371	2.85E-10	Princp4	Hdlbp
Acox3	7.33E-15	0.3863548	0.346	0.271	3.08E-10	Princp4	Acox3
Cbx5	1.16E-14	0.488913562	0.333	0.257	4.88E-10	Princp4	Cbx5
Papss1	1.22E-14	0.442599617	0.284	0.213	5.13E-10	Princp4	Papss1
Uso1	1.28E-14	0.494861675	0.316	0.247	5.35E-10	Princp4	Uso1
Rab2a	1.46E-14	0.407698395	0.399	0.332	6.11E-10	Princp4	Rab2a
Clptm1l	1.55E-14	0.441466537	0.31	0.243	6.50E-10	Princp4	Clptm1l
Lage3	2.56E-14	0.43785659	0.253	0.185	1.08E-09	Princp4	Lage3
Mrpl57	2.80E-14	0.432977557	0.372	0.309	1.17E-09	Princp4	Mrpl57
Ndufb10	3.02E-14	0.33918923	0.523	0.471	1.27E-09	Princp4	Ndufb10
Gm10076	4.95E-14	0.362327679	0.431	0.371	2.08E-09	Princp4	Gm10076
Sh3glb1	6.40E-14	0.462886845	0.275	0.206	2.69E-09	Princp4	Sh3glb1
Rpl22l1	6.45E-14	0.425600003	0.354	0.288	2.71E-09	Princp4	Rpl22l1
Ddrgk1	6.76E-14	0.424927236	0.345	0.279	2.84E-09	Princp4	Ddrgk1
Idh2	7.71E-14	0.37311892	0.276	0.202	3.23E-09	Princp4	Idh2
Psmb7	8.19E-14	0.419405594	0.408	0.345	3.44E-09	Princp4	Psmb7
Sra1	8.59E-14	0.467225526	0.344	0.28	3.60E-09	Princp4	Sra1
Tmem256	9.67E-14	0.312911454	0.502	0.439	4.06E-09	Princp4	Tmem256
Pantr1	1.22E-13	0.379119417	0.356	0.285	5.12E-09	Princp4	Pantr1
Ndufb11	1.63E-13	0.275502271	0.612	0.561	6.83E-09	Princp4	Ndufb11
Tmed10	1.66E-13	0.406517487	0.523	0.48	6.97E-09	Princp4	Tmed10
Snf8	1.97E-13	0.434585408	0.311	0.246	8.25E-09	Princp4	Snf8
Psma5	2.10E-13	0.405330593	0.33	0.263	8.82E-09	Princp4	Psma5
Tmem167	2.70E-13	0.396523374	0.309	0.243	1.13E-08	Princp4	Tmem167
Rbbp7	2.76E-13	0.299291656	0.599	0.545	1.16E-08	Princp4	Rbbp7
Mrpl17	2.82E-13	0.411710668	0.336	0.271	1.18E-08	Princp4	Mrpl17
Mrpl51	3.95E-13	0.427647998	0.363	0.3	1.66E-08	Princp4	Mrpl51
Mrpl54	5.27E-13	0.424659218	0.251	0.186	2.21E-08	Princp4	Mrpl54
Bzw1	5.31E-13	0.472156985	0.315	0.251	2.23E-08	Princp4	Bzw1
Myl12b	6.26E-13	0.265257718	0.557	0.497	2.63E-08	Princp4	Myl12b
Snrpb	6.35E-13	0.393548623	0.393	0.333	2.66E-08	Princp4	Snrpb
Hnrnpc	7.13E-13	0.451456233	0.404	0.351	2.99E-08	Princp4	Hnrnpc
St13	9.21E-13	0.400461802	0.347	0.282	3.87E-08	Princp4	St13
Cetn3	9.68E-13	0.435973203	0.259	0.195	4.06E-08	Princp4	Cetn3
Tuba1b	1.06E-12	0.340886344	0.566	0.511	4.43E-08	Princp4	Tuba1b
Pax8	1.07E-12	0.374273117	0.348	0.283	4.48E-08	Princp4	Pax8
Atp6v0e	1.07E-12	0.278851745	0.521	0.467	4.50E-08	Princp4	Atp6v0e
Pomp	1.15E-12	0.331188014	0.476	0.42	4.83E-08	Princp4	Pomp
Smc6	1.19E-12	0.463081343	0.325	0.258	5.00E-08	Princp4	Smc6
Eif4g2	1.46E-12	0.356127323	0.409	0.351	6.12E-08	Princp4	Eif4g2
Cd2ap	1.68E-12	0.341309939	0.354	0.285	7.06E-08	Princp4	Cd2ap
Chmp2a	1.96E-12	0.310330484	0.502	0.442	8.22E-08	Princp4	Chmp2a
Tcp1	2.20E-12	0.435879101	0.354	0.297	9.24E-08	Princp4	Tcp1
Cbx3	2.74E-12	0.447312291	0.287	0.226	1.15E-07	Princp4	Cbx3
Eif2s2	3.76E-12	0.364902669	0.513	0.468	1.58E-07	Princp4	Eif2s2
Arpc5	4.71E-12	0.389566943	0.422	0.367	1.98E-07	Princp4	Arpc5
Eif3e	4.99E-12	0.470827116	0.323	0.268	2.09E-07	Princp4	Eif3e
Gga2	5.11E-12	0.365998341	0.309	0.243	2.15E-07	Princp4	Gga2
Exoc4	8.68E-12	0.380922068	0.254	0.189	3.64E-07	Princp4	Exoc4
Psmb3	9.15E-12	0.33741365	0.47	0.414	3.84E-07	Princp4	Psmb3
Gclm	9.46E-12	0.43397671	0.288	0.228	3.97E-07	Princp4	Gclm
Tmem234	1.11E-11	0.341656264	0.539	0.502	4.66E-07	Princp4	Tmem234
Vapb	1.26E-11	0.439031494	0.317	0.257	5.29E-07	Princp4	Vapb
Oxct1	1.56E-11	0.476672068	0.285	0.226	6.53E-07	Princp4	Oxct1
Nadk	1.75E-11	0.37401853	0.303	0.241	7.35E-07	Princp4	Nadk
Cldn3	1.99E-11	0.340938923	0.405	0.351	8.36E-07	Princp4	Cldn3
Eif4e2	2.35E-11	0.473128565	0.258	0.201	9.84E-07	Princp4	Eif4e2
Slc7a4	2.65E-11	0.331647227	0.276	0.211	1.11E-06	Princp4	Slc7a4
Jtb	4.01E-11	0.446247823	0.304	0.246	1.68E-06	Princp4	Jtb
Mrpl33	4.86E-11	0.345335764	0.401	0.347	2.04E-06	Princp4	Mrpl33
Commd3	5.33E-11	0.413340094	0.268	0.212	2.24E-06	Princp4	Commd3
Bbx	6.68E-11	0.38214132	0.362	0.299	2.80E-06	Princp4	Bbx
Chmp3	8.95E-11	0.443805464	0.279	0.222	3.76E-06	Princp4	Chmp3
Rab7	9.18E-11	0.416347586	0.336	0.282	3.85E-06	Princp4	Rab7
Uqcrfs1	1.08E-10	0.365161331	0.279	0.217	4.53E-06	Princp4	Uqcrfs1
Nelfe	1.19E-10	0.436916025	0.292	0.236	4.99E-06	Princp4	Nelfe
Glud1	1.25E-10	0.369877013	0.252	0.195	5.25E-06	Princp4	Glud1
Snrpd1	1.34E-10	0.444623892	0.265	0.211	5.61E-06	Princp4	Snrpd1
Eif5	1.66E-10	0.269337743	0.567	0.531	6.98E-06	Princp4	Eif5
Atraid	2.07E-10	0.37475707	0.302	0.247	8.67E-06	Princp4	Atraid
Mlf2	2.09E-10	0.41815189	0.304	0.253	8.76E-06	Princp4	Mlf2
Lsm4	2.77E-10	0.377477534	0.287	0.229	1.16E-05	Princp4	Lsm4
Mrfap1	3.28E-10	0.399238712	0.38	0.337	1.38E-05	Princp4	Mrfap1
Cs	3.83E-10	0.344505958	0.264	0.207	1.61E-05	Princp4	Cs
Dnajc10	4.18E-10	0.309702776	0.468	0.427	1.75E-05	Princp4	Dnajc10
Sumo1	4.45E-10	0.413069641	0.266	0.213	1.87E-05	Princp4	Sumo1
H2afj	4.79E-10	0.288324427	0.539	0.504	2.01E-05	Princp4	H2afj
Ndufb3	5.66E-10	0.318096809	0.454	0.41	2.37E-05	Princp4	Ndufb3
Sidt2	6.69E-10	0.30219299	0.272	0.213	2.81E-05	Princp4	Sidt2
Plin3	8.61E-10	0.396476879	0.299	0.246	3.61E-05	Princp4	Plin3
Psma6	9.32E-10	0.394069945	0.36	0.314	3.91E-05	Princp4	Psma6
Cope	1.07E-09	0.359554662	0.435	0.394	4.48E-05	Princp4	Cope
Drap1	2.46E-09	0.37086594	0.415	0.38	0.000103282	Princp4	Drap1
Timm23	2.89E-09	0.372010586	0.254	0.205	0.000121435	Princp4	Timm23
Vdac1	3.16E-09	0.31911302	0.414	0.365	0.000132731	Princp4	Vdac1
Tpi1	3.74E-09	0.283000641	0.471	0.422	0.00015713	Princp4	Tpi1
Hoxd3os1	3.93E-09	0.408328863	0.258	0.208	0.000165039	Princp4	Hoxd3os1
Mrpl14	4.23E-09	0.380824808	0.319	0.269	0.00017741	Princp4	Mrpl14
Arf4	4.31E-09	0.356138378	0.36	0.316	0.000180771	Princp4	Arf4
Tmem14c	5.93E-09	0.417091852	0.302	0.259	0.000248735	Princp4	Tmem14c
Tomm20	6.60E-09	0.334624268	0.283	0.233	0.000276872	Princp4	Tomm20
Rtraf	7.51E-09	0.30550983	0.403	0.358	0.000315008	Princp4	Rtraf
Enpp5	9.57E-09	0.471547087	0.304	0.262	0.000401658	Princp4	Enpp5
Taldo1	9.62E-09	0.353264653	0.42	0.379	0.000403662	Princp4	Taldo1
Ndufv3	9.71E-09	0.272704568	0.479	0.442	0.000407552	Princp4	Ndufv3
Morf4l2	1.10E-08	0.288973455	0.491	0.451	0.000461411	Princp4	Morf4l2
Dynlt3	1.63E-08	0.345891423	0.289	0.239	0.000683672	Princp4	Dynlt3
Srsf3	2.12E-08	0.335078106	0.394	0.352	0.000890836	Princp4	Srsf3
Lamtor2	2.17E-08	0.283209815	0.479	0.441	0.000911735	Princp4	Lamtor2
Selenos	2.60E-08	0.344787975	0.394	0.354	0.001092481	Princp4	Selenos
Mrps21	3.80E-08	0.380041461	0.295	0.252	0.001594897	Princp4	Mrps21
Cnpy2	4.40E-08	0.297192002	0.36	0.314	0.001847468	Princp4	Cnpy2
Eny2	4.43E-08	0.378166222	0.282	0.238	0.001859188	Princp4	Eny2
Dlst	4.98E-08	0.375925274	0.28	0.234	0.00209052	Princp4	Dlst
Hadh	5.64E-08	0.3758415	0.252	0.208	0.002365749	Princp4	Hadh
Snx3	6.25E-08	0.360510699	0.29	0.247	0.002621215	Princp4	Snx3
Rbm8a	8.27E-08	0.380782905	0.317	0.277	0.003471167	Princp4	Rbm8a
Sec22b	9.33E-08	0.434785853	0.263	0.221	0.003915645	Princp4	Sec22b
Imp3	9.93E-08	0.403441761	0.31	0.268	0.004168697	Princp4	Imp3
Tkt	1.12E-07	0.3194194	0.358	0.318	0.004714396	Princp4	Tkt
Ndufv2	1.13E-07	0.276082292	0.46	0.425	0.004748043	Princp4	Ndufv2
Nop53	1.39E-07	0.39070745	0.28	0.239	0.005849861	Princp4	Nop53
Mrps26	1.46E-07	0.372530439	0.278	0.235	0.006143194	Princp4	Mrps26
Cct2	1.60E-07	0.383070332	0.348	0.312	0.006732823	Princp4	Cct2
Cwc15	1.63E-07	0.329811778	0.314	0.273	0.006848778	Princp4	Cwc15
Tmem134	1.65E-07	0.411515739	0.258	0.215	0.00692875	Princp4	Tmem134
Ubxn1	2.42E-07	0.320749806	0.361	0.324	0.010144331	Princp4	Ubxn1
Sumo2	2.98E-07	0.333288996	0.314	0.274	0.012507567	Princp4	Sumo2
Gorasp2	3.16E-07	0.346022409	0.354	0.317	0.013246816	Princp4	Gorasp2
Hcfc1r1	3.16E-07	0.28876741	0.345	0.301	0.01324921	Princp4	Hcfc1r1
Psmd4	4.38E-07	0.307975326	0.414	0.382	0.018369105	Princp4	Psmd4
Ostc	5.13E-07	0.35685472	0.298	0.262	0.021538015	Princp4	Ostc
Pdcd6	5.53E-07	0.358909202	0.26	0.219	0.023208962	Princp4	Pdcd6
Ssr2	6.27E-07	0.342842964	0.316	0.28	0.026314727	Princp4	Ssr2
Ywhaz	8.17E-07	0.345287877	0.353	0.318	0.034286497	Princp4	Ywhaz
Napa	8.19E-07	0.364127192	0.251	0.212	0.034378536	Princp4	Napa
Rpsa-ps10	8.27E-07	0.290663742	0.331	0.292	0.034709026	Princp4	Rpsa-ps10
Adipor1	8.36E-07	0.357292913	0.29	0.25	0.035075293	Princp4	Adipor1
2900097C17Rik	1.39E-06	0.32609208	0.28	0.239	0.058287233	Princp4	2900097C17Rik
Bola1	1.45E-06	0.303398019	0.258	0.217	0.060961393	Princp4	Bola1
Becn1	1.48E-06	0.34665986	0.27	0.233	0.062000198	Princp4	Becn1
Gng12	2.04E-06	0.340051983	0.297	0.259	0.085481873	Princp4	Gng12
Eif3k	2.18E-06	0.256501198	0.437	0.407	0.091368009	Princp4	Eif3k
Ube2i	2.32E-06	0.323503756	0.372	0.341	0.097192591	Princp4	Ube2i
Ctnnb1	2.78E-06	0.323177898	0.346	0.314	0.116484528	Princp4	Ctnnb1
Gm10722	3.13E-06	0.285444771	0.299	0.26	0.131166211	Princp4	Gm10722
Gm49804	3.45E-06	0.30271958	0.423	0.402	0.144944069	Princp4	Gm49804
Ndufb6	3.73E-06	0.272366278	0.337	0.303	0.15631557	Princp4	Ndufb6
H2-K1	8.83E-06	0.257979002	0.446	0.422	0.370540943	Princp4	H2-K1
Gtf2h5	1.13E-05	0.319389824	0.343	0.315	0.475197072	Princp4	Gtf2h5
Tmed2	1.32E-05	0.314111602	0.303	0.273	0.553508042	Princp4	Tmed2
Ghitm	1.64E-05	0.361992514	0.261	0.23	0.687755952	Princp4	Ghitm
Rpl10-ps3	1.86E-05	0.318804286	0.328	0.302	0.781321563	Princp4	Rpl10-ps3
Rab1a	3.31E-05	0.273003809	0.317	0.287	1	Princp4	Rab1a
Cct8	3.51E-05	0.333672304	0.344	0.317	1	Princp4	Cct8
Slc25a39	4.64E-05	0.268450303	0.299	0.268	1	Princp4	Slc25a39
Cuta	4.99E-05	0.323313763	0.254	0.225	1	Princp4	Cuta
Ddb1	5.52E-05	0.28101103	0.385	0.362	1	Princp4	Ddb1
Lima1	7.57E-05	0.270954707	0.275	0.238	1	Princp4	Lima1
Prrg3	8.20E-05	0.293353919	0.272	0.242	1	Princp4	Prrg3
Tsn	8.37E-05	0.354221173	0.289	0.261	1	Princp4	Tsn
Ap2s1	8.41E-05	0.319925273	0.289	0.264	1	Princp4	Ap2s1
Arhgdia	9.34E-05	0.273041395	0.336	0.312	1	Princp4	Arhgdia
Hnrnpa1	9.36E-05	0.272303157	0.324	0.3	1	Princp4	Hnrnpa1
Ube2z	0.000107123	0.320454419	0.286	0.261	1	Princp4	Ube2z
Psmc4	0.000141592	0.319727037	0.312	0.29	1	Princp4	Psmc4
Copb2	0.000148887	0.362157501	0.278	0.255	1	Princp4	Copb2
Atxn7l3b	0.000178814	0.276301772	0.43	0.415	1	Princp4	Atxn7l3b
Clic1	0.000212694	0.289670912	0.33	0.309	1	Princp4	Clic1
Csde1	0.0003448	0.276368101	0.392	0.38	1	Princp4	Csde1
Gna11	0.000393461	0.276199712	0.303	0.28	1	Princp4	Gna11
Vcp	0.000393467	0.258967646	0.414	0.402	1	Princp4	Vcp
Jak1	0.000427969	0.259350634	0.272	0.246	1	Princp4	Jak1
Copz1	0.000466374	0.279300676	0.342	0.326	1	Princp4	Copz1
Dync1i2	0.000504603	0.292367703	0.329	0.309	1	Princp4	Dync1i2
Dnajc19	0.000523595	0.26937259	0.258	0.234	1	Princp4	Dnajc19
Mcrip1	0.000696341	0.26048388	0.263	0.24	1	Princp4	Mcrip1
Ptbp1	0.000707329	0.27232757	0.31	0.29	1	Princp4	Ptbp1
Polr2g	0.000908789	0.261405299	0.277	0.255	1	Princp4	Polr2g
Nsa2	0.001034079	0.294458589	0.265	0.247	1	Princp4	Nsa2
Hnrnpa0	0.001133981	0.271829485	0.328	0.314	1	Princp4	Hnrnpa0
Eif4b	0.001225158	0.309651213	0.262	0.243	1	Princp4	Eif4b
Ddx3x	0.002296802	0.278406538	0.4	0.395	1	Princp4	Ddx3x
Rpl26	0.002545937	0.291491247	0.313	0.293	1	Princp4	Rpl26
Gm10721	0.00323883	0.252721323	0.279	0.258	1	Princp4	Gm10721
Txnl1	0.005407815	0.280839774	0.284	0.271	1	Princp4	Txnl1
Dnajc5	0.008172229	0.274743758	0.294	0.283	1	Princp4	Dnajc5
Ppp2r1a	0.009298622	0.295855276	0.252	0.241	1	Princp4	Ppp2r1a
Lcn8	0	6.916707746	0.976	0.151	0	Princp1	Lcn8
Lcn9	0	6.283806734	0.997	0.078	0	Princp1	Lcn9
Defb25	0	6.233419597	0.998	0.095	0	Princp1	Defb25
Cst11	0	5.826472282	0.997	0.141	0	Princp1	Cst11
Cstdc2	0	5.797565687	0.984	0.061	0	Princp1	Cstdc2
Cst12	0	5.564991319	0.678	0.036	0	Princp1	Cst12
Adam28	0	5.563042837	0.929	0.052	0	Princp1	Adam28
Defb48	0	5.368418209	0.706	0.058	0	Princp1	Defb48
Defb47	0	5.339608719	0.867	0.088	0	Princp1	Defb47
Mrpl37	0	5.182780305	0.99	0.12	0	Princp1	Mrpl37
Teddm1a	0	4.933383807	0.96	0.061	0	Princp1	Teddm1a
Defb20	0	4.856295785	0.998	0.246	0	Princp1	Defb20
Cst8	0	4.834647263	0.92	0.027	0	Princp1	Cst8
Rnase10	0	4.740409243	0.921	0.034	0	Princp1	Rnase10
Lcn2	0	4.577266922	0.982	0.176	0	Princp1	Lcn2
Gpx5	0	4.536010513	1	0.22	0	Princp1	Gpx5
Actg2	0	4.364985002	0.905	0.026	0	Princp1	Actg2
Teddm2	0	4.320044166	0.847	0.09	0	Princp1	Teddm2
Clpsl2	0	4.05546878	0.965	0.119	0	Princp1	Clpsl2
Lcn10	0	4.047936844	0.914	0.053	0	Princp1	Lcn10
Ly6g5b	0	4.032836953	0.86	0.024	0	Princp1	Ly6g5b
Pate5	0	3.988407688	0.896	0.015	0	Princp1	Pate5
Spag11b	0	3.960941384	0.991	0.168	0	Princp1	Spag11b
Mfge8	0	3.910413826	0.886	0.177	0	Princp1	Mfge8
Lcn6	0	3.842987447	0.942	0.108	0	Princp1	Lcn6
Ly6g5c	0	3.688662083	0.885	0.024	0	Princp1	Ly6g5c
Defb41	0	3.583643053	0.954	0.119	0	Princp1	Defb41
Cryba4	0	3.302749551	0.823	0.045	0	Princp1	Cryba4
Gm17416	0	3.093663536	0.953	0.257	0	Princp1	Gm17416
Ddit4l	0	3.090415562	0.876	0.061	0	Princp1	Ddit4l
Enpp2	0	3.0882154	0.931	0.131	0	Princp1	Enpp2
Ovch2	0	2.934116955	0.712	0.025	0	Princp1	Ovch2
Defb42	0	2.36059723	0.997	0.58	0	Princp1	Defb42
Gm4846	0	2.295396361	0.566	0.006	0	Princp1	Gm4846
Mettl7a1	0	2.229727446	0.794	0.164	0	Princp1	Mettl7a1
Bcl2l15	0	2.226317123	0.696	0.022	0	Princp1	Bcl2l15
Tpst2	0	2.171966842	0.714	0.088	0	Princp1	Tpst2
St3gal2	0	2.13114565	0.696	0.03	0	Princp1	St3gal2
Bmyc	0	2.063456582	0.823	0.098	0	Princp1	Bmyc
Emid1	0	2.022506941	0.559	0.051	0	Princp1	Emid1
Gm5916	0	2.019126406	0.553	0.004	0	Princp1	Gm5916
Adgrg2	0	2.002613133	0.838	0.175	0	Princp1	Adgrg2
Lap3	0	1.98523391	0.859	0.215	0	Princp1	Lap3
Tmem150c	0	1.953602909	0.815	0.233	0	Princp1	Tmem150c
Bpi	0	1.952909755	0.659	0.016	0	Princp1	Bpi
Etv5	0	1.891278169	0.642	0.028	0	Princp1	Etv5
Crip1	0	1.857533319	0.994	0.718	0	Princp1	Crip1
Ifitm3	0	1.848064374	0.793	0.148	0	Princp1	Ifitm3
Obp2a	0	1.816640456	0.582	0.012	0	Princp1	Obp2a
Crisp4	0	1.728878225	0.655	0.101	0	Princp1	Crisp4
Gm43064	0	1.727709347	0.711	0.139	0	Princp1	Gm43064
Ociad2	0	1.68704312	0.641	0.075	0	Princp1	Ociad2
Sytl4	0	1.643585481	0.742	0.133	0	Princp1	Sytl4
Slc7a5	0	1.602119893	0.597	0.045	0	Princp1	Slc7a5
Hs3st3b1	0	1.574320576	0.555	0.034	0	Princp1	Hs3st3b1
Supt3	0	1.567889089	0.625	0.067	0	Princp1	Supt3
Defb45	0	1.563492678	0.52	0.044	0	Princp1	Defb45
Ifitm2	0	1.551413845	0.69	0.124	0	Princp1	Ifitm2
Gm3428	0	1.542003026	0.501	0.002	0	Princp1	Gm3428
9230105E05Rik	0	1.528461824	0.536	0.008	0	Princp1	9230105E05Rik
Tceal3	0	1.427516324	0.464	0.021	0	Princp1	Tceal3
Cldn10	0	1.355497408	0.512	0.043	0	Princp1	Cldn10
Sdc1	0	1.339681594	0.506	0.047	0	Princp1	Sdc1
Gopc	0	1.32523846	0.568	0.063	0	Princp1	Gopc
Muc15	0	1.312820465	0.554	0.062	0	Princp1	Muc15
Rem1	0	1.27897831	0.462	0.019	0	Princp1	Rem1
Derl3	0	1.268331098	0.506	0.038	0	Princp1	Derl3
Inpp5d	0	1.197832918	0.485	0.024	0	Princp1	Inpp5d
Etv4	0	1.159331855	0.384	0.006	0	Princp1	Etv4
Pabpc1l	0	1.122234421	0.426	0.022	0	Princp1	Pabpc1l
Gcnt4	0	1.120499461	0.359	0.006	0	Princp1	Gcnt4
2810459M11Rik	0	1.101049858	0.416	0.022	0	Princp1	2810459M11Rik
Gm29040	0	1.039743513	0.327	0.008	0	Princp1	Gm29040
H2-DMb2	0	0.94731343	0.372	0.005	0	Princp1	H2-DMb2
Gm36974	0	0.930746682	0.322	0.002	0	Princp1	Gm36974
Elovl4	0	0.924135689	0.347	0.009	0	Princp1	Elovl4
Dusp6	6.24E-308	1.080695438	0.414	0.029	2.62E-303	Princp1	Dusp6
Pla2g5	1.32E-303	1.121323777	0.322	0.01	5.52E-299	Princp1	Pla2g5
Pafah2	1.78E-302	1.014866912	0.455	0.04	7.45E-298	Princp1	Pafah2
Cldn2	6.33E-300	1.193281032	0.476	0.047	2.65E-295	Princp1	Cldn2
Asb18	1.91E-297	0.879857182	0.32	0.01	8.03E-293	Princp1	Asb18
Klrb1a	7.79E-296	0.738425443	0.319	0.01	3.27E-291	Princp1	Klrb1a
Prrx1	7.93E-296	1.106621977	0.46	0.043	3.33E-291	Princp1	Prrx1
Rab26	1.05E-295	1.110571021	0.305	0.008	4.40E-291	Princp1	Rab26
Nudt4	2.23E-293	1.396521964	0.598	0.093	9.34E-289	Princp1	Nudt4
Mroh2a	2.66E-292	0.978641464	0.367	0.021	1.12E-287	Princp1	Mroh2a
Serinc2	5.80E-291	0.780467585	0.32	0.011	2.43E-286	Princp1	Serinc2
P4ha2	3.42E-289	1.205831601	0.394	0.029	1.44E-284	Princp1	P4ha2
Cd63	7.72E-284	1.871829541	0.902	0.391	3.24E-279	Princp1	Cd63
Snhg18	4.95E-279	1.457145158	0.729	0.167	2.08E-274	Princp1	Snhg18
Rilpl1	4.47E-278	1.083276945	0.444	0.044	1.88E-273	Princp1	Rilpl1
Pcsk5	7.30E-277	1.262493735	0.579	0.09	3.06E-272	Princp1	Pcsk5
Tpd52l1	1.30E-275	1.434584569	0.688	0.149	5.45E-271	Princp1	Tpd52l1
Defb18	2.00E-274	2.493313172	0.646	0.125	8.41E-270	Princp1	Defb18
St8sia6	4.46E-273	0.899731389	0.399	0.032	1.87E-268	Princp1	St8sia6
Ptpn5	3.42E-271	1.017771789	0.405	0.034	1.44E-266	Princp1	Ptpn5
Apoc1	9.07E-271	1.449524026	0.356	0.023	3.81E-266	Princp1	Apoc1
Rbm11	6.44E-265	1.256140111	0.574	0.093	2.70E-260	Princp1	Rbm11
Ucp2	5.35E-264	1.405394388	0.741	0.176	2.24E-259	Princp1	Ucp2
Slc1a1	1.89E-263	1.460422124	0.61	0.114	7.92E-259	Princp1	Slc1a1
Mup6	2.06E-262	0.793488166	0.281	0.009	8.64E-258	Princp1	Mup6
Acap1	4.50E-262	1.056132236	0.383	0.032	1.89E-257	Princp1	Acap1
Pdlim4	2.39E-260	0.921983331	0.451	0.05	1.00E-255	Princp1	Pdlim4
Trak2	8.80E-260	0.970957651	0.418	0.042	3.69E-255	Princp1	Trak2
Gm20442	5.89E-259	0.831938091	0.262	0.006	2.47E-254	Princp1	Gm20442
Kctd17	1.36E-258	0.887573412	0.325	0.019	5.71E-254	Princp1	Kctd17
Tmem37	2.10E-258	0.832964239	0.346	0.023	8.80E-254	Princp1	Tmem37
Dok1	8.92E-258	1.141336677	0.47	0.059	3.74E-253	Princp1	Dok1
Upk1b	3.18E-257	0.685535171	0.29	0.011	1.34E-252	Princp1	Upk1b
Slco4c1	3.76E-252	0.831252034	0.348	0.025	1.58E-247	Princp1	Slco4c1
Litaf	3.48E-248	1.402923568	0.706	0.175	1.46E-243	Princp1	Litaf
Adam7	1.79E-247	2.140013257	0.967	0.637	7.51E-243	Princp1	Adam7
Ppp1r18	6.36E-247	0.722980755	0.29	0.013	2.67E-242	Princp1	Ppp1r18
Gm20939	1.82E-246	0.794302411	0.289	0.013	7.65E-242	Princp1	Gm20939
Impa2	7.68E-244	0.764213529	0.306	0.017	3.22E-239	Princp1	Impa2
Sdcbp2	2.73E-242	0.708710959	0.263	0.009	1.15E-237	Princp1	Sdcbp2
Fah	2.16E-238	1.210607332	0.459	0.063	9.06E-234	Princp1	Fah
Cd63-ps	2.19E-237	0.928805598	0.453	0.06	9.19E-233	Princp1	Cd63-ps
Cxxc5	4.39E-236	0.93845887	0.429	0.052	1.84E-231	Princp1	Cxxc5
Ap1s2	1.40E-234	1.209836981	0.845	0.228	5.89E-230	Princp1	Ap1s2
Letm1	1.12E-232	1.109650885	0.507	0.083	4.70E-228	Princp1	Letm1
Gm15241	2.21E-230	0.786009277	0.373	0.036	9.25E-226	Princp1	Gm15241
Dgkg	7.82E-229	0.965269054	0.435	0.056	3.28E-224	Princp1	Dgkg
Arrb2	5.55E-228	0.736288625	0.306	0.02	2.33E-223	Princp1	Arrb2
Gria2	2.56E-227	1.123598901	0.273	0.013	1.07E-222	Princp1	Gria2
Egr2	4.68E-225	0.979958451	0.532	0.091	1.96E-220	Princp1	Egr2
Armcx3	1.69E-222	0.73697876	0.357	0.034	7.10E-218	Princp1	Armcx3
Kctd1	3.13E-220	0.817081027	0.401	0.047	1.31E-215	Princp1	Kctd1
Fkbp11	4.80E-219	1.049635899	0.523	0.095	2.01E-214	Princp1	Fkbp11
Pdgfra	1.02E-218	0.905752929	0.463	0.068	4.28E-214	Princp1	Pdgfra
Cox15	5.81E-218	0.653057533	0.33	0.028	2.44E-213	Princp1	Cox15
Rtcb	6.86E-217	1.39302851	0.866	0.363	2.88E-212	Princp1	Rtcb
Gja1	8.96E-217	0.829838418	0.329	0.028	3.76E-212	Princp1	Gja1
Pdzk1	3.82E-216	0.843403242	0.66	0.141	1.60E-211	Princp1	Pdzk1
Ctnnbip1	8.76E-216	0.945939265	0.51	0.088	3.68E-211	Princp1	Ctnnbip1
Shc4	3.31E-215	0.747058711	0.363	0.038	1.39E-210	Princp1	Shc4
Plekha3	1.78E-211	1.375026719	0.764	0.24	7.46E-207	Princp1	Plekha3
Cd9	9.32E-210	0.907656971	0.442	0.067	3.91E-205	Princp1	Cd9
Lingo1	2.18E-209	0.790161541	0.375	0.043	9.15E-205	Princp1	Lingo1
Jaml	5.84E-209	0.945585903	0.276	0.017	2.45E-204	Princp1	Jaml
Hopx	3.74E-205	0.714356089	0.345	0.035	1.57E-200	Princp1	Hopx
Syne1	2.72E-203	1.386783124	0.592	0.133	1.14E-198	Princp1	Syne1
Phlda1	1.21E-202	1.107186237	0.559	0.119	5.06E-198	Princp1	Phlda1
Gm1110	1.56E-201	0.46427406	0.723	0.175	6.55E-197	Princp1	Gm1110
B4galnt1	7.66E-200	0.630238435	0.345	0.037	3.21E-195	Princp1	B4galnt1
Armcx1	1.14E-198	0.66022593	0.312	0.029	4.80E-194	Princp1	Armcx1
Col6a4	7.77E-198	1.09521951	0.528	0.103	3.26E-193	Princp1	Col6a4
Mfsd2a	1.85E-197	0.851609267	0.312	0.029	7.75E-193	Princp1	Mfsd2a
Plcg1	4.10E-196	0.958902223	0.45	0.074	1.72E-191	Princp1	Plcg1
Tspan6	6.48E-194	0.69105197	0.28	0.022	2.72E-189	Princp1	Tspan6
Il10rb	9.03E-193	0.619904575	0.305	0.028	3.79E-188	Princp1	Il10rb
Skil	9.84E-189	0.755610511	0.331	0.037	4.13E-184	Princp1	Skil
Nans	7.95E-187	1.318260183	0.786	0.307	3.34E-182	Princp1	Nans
Prnp	3.05E-185	0.889727041	0.409	0.064	1.28E-180	Princp1	Prnp
S100a1	4.30E-184	0.802586996	0.489	0.096	1.80E-179	Princp1	S100a1
Trf	4.06E-181	0.5872437	0.32	0.035	1.70E-176	Princp1	Trf
Sox9	1.86E-180	0.663443958	0.325	0.037	7.80E-176	Princp1	Sox9
0610040F04Rik	2.20E-180	0.589669793	0.29	0.027	9.24E-176	Princp1	0610040F04Rik
Creg1	2.53E-180	1.11815284	0.581	0.148	1.06E-175	Princp1	Creg1
Capg	4.04E-177	0.965196645	0.453	0.085	1.69E-172	Princp1	Capg
Dbi	7.36E-177	0.926686595	0.859	0.336	3.09E-172	Princp1	Dbi
Cd34	6.36E-176	0.688137656	0.382	0.056	2.67E-171	Princp1	Cd34
Man1a	1.68E-175	1.200875324	0.602	0.156	7.04E-171	Princp1	Man1a
Cttnbp2	2.80E-174	0.695314511	0.269	0.023	1.17E-169	Princp1	Cttnbp2
Gm15832	4.23E-173	1.007399806	0.667	0.186	1.77E-168	Princp1	Gm15832
Ascl4	1.40E-172	0.607666856	0.318	0.037	5.88E-168	Princp1	Ascl4
Runx2	5.05E-172	0.584438238	0.358	0.049	2.12E-167	Princp1	Runx2
AU015791	5.27E-172	1.242983652	0.26	0.022	2.21E-167	Princp1	AU015791
Serpinf2	9.10E-172	0.587844855	0.263	0.022	3.82E-167	Princp1	Serpinf2
Amot	6.91E-171	0.771899383	0.349	0.048	2.90E-166	Princp1	Amot
Arpc2	3.74E-167	1.385447269	0.882	0.497	1.57E-162	Princp1	Arpc2
Slc50a1	6.37E-165	0.799541504	0.488	0.107	2.67E-160	Princp1	Slc50a1
Plek2	2.32E-164	0.702871723	0.267	0.026	9.74E-160	Princp1	Plek2
Armcx6	8.78E-163	0.499012141	0.294	0.033	3.68E-158	Princp1	Armcx6
Rgs3	5.55E-160	0.661347773	0.381	0.063	2.33E-155	Princp1	Rgs3
4430402I18Rik	7.05E-158	0.657072473	0.333	0.048	2.96E-153	Princp1	4430402I18Rik
Abhd2	8.90E-155	0.975553223	0.531	0.138	3.74E-150	Princp1	Abhd2
Med24	4.07E-152	0.666638726	0.351	0.057	1.71E-147	Princp1	Med24
Sec11c	3.68E-150	1.07252454	0.731	0.267	1.54E-145	Princp1	Sec11c
Pdrg1	2.44E-149	1.243311545	0.718	0.276	1.03E-144	Princp1	Pdrg1
Lyrm9	5.42E-147	0.726314727	0.313	0.046	2.27E-142	Princp1	Lyrm9
Il4ra	1.47E-145	0.564774972	0.282	0.036	6.17E-141	Princp1	Il4ra
Mmgt2	9.08E-145	0.668157587	0.341	0.056	3.81E-140	Princp1	Mmgt2
St6galnac2	5.91E-144	0.920895459	0.434	0.098	2.48E-139	Princp1	St6galnac2
Capn5	7.75E-143	0.800187548	0.463	0.109	3.25E-138	Princp1	Capn5
Tnfrsf12a	3.27E-142	0.528920278	0.275	0.035	1.37E-137	Princp1	Tnfrsf12a
Dnajc3	5.04E-140	1.113048799	0.72	0.299	2.11E-135	Princp1	Dnajc3
Crip2	1.76E-138	0.639991748	0.477	0.114	7.40E-134	Princp1	Crip2
Slc25a47	1.85E-138	0.564476629	0.336	0.056	7.76E-134	Princp1	Slc25a47
Igf1r	1.91E-138	1.351155733	0.538	0.158	8.02E-134	Princp1	Igf1r
Csnk2b	4.35E-137	0.979871791	0.69	0.255	1.82E-132	Princp1	Csnk2b
Rbp1	4.37E-137	1.153044317	0.547	0.158	1.83E-132	Princp1	Rbp1
Dusp5	7.01E-137	0.669098287	0.366	0.069	2.94E-132	Princp1	Dusp5
Erf	1.01E-135	0.50720927	0.262	0.033	4.23E-131	Princp1	Erf
Cpt1a	1.49E-135	0.646957373	0.374	0.073	6.24E-131	Princp1	Cpt1a
Bhlhe41	5.83E-135	0.481025735	0.252	0.03	2.45E-130	Princp1	Bhlhe41
Iah1	7.36E-135	0.930491123	0.641	0.218	3.09E-130	Princp1	Iah1
Glb1l2	4.99E-134	1.412898192	0.734	0.333	2.10E-129	Princp1	Glb1l2
Ros1	9.07E-134	0.743674063	0.364	0.069	3.81E-129	Princp1	Ros1
Slc28a3	8.80E-133	0.572264386	0.267	0.035	3.69E-128	Princp1	Slc28a3
Gstt2	1.97E-132	0.647507854	0.405	0.087	8.28E-128	Princp1	Gstt2
Creld2	4.24E-132	0.779903166	0.583	0.178	1.78E-127	Princp1	Creld2
Cnksr2	5.23E-132	0.647946741	0.476	0.115	2.19E-127	Princp1	Cnksr2
Tmem160	1.73E-131	0.650168073	0.468	0.116	7.27E-127	Princp1	Tmem160
Pef1	2.56E-131	0.603539808	0.466	0.115	1.07E-126	Princp1	Pef1
Plpp6	4.11E-131	0.761382636	0.435	0.103	1.73E-126	Princp1	Plpp6
Runx1	5.09E-128	0.59640213	0.297	0.047	2.14E-123	Princp1	Runx1
Hap1	1.32E-127	0.514117973	0.321	0.056	5.54E-123	Princp1	Hap1
Vldlr	4.86E-127	0.53212688	0.27	0.039	2.04E-122	Princp1	Vldlr
Hsp90b1	4.05E-126	1.109425728	0.915	0.601	1.70E-121	Princp1	Hsp90b1
Slc3a2	5.38E-125	0.917726688	0.527	0.164	2.26E-120	Princp1	Slc3a2
Ier3	1.50E-123	0.808174888	0.399	0.093	6.28E-119	Princp1	Ier3
Slc17a9	2.58E-123	0.598955906	0.428	0.102	1.08E-118	Princp1	Slc17a9
Aldh1a7	3.26E-122	0.934230212	0.537	0.162	1.37E-117	Princp1	Aldh1a7
Aars	1.35E-120	0.752620262	0.525	0.158	5.65E-116	Princp1	Aars
Atp10b	1.93E-120	0.723012939	0.373	0.082	8.11E-116	Princp1	Atp10b
Spata3	2.01E-120	0.537264631	0.273	0.042	8.43E-116	Princp1	Spata3
Lrpap1	2.12E-120	0.752819803	0.507	0.151	8.91E-116	Princp1	Lrpap1
Pnp	5.57E-120	0.744753839	0.556	0.172	2.34E-115	Princp1	Pnp
Ubald2	1.52E-119	0.611562082	0.478	0.129	6.37E-115	Princp1	Ubald2
Lcp1	9.87E-119	0.564199949	0.513	0.144	4.14E-114	Princp1	Lcp1
Sdf2l1	3.27E-117	0.583517755	0.424	0.106	1.37E-112	Princp1	Sdf2l1
Myo5b	1.14E-116	1.074951633	0.573	0.199	4.77E-112	Princp1	Myo5b
Dad1	1.20E-115	0.796125098	0.571	0.193	5.06E-111	Princp1	Dad1
Cdo1	1.25E-114	0.973136363	0.862	0.475	5.22E-110	Princp1	Cdo1
Sqor	1.43E-114	0.469079791	0.313	0.059	6.00E-110	Princp1	Sqor
Apod	1.52E-114	0.955693425	0.579	0.184	6.37E-110	Princp1	Apod
Mpzl1	7.18E-114	0.625517759	0.409	0.102	3.01E-109	Princp1	Mpzl1
Perp	2.00E-113	0.572534249	0.379	0.087	8.37E-109	Princp1	Perp
Armcx2	1.52E-112	0.402322639	0.255	0.039	6.38E-108	Princp1	Armcx2
Ctsa	2.62E-111	0.434766936	0.333	0.069	1.10E-106	Princp1	Ctsa
Rnf186	6.77E-110	0.418811067	0.288	0.052	2.84E-105	Princp1	Rnf186
Bsg	9.12E-108	0.633571004	0.667	0.25	3.83E-103	Princp1	Bsg
Pgpep1	2.07E-107	0.503680588	0.321	0.067	8.71E-103	Princp1	Pgpep1
Ifngr2	4.21E-107	0.394535893	0.318	0.064	1.77E-102	Princp1	Ifngr2
Urod	8.86E-107	0.64569563	0.444	0.125	3.72E-102	Princp1	Urod
Pmvk	1.56E-106	0.486201031	0.341	0.075	6.53E-102	Princp1	Pmvk
Epas1	1.36E-105	0.43531966	0.253	0.042	5.72E-101	Princp1	Epas1
Peli1	3.48E-105	0.509804738	0.32	0.068	1.46E-100	Princp1	Peli1
Ccnd1	5.11E-105	0.653674907	0.553	0.181	2.14E-100	Princp1	Ccnd1
Nit1	1.20E-104	0.498210256	0.434	0.118	5.04E-100	Princp1	Nit1
Paf1	2.13E-103	0.599096984	0.426	0.118	8.95E-99	Princp1	Paf1
Ugt1a10	3.47E-103	0.425044781	0.347	0.08	1.46E-98	Princp1	Ugt1a10
Srd5a2	4.49E-101	0.623488826	0.39	0.104	1.88E-96	Princp1	Srd5a2
Prr5	5.27E-101	0.446956581	0.256	0.045	2.21E-96	Princp1	Prr5
Rbfox3	6.33E-100	0.848418217	0.329	0.077	2.66E-95	Princp1	Rbfox3
Fam171a2	6.92E-100	0.414829131	0.303	0.064	2.90E-95	Princp1	Fam171a2
Oxr1	7.86E-99	0.630316831	0.48	0.149	3.30E-94	Princp1	Oxr1
Rpp21	9.82E-99	0.414841064	0.332	0.076	4.12E-94	Princp1	Rpp21
Gm32255	1.82E-98	0.464494116	0.282	0.056	7.62E-94	Princp1	Gm32255
Galnt10	5.13E-98	0.544890269	0.32	0.073	2.15E-93	Princp1	Galnt10
Bag3	9.13E-98	0.540844445	0.348	0.085	3.83E-93	Princp1	Bag3
Cndp2	1.85E-96	0.729102854	0.568	0.208	7.77E-92	Princp1	Cndp2
Wipf3	2.46E-96	0.467933846	0.337	0.078	1.03E-91	Princp1	Wipf3
Atp5g1	2.62E-96	0.855531884	0.774	0.38	1.10E-91	Princp1	Atp5g1
Plp2	3.41E-96	0.379632365	0.251	0.045	1.43E-91	Princp1	Plp2
Pea15a	6.46E-96	0.553935891	0.384	0.103	2.71E-91	Princp1	Pea15a
Cldn4	3.64E-94	0.465446555	0.284	0.058	1.53E-89	Princp1	Cldn4
Nsdhl	5.72E-94	0.630611674	0.529	0.184	2.40E-89	Princp1	Nsdhl
Tmf1	1.74E-93	0.789258806	0.521	0.183	7.31E-89	Princp1	Tmf1
Kif21a	5.33E-93	0.636024973	0.375	0.102	2.24E-88	Princp1	Kif21a
Calr	5.47E-93	0.960392663	0.806	0.456	2.30E-88	Princp1	Calr
Phf6	9.70E-93	0.475746107	0.328	0.078	4.07E-88	Princp1	Phf6
Ergic1	4.16E-92	0.540169356	0.467	0.147	1.74E-87	Princp1	Ergic1
Ensa	4.50E-92	0.469938797	0.395	0.111	1.89E-87	Princp1	Ensa
Arpc1b	8.75E-92	0.757434744	0.771	0.37	3.67E-87	Princp1	Arpc1b
Rnf149	1.39E-91	0.367586397	0.336	0.081	5.84E-87	Princp1	Rnf149
Gabarapl1	2.84E-90	0.556108632	0.498	0.168	1.19E-85	Princp1	Gabarapl1
Pgrmc1	5.97E-90	0.487999656	0.601	0.231	2.50E-85	Princp1	Pgrmc1
Gm16136	1.02E-89	0.466065635	0.421	0.124	4.26E-85	Princp1	Gm16136
Ivns1abp	1.60E-89	0.66136054	0.532	0.191	6.73E-85	Princp1	Ivns1abp
Cdc42ep4	3.50E-89	0.426174185	0.306	0.072	1.47E-84	Princp1	Cdc42ep4
Cldn14	1.78E-88	0.369445584	0.292	0.065	7.49E-84	Princp1	Cldn14
Tbc1d8	3.54E-88	0.498019484	0.471	0.151	1.49E-83	Princp1	Tbc1d8
Hebp2	4.48E-88	0.376467787	0.26	0.053	1.88E-83	Princp1	Hebp2
Ppp1ca	1.62E-87	0.836463971	0.719	0.344	6.81E-83	Princp1	Ppp1ca
Herpud1	2.43E-87	0.642520368	0.497	0.174	1.02E-82	Princp1	Herpud1
Khdrbs3	2.24E-86	0.391990605	0.328	0.082	9.42E-82	Princp1	Khdrbs3
Rasa1	2.69E-86	0.555746516	0.393	0.117	1.13E-81	Princp1	Rasa1
Slc25a11	8.65E-86	0.457797677	0.488	0.163	3.63E-81	Princp1	Slc25a11
Fkbp1a	2.84E-85	0.650143405	0.646	0.272	1.19E-80	Princp1	Fkbp1a
Bhlhe40	4.10E-85	0.445877482	0.279	0.063	1.72E-80	Princp1	Bhlhe40
Pemt	1.40E-84	0.472328666	0.29	0.068	5.87E-80	Princp1	Pemt
Polb	4.57E-84	0.530860215	0.398	0.119	1.92E-79	Princp1	Polb
Spink5	7.99E-83	0.633181998	0.49	0.172	3.35E-78	Princp1	Spink5
Elovl6	5.96E-82	0.632557879	0.502	0.185	2.50E-77	Princp1	Elovl6
Hmox2	7.53E-82	0.305846133	0.316	0.08	3.16E-77	Princp1	Hmox2
Net1	1.13E-81	0.463898108	0.268	0.06	4.73E-77	Princp1	Net1
Zfp804b	2.40E-81	1.101214098	0.373	0.113	1.01E-76	Princp1	Zfp804b
Krtcap2	2.26E-80	0.604345521	0.636	0.272	9.49E-76	Princp1	Krtcap2
Dpy19l4	1.38E-79	0.494540467	0.356	0.103	5.78E-75	Princp1	Dpy19l4
Kdm7a	6.97E-79	0.559510182	0.411	0.133	2.92E-74	Princp1	Kdm7a
Dusp28	3.47E-78	0.431090788	0.339	0.095	1.46E-73	Princp1	Dusp28
Cks1b	6.33E-78	0.426613799	0.29	0.073	2.66E-73	Princp1	Cks1b
Ttc38	8.93E-78	0.386541471	0.301	0.077	3.75E-73	Princp1	Ttc38
Gtf2ird1	5.75E-77	0.40233106	0.296	0.075	2.41E-72	Princp1	Gtf2ird1
Mast3	5.81E-77	0.330215354	0.28	0.068	2.44E-72	Princp1	Mast3
1110008P14Rik	5.89E-77	0.531421398	0.521	0.197	2.47E-72	Princp1	1110008P14Rik
Aldoc	6.98E-77	0.343365434	0.254	0.057	2.93E-72	Princp1	Aldoc
Stradb	2.64E-76	0.326717246	0.25	0.056	1.11E-71	Princp1	Stradb
Tgm2	2.87E-76	0.422486552	0.269	0.064	1.20E-71	Princp1	Tgm2
Itm2c	2.44E-75	0.464073337	0.629	0.271	1.02E-70	Princp1	Itm2c
Pdzd11	2.45E-75	0.53773908	0.417	0.139	1.03E-70	Princp1	Pdzd11
Tmem141	2.62E-75	0.367475537	0.305	0.081	1.10E-70	Princp1	Tmem141
Hoxb6	6.64E-75	0.642265423	0.72	0.347	2.79E-70	Princp1	Hoxb6
Rnaset2a	7.44E-75	0.524780956	0.524	0.202	3.12E-70	Princp1	Rnaset2a
Hoxb7	1.29E-74	0.652599907	0.676	0.317	5.41E-70	Princp1	Hoxb7
Sgms1	4.13E-74	0.444656837	0.424	0.144	1.73E-69	Princp1	Sgms1
Spcs2	1.22E-73	0.448274945	0.54	0.21	5.13E-69	Princp1	Spcs2
Prkacb	9.21E-73	0.477092087	0.36	0.112	3.87E-68	Princp1	Prkacb
Cenpx	1.23E-72	0.392737365	0.397	0.128	5.17E-68	Princp1	Cenpx
Spcs3	1.66E-72	0.368502009	0.303	0.083	6.96E-68	Princp1	Spcs3
Tuba1c	1.95E-72	0.4976285	0.513	0.197	8.18E-68	Princp1	Tuba1c
Snx1	2.60E-72	0.396901089	0.545	0.212	1.09E-67	Princp1	Snx1
Lasp1	1.02E-71	0.312624398	0.271	0.068	4.26E-67	Princp1	Lasp1
Atp9a	1.41E-71	0.464556827	0.399	0.133	5.92E-67	Princp1	Atp9a
Zfand6	5.19E-71	0.452947142	0.466	0.17	2.18E-66	Princp1	Zfand6
Dynll1	5.29E-71	0.692624246	0.79	0.431	2.22E-66	Princp1	Dynll1
Tshz2	5.36E-71	0.581520199	0.502	0.193	2.25E-66	Princp1	Tshz2
Tbc1d22a	7.99E-71	0.316965691	0.333	0.097	3.35E-66	Princp1	Tbc1d22a
Mylk	2.09E-69	0.610882624	0.436	0.161	8.78E-65	Princp1	Mylk
B4galt4	4.60E-69	0.277193791	0.281	0.074	1.93E-64	Princp1	B4galt4
Prkab1	4.85E-69	0.320802328	0.345	0.105	2.03E-64	Princp1	Prkab1
Ezr	1.10E-68	0.574365149	0.73	0.363	4.60E-64	Princp1	Ezr
Rcn2	1.21E-68	0.26619492	0.28	0.074	5.08E-64	Princp1	Rcn2
Calm1	2.60E-68	0.674317917	0.88	0.629	1.09E-63	Princp1	Calm1
Arfgap3	2.89E-68	0.276827259	0.28	0.075	1.21E-63	Princp1	Arfgap3
Hoxb9	4.45E-68	0.356100192	0.311	0.09	1.87E-63	Princp1	Hoxb9
Cog4	7.56E-68	0.39268393	0.273	0.073	3.17E-63	Princp1	Cog4
Mpp2	8.88E-68	0.258877704	0.272	0.071	3.73E-63	Princp1	Mpp2
Tmem51	1.28E-67	0.367181935	0.351	0.111	5.36E-63	Princp1	Tmem51
Hacd2	3.09E-67	0.375404013	0.482	0.183	1.30E-62	Princp1	Hacd2
Gmppb	3.18E-67	0.390288229	0.373	0.122	1.33E-62	Princp1	Gmppb
Sec61a1	4.73E-67	0.446051907	0.532	0.216	1.98E-62	Princp1	Sec61a1
H13	6.65E-67	0.432368738	0.501	0.199	2.79E-62	Princp1	H13
Tbcc	1.10E-66	0.342430259	0.311	0.091	4.62E-62	Princp1	Tbcc
Arpc5l	2.83E-66	0.526346101	0.541	0.225	1.19E-61	Princp1	Arpc5l
Mmp14	3.06E-66	0.344915845	0.339	0.105	1.28E-61	Princp1	Mmp14
Gm42688	4.42E-66	0.386306803	0.479	0.181	1.86E-61	Princp1	Gm42688
Lman1	1.03E-65	0.359869632	0.359	0.118	4.31E-61	Princp1	Lman1
Nav3	1.65E-65	0.561017613	0.315	0.097	6.93E-61	Princp1	Nav3
Cst3	3.70E-65	0.716658518	0.836	0.579	1.55E-60	Princp1	Cst3
Srp72	1.62E-64	0.388109715	0.508	0.202	6.78E-60	Princp1	Srp72
Mocs2	2.03E-64	0.381165334	0.411	0.147	8.54E-60	Princp1	Mocs2
Rfk	4.33E-64	0.33854162	0.262	0.07	1.82E-59	Princp1	Rfk
Pop5	8.55E-64	0.457762245	0.486	0.194	3.59E-59	Princp1	Pop5
Tmbim4	9.84E-64	0.597589927	0.72	0.386	4.13E-59	Princp1	Tmbim4
Ssr3	1.68E-63	0.489669901	0.56	0.242	7.07E-59	Princp1	Ssr3
Glrx	1.80E-63	0.326553255	0.308	0.093	7.55E-59	Princp1	Glrx
Tspan15	1.81E-63	0.261799528	0.259	0.068	7.57E-59	Princp1	Tspan15
Adgrl1	2.55E-63	0.286066314	0.27	0.074	1.07E-58	Princp1	Adgrl1
Cep63	1.60E-62	0.351123517	0.34	0.11	6.73E-58	Princp1	Cep63
Slc4a4	3.33E-62	0.265089159	0.259	0.069	1.40E-57	Princp1	Slc4a4
Lratd1	6.39E-62	0.277309328	0.258	0.069	2.68E-57	Princp1	Lratd1
Zfp330	6.70E-62	0.345637617	0.32	0.101	2.81E-57	Princp1	Zfp330
Naxd	8.43E-62	0.256223768	0.334	0.107	3.54E-57	Princp1	Naxd
Ski	8.69E-62	0.302495042	0.375	0.129	3.64E-57	Princp1	Ski
Trib1	1.20E-61	0.510293883	0.296	0.091	5.04E-57	Princp1	Trib1
Slc7a1	8.21E-61	0.411178465	0.263	0.074	3.44E-56	Princp1	Slc7a1
Hoxb8	1.26E-60	0.356530357	0.434	0.164	5.28E-56	Princp1	Hoxb8
1110065P20Rik	1.27E-60	0.366493397	0.421	0.157	5.34E-56	Princp1	1110065P20Rik
Rassf3	3.13E-60	0.350981095	0.276	0.08	1.31E-55	Princp1	Rassf3
Mia3	5.79E-60	0.43937924	0.464	0.187	2.43E-55	Princp1	Mia3
2310033P09Rik	6.57E-60	0.412674711	0.383	0.138	2.76E-55	Princp1	2310033P09Rik
Rnf181	7.99E-60	0.548231031	0.642	0.315	3.35E-55	Princp1	Rnf181
Parp16	2.71E-59	0.334862475	0.304	0.095	1.14E-54	Princp1	Parp16
Glrx3	1.32E-58	0.461845975	0.548	0.241	5.52E-54	Princp1	Glrx3
Serf1	1.39E-58	0.316756332	0.322	0.105	5.85E-54	Princp1	Serf1
Pyurf	1.69E-58	0.266406277	0.328	0.107	7.10E-54	Princp1	Pyurf
Map7	2.76E-58	0.456257	0.431	0.166	1.16E-53	Princp1	Map7
Tmem50a	5.44E-58	0.370297184	0.488	0.199	2.28E-53	Princp1	Tmem50a
Iqgap2	1.33E-57	0.300112455	0.402	0.148	5.57E-53	Princp1	Iqgap2
Klf3	1.33E-57	0.294181627	0.306	0.097	5.59E-53	Princp1	Klf3
Nav2	1.45E-57	0.709815225	0.513	0.224	6.07E-53	Princp1	Nav2
Myh9	1.60E-57	0.305322594	0.376	0.135	6.71E-53	Princp1	Myh9
Rpl3l	2.26E-57	0.709806731	0.384	0.147	9.47E-53	Princp1	Rpl3l
Calml3	2.34E-57	0.360148723	0.534	0.226	9.84E-53	Princp1	Calml3
Adsl	2.59E-57	0.281306474	0.273	0.081	1.09E-52	Princp1	Adsl
Stt3a	4.62E-57	0.303969274	0.339	0.116	1.94E-52	Princp1	Stt3a
Dnajb11	5.74E-57	0.351759663	0.417	0.159	2.41E-52	Princp1	Dnajb11
Pwwp3a	6.59E-57	0.356782669	0.25	0.071	2.76E-52	Princp1	Pwwp3a
Pdia3	9.36E-57	0.497227717	0.598	0.283	3.93E-52	Princp1	Pdia3
Prpf38b	1.19E-56	0.733265242	0.546	0.26	5.00E-52	Princp1	Prpf38b
Tpr	1.29E-56	0.639031488	0.56	0.261	5.40E-52	Princp1	Tpr
Msmo1	1.61E-56	0.370764061	0.399	0.151	6.76E-52	Princp1	Msmo1
Sec63	1.79E-56	0.366238419	0.459	0.186	7.50E-52	Princp1	Sec63
Acox1	2.24E-56	0.267998198	0.384	0.14	9.42E-52	Princp1	Acox1
Itpk1	2.47E-56	0.30022796	0.281	0.086	1.04E-51	Princp1	Itpk1
Pepd	4.44E-56	0.308608329	0.345	0.119	1.86E-51	Princp1	Pepd
Trnau1ap	8.07E-56	0.274578828	0.32	0.106	3.39E-51	Princp1	Trnau1ap
Cox20	9.60E-56	0.373924072	0.469	0.193	4.03E-51	Princp1	Cox20
Ggct	1.59E-55	0.28879847	0.34	0.116	6.66E-51	Princp1	Ggct
Ddt	1.60E-55	0.309337541	0.406	0.154	6.73E-51	Princp1	Ddt
Qdpr	2.11E-55	0.441228008	0.539	0.244	8.86E-51	Princp1	Qdpr
Gm20757	4.15E-55	0.359676057	0.282	0.088	1.74E-50	Princp1	Gm20757
Bag1	8.59E-55	0.54726222	0.625	0.301	3.60E-50	Princp1	Bag1
Mxd4	9.25E-55	0.339483402	0.497	0.208	3.88E-50	Princp1	Mxd4
Mrpl52	1.69E-54	0.379359903	0.607	0.286	7.10E-50	Princp1	Mrpl52
Dnase2a	1.74E-54	0.36005446	0.38	0.142	7.28E-50	Princp1	Dnase2a
Lamb2	1.77E-54	0.394472868	0.329	0.113	7.41E-50	Princp1	Lamb2
Eid1	2.13E-54	0.440484215	0.505	0.22	8.94E-50	Princp1	Eid1
Ftsj3	3.27E-54	0.294210089	0.286	0.09	1.37E-49	Princp1	Ftsj3
Ppa1	3.90E-54	0.305975272	0.388	0.146	1.63E-49	Princp1	Ppa1
Gstt3	5.87E-54	0.352977693	0.493	0.208	2.46E-49	Princp1	Gstt3
Srpr	6.87E-54	0.426415867	0.522	0.235	2.88E-49	Princp1	Srpr
B230118H07Rik	1.24E-53	0.329670052	0.327	0.113	5.18E-49	Princp1	B230118H07Rik
Ift20	1.25E-53	0.428828289	0.621	0.297	5.25E-49	Princp1	Ift20
Hprt	1.32E-53	0.254578166	0.403	0.154	5.54E-49	Princp1	Hprt
Aasdhppt	1.45E-53	0.280137551	0.251	0.074	6.08E-49	Princp1	Aasdhppt
Dalrd3	1.86E-53	0.285239998	0.321	0.11	7.79E-49	Princp1	Dalrd3
Mrpl41	1.86E-53	0.393216728	0.553	0.25	7.82E-49	Princp1	Mrpl41
Ss18	7.77E-53	0.30425729	0.332	0.117	3.26E-48	Princp1	Ss18
Kif1c	1.52E-52	0.267045636	0.27	0.084	6.39E-48	Princp1	Kif1c
Rab6a	2.86E-52	0.31614669	0.408	0.16	1.20E-47	Princp1	Rab6a
Ppp1r11	3.43E-52	0.339359234	0.421	0.169	1.44E-47	Princp1	Ppp1r11
Atf5	3.59E-52	0.300192046	0.403	0.158	1.51E-47	Princp1	Atf5
Pon2	3.75E-52	0.250083459	0.267	0.083	1.58E-47	Princp1	Pon2
Slc35b1	6.65E-52	0.327098304	0.498	0.216	2.79E-47	Princp1	Slc35b1
Dut	1.43E-51	0.27020843	0.351	0.128	5.99E-47	Princp1	Dut
Sypl	3.92E-51	0.317018378	0.41	0.163	1.64E-46	Princp1	Sypl
Preb	1.14E-50	0.25684764	0.406	0.16	4.76E-46	Princp1	Preb
Cab39	1.17E-50	0.259950209	0.333	0.12	4.92E-46	Princp1	Cab39
Cp	2.49E-50	0.388768673	0.421	0.175	1.05E-45	Princp1	Cp
Fgfr1op2	4.67E-50	0.358088951	0.475	0.205	1.96E-45	Princp1	Fgfr1op2
Dnajc2	8.66E-50	0.3567861	0.312	0.111	3.63E-45	Princp1	Dnajc2
Pink1	8.89E-50	0.281494812	0.395	0.157	3.73E-45	Princp1	Pink1
Anxa1	1.99E-49	0.362550458	0.481	0.21	8.36E-45	Princp1	Anxa1
Cd47	2.31E-49	0.309068555	0.425	0.176	9.70E-45	Princp1	Cd47
Cd82	2.84E-49	0.263591062	0.4	0.16	1.19E-44	Princp1	Cd82
Prkag1	4.66E-49	0.294014523	0.488	0.212	1.96E-44	Princp1	Prkag1
Ncor2	5.67E-49	0.291783606	0.338	0.124	2.38E-44	Princp1	Ncor2
Nfib	6.74E-49	0.415771418	0.569	0.273	2.83E-44	Princp1	Nfib
Eif3a	9.74E-49	0.563153772	0.736	0.4	4.09E-44	Princp1	Eif3a
Srebf1	2.60E-48	0.291812741	0.39	0.156	1.09E-43	Princp1	Srebf1
Rrbp1	3.28E-48	0.480598684	0.71	0.389	1.38E-43	Princp1	Rrbp1
Mcl1	5.13E-48	0.32929213	0.375	0.149	2.15E-43	Princp1	Mcl1
Gnai2	5.18E-48	0.549365316	0.814	0.519	2.17E-43	Princp1	Gnai2
Aldh2	7.30E-48	0.452867612	0.775	0.479	3.06E-43	Princp1	Aldh2
Smc1a	3.41E-47	0.53097966	0.436	0.192	1.43E-42	Princp1	Smc1a
Pdia6	5.82E-47	0.508474986	0.749	0.451	2.44E-42	Princp1	Pdia6
Dnaja1	2.87E-46	0.373879972	0.629	0.319	1.20E-41	Princp1	Dnaja1
Akr1a11	3.68E-46	0.497931181	0.903	0.666	1.54E-41	Princp1	Akr1a1
Atxn1	3.91E-46	0.312657023	0.315	0.116	1.64E-41	Princp1	Atxn1
Nudt3	8.33E-46	0.269291978	0.327	0.123	3.49E-41	Princp1	Nudt3
Arhgap17	6.08E-45	0.272169743	0.293	0.105	2.55E-40	Princp1	Arhgap17
Lamp2	7.28E-45	0.281056841	0.499	0.229	3.06E-40	Princp1	Lamp2
Nrd1	9.02E-45	0.409676288	0.591	0.288	3.78E-40	Princp1	Nrd1
Trim44	1.04E-44	0.324425718	0.375	0.155	4.38E-40	Princp1	Trim44
Tmem59	1.42E-44	0.385123531	0.565	0.281	5.94E-40	Princp1	Tmem59
Sub1	2.01E-44	0.437044538	0.681	0.366	8.43E-40	Princp1	Sub1
Atp2b1	2.11E-44	0.341249128	0.393	0.165	8.87E-40	Princp1	Atp2b1
Arglu1	9.45E-44	0.498580607	0.549	0.28	3.97E-39	Princp1	Arglu1
Tubb5	1.04E-43	0.253313163	0.495	0.228	4.35E-39	Princp1	Tubb5
Acad8	1.06E-43	0.286473375	0.38	0.156	4.43E-39	Princp1	Acad8
Smagp	1.46E-43	0.261984457	0.446	0.196	6.13E-39	Princp1	Smagp
H2afz	1.99E-43	0.582180219	0.675	0.369	8.34E-39	Princp1	H2afz
Mal	2.06E-43	0.286735428	0.463	0.207	8.63E-39	Princp1	Mal
Aamdc	3.43E-43	0.296407885	0.333	0.129	1.44E-38	Princp1	Aamdc
Pfn1	4.09E-42	0.425677307	0.748	0.433	1.72E-37	Princp1	Pfn1
Hddc2	5.17E-42	0.259845736	0.393	0.167	2.17E-37	Princp1	Hddc2
Pfdn2	8.48E-42	0.261447313	0.438	0.195	3.56E-37	Princp1	Pfdn2
Gclm1	1.18E-41	0.25656349	0.471	0.214	4.94E-37	Princp1	Gclm
Ociad1	2.81E-41	0.258300832	0.455	0.207	1.18E-36	Princp1	Ociad1
Psip1	2.97E-41	0.352532278	0.419	0.188	1.25E-36	Princp1	Psip1
Tmbim6	1.52E-40	0.490808931	0.672	0.396	6.38E-36	Princp1	Tmbim6
Hspd1	1.60E-40	0.256024841	0.488	0.23	6.72E-36	Princp1	Hspd1
Sept7	5.43E-40	0.300525313	0.38	0.165	2.28E-35	Princp1	Sept7
Svil	6.47E-40	0.257495817	0.315	0.124	2.71E-35	Princp1	Svil
Hdac2	6.47E-40	0.284462979	0.255	0.092	2.72E-35	Princp1	Hdac2
Rprm1	6.89E-40	0.254302913	0.406	0.177	2.89E-35	Princp1	Rprm
Cfap36	7.98E-40	0.281955859	0.306	0.12	3.35E-35	Princp1	Cfap36
Vps36	1.33E-39	0.291418798	0.278	0.104	5.58E-35	Princp1	Vps36
Mphosph8	2.13E-39	0.320896704	0.32	0.131	8.95E-35	Princp1	Mphosph8
Rpn2	6.00E-39	0.361901512	0.618	0.331	2.52E-34	Princp1	Rpn2
Ost4	3.16E-38	0.438994805	0.722	0.424	1.32E-33	Princp1	Ost4
Ptprg	2.22E-37	0.252216143	0.287	0.112	9.32E-33	Princp1	Ptprg
Mon2	1.86E-36	0.262012379	0.298	0.121	7.81E-32	Princp1	Mon2
Nars	7.89E-36	0.281019884	0.473	0.231	3.31E-31	Princp1	Nars
Hsbp1	1.35E-35	0.323477212	0.611	0.329	5.68E-31	Princp1	Hsbp1
Timm8b	5.90E-34	0.375542361	0.662	0.381	2.48E-29	Princp1	Timm8b
Grcc10	9.06E-34	0.399644557	0.731	0.456	3.80E-29	Princp1	Grcc10
Tmem258	1.31E-33	0.35216581	0.705	0.424	5.51E-29	Princp1	Tmem258
Ppib	3.31E-33	0.366171611	0.742	0.469	1.39E-28	Princp1	Ppib
Trpm3	4.08E-33	0.321846412	0.459	0.228	1.71E-28	Princp1	Trpm3
Abcf1	1.29E-32	0.294775087	0.453	0.226	5.40E-28	Princp1	Abcf1
Golga4	2.28E-32	0.291657006	0.566	0.304	9.55E-28	Princp1	Golga4
Anp32b	2.89E-32	0.388015033	0.652	0.372	1.21E-27	Princp1	Anp32b
Marc2	7.30E-32	0.307578139	0.684	0.411	3.06E-27	Princp1	Marc2
Hspa5	2.12E-31	0.543578004	0.792	0.603	8.89E-27	Princp1	Hspa5
Mrps61	2.26E-31	0.393394972	0.799	0.539	9.47E-27	Princp1	Mrps6
Ywhaq	3.99E-31	0.289450896	0.646	0.362	1.67E-26	Princp1	Ywhaq
Rnf128	1.67E-30	0.269648565	0.534	0.289	7.00E-26	Princp1	Rnf128
Manf	2.96E-30	0.336321142	0.764	0.483	1.24E-25	Princp1	Manf
Myl12a	1.72E-29	0.317756086	0.637	0.372	7.23E-25	Princp1	Myl12a
Rpl38	4.62E-29	0.357671855	0.893	0.656	1.94E-24	Princp1	Rpl38
Hmgn5	8.07E-29	0.366765677	0.364	0.18	3.38E-24	Princp1	Hmgn5
Fads2	3.89E-28	0.301974312	0.732	0.462	1.63E-23	Princp1	Fads2
Myl6	4.96E-28	0.327855443	0.821	0.551	2.08E-23	Princp1	Myl6
Ssr4	1.27E-27	0.332703063	0.784	0.525	5.31E-23	Princp1	Ssr4
Ar	1.28E-27	0.252471705	0.456	0.24	5.37E-23	Princp1	Ar
P4hb	4.16E-27	0.317568521	0.725	0.473	1.74E-22	Princp1	P4hb
Ppia	4.17E-27	0.335516973	0.973	0.892	1.75E-22	Princp1	Ppia
BC0184731	8.71E-26	0.602785183	0.625	0.414	3.65E-21	Princp1	BC018473
Sltm	7.41E-25	0.257675387	0.446	0.241	3.11E-20	Princp1	Sltm
Sparcl1	1.62E-24	0.443466619	0.271	0.128	6.79E-20	Princp1	Sparcl1
Ddx5	6.19E-24	0.416221855	0.806	0.585	2.60E-19	Princp1	Ddx5
mt-Nd1	1.11E-22	0.357706934	0.748	0.554	4.67E-18	Princp1	mt-Nd1
Tmsb4x1	2.94E-20	0.470132352	0.989	0.941	1.23E-15	Princp1	Tmsb4x
Rplp0	1.57E-19	0.27657637	0.934	0.807	6.60E-15	Princp1	Rplp0
Rbbp71	3.11E-19	0.276679147	0.776	0.53	1.31E-14	Princp1	Rbbp7
Nme2	1.46E-18	0.281231838	0.842	0.628	6.12E-14	Princp1	Nme2
Ncl	1.60E-18	0.344655927	0.797	0.559	6.73E-14	Princp1	Ncl
mt-Cytb	4.13E-18	0.26816784	0.772	0.63	1.73E-13	Princp1	mt-Cytb
Eif5b	6.78E-16	0.265672566	0.607	0.392	2.84E-11	Princp1	Eif5b
Ybx1	1.03E-14	0.278774967	0.772	0.536	4.34E-10	Princp1	Ybx1
Dcn	1.79E-12	0.286734233	0.486	0.307	7.51E-08	Princp1	Dcn
Gsn	1.61E-09	0.257446694	0.632	0.42	6.74E-05	Princp1	Gsn
Col1a2	1.38E-06	0.319262575	0.897	0.671	0.057804642	Princp1	Col1a2
Lcn5	0	5.999136832	0.976	0.262	0	Princp3	Lcn5
Defb30	0	5.213898292	0.951	0.289	0	Princp3	Defb30
Epp13	0	5.026813613	0.895	0.055	0	Princp3	Epp13
Defb21	0	4.438195182	0.788	0.068	0	Princp3	Defb21
Spink11	0	3.131785345	0.713	0.074	0	Princp3	Spink11
Spink12	0	2.495181498	0.678	0.101	0	Princp3	Spink12
Gc	0	1.996995039	0.388	0.02	0	Princp3	Gc
Clu	1.39E-307	2.89335374	0.867	0.304	5.84E-303	Princp3	Clu
Spag11a	1.04E-303	3.39428046	0.886	0.387	4.34E-299	Princp3	Spag11a
Rnase9	2.03E-277	2.807421086	0.839	0.324	8.53E-273	Princp3	Rnase9
Defb231	1.03E-251	2.432684863	0.713	0.188	4.32E-247	Princp3	Defb23
Ap1s21	2.12E-222	1.814718632	0.784	0.251	8.90E-218	Princp3	Ap1s2
Spink2	9.62E-221	2.071421638	0.4	0.05	4.04E-216	Princp3	Spink2
AY761185	2.75E-214	3.008200061	0.766	0.291	1.15E-209	Princp3	AY761185
St6gal1	1.39E-207	2.067444054	0.508	0.105	5.83E-203	Princp3	St6gal1
Gm60401	7.76E-207	2.0902846	0.655	0.187	3.26E-202	Princp3	Gm6040
Defb29	2.23E-199	2.108800957	0.609	0.166	9.35E-195	Princp3	Defb29
Defb15	2.04E-165	1.852803082	0.354	0.052	8.55E-161	Princp3	Defb15
Gm45826	1.25E-158	0.809201991	0.739	0.266	5.26E-154	Princp3	Gm45826
Defb391	1.98E-148	1.953831426	0.763	0.373	8.33E-144	Princp3	Defb39
Crip11	1.92E-146	1.174305225	0.982	0.727	8.04E-142	Princp3	Crip1
BC0486791	1.27E-138	1.535692047	0.843	0.415	5.32E-134	Princp3	BC048679
Plac8	6.04E-137	1.109723261	0.576	0.186	2.54E-132	Princp3	Plac8
Ace	2.63E-133	1.346139073	0.368	0.076	1.10E-128	Princp3	Ace
Defb421	2.58E-127	0.997534275	0.966	0.594	1.08E-122	Princp3	Defb42
Cited1	3.81E-113	0.882289563	0.464	0.128	1.60E-108	Princp3	Cited1
Slc30a2	3.54E-109	1.262008154	0.33	0.072	1.48E-104	Princp3	Slc30a2
Lamtor4	1.23E-107	1.473919053	0.55	0.221	5.17E-103	Princp3	Lamtor4
Spint4	1.75E-104	4.446931392	0.254	0.045	7.33E-100	Princp3	Spint4
Defb12	2.38E-100	1.387809696	0.283	0.058	9.98E-96	Princp3	Defb12
Glul	1.48E-98	1.311379719	0.762	0.455	6.20E-94	Princp3	Glul
Sin3b1	3.54E-98	1.281967262	0.872	0.641	1.48E-93	Princp3	Sin3b
Ido1	4.82E-97	1.450905762	0.382	0.111	2.02E-92	Princp3	Ido1
Tpm1	5.05E-94	1.344978632	0.472	0.173	2.12E-89	Princp3	Tpm1
C4bp	5.40E-94	1.604403851	0.483	0.19	2.26E-89	Princp3	C4bp
Pebp11	3.75E-87	1.000208402	0.966	0.87	1.57E-82	Princp3	Pebp1
Cd81	5.17E-83	1.267129625	0.468	0.192	2.17E-78	Princp3	Cd81
Itm2c1	5.21E-82	1.337897996	0.593	0.284	2.19E-77	Princp3	Itm2c
Gm158321	2.83E-79	1.184137082	0.52	0.218	1.19E-74	Princp3	Gm15832
Calml31	3.49E-79	1.308645641	0.518	0.236	1.47E-74	Princp3	Calml3
Akr7a5	7.95E-79	1.247815792	0.554	0.276	3.34E-74	Princp3	Akr7a5
Enpp1	3.43E-71	1.32068738	0.412	0.16	1.44E-66	Princp3	Enpp1
Gamt1	1.12E-66	1.142874953	0.6	0.331	4.70E-62	Princp3	Gamt
Wfdc8	5.94E-66	1.369367959	0.483	0.225	2.49E-61	Princp3	Wfdc8
Spink81	3.55E-62	0.868341071	0.964	0.832	1.49E-57	Princp3	Spink8
Slc1a5	2.01E-58	1.039041336	0.401	0.168	8.45E-54	Princp3	Slc1a5
Serpina1f	5.16E-58	0.606238034	0.587	0.281	2.16E-53	Princp3	Serpina1f
Rps28	2.82E-53	0.729183604	0.878	0.789	1.18E-48	Princp3	Rps28
Lrcol1	2.97E-51	0.638958607	0.261	0.08	1.25E-46	Princp3	Lrcol1
Itm2b1	6.57E-50	0.708626642	0.971	0.889	2.76E-45	Princp3	Itm2b
Rpl321	2.82E-48	0.592351093	0.95	0.874	1.18E-43	Princp3	Rpl32
Spint5	4.30E-47	3.3146782	0.351	0.164	1.80E-42	Princp3	Spint5
Comt1	3.80E-46	0.846270882	0.579	0.34	1.59E-41	Princp3	Comt
Pls31	6.60E-44	1.051085828	0.593	0.386	2.77E-39	Princp3	Pls3
Trappc9	2.28E-43	0.919965605	0.346	0.152	9.59E-39	Princp3	Trappc9
Tfap2b1	3.17E-43	0.976287188	0.479	0.259	1.33E-38	Princp3	Tfap2b
Rpl19	1.00E-42	0.667509526	0.838	0.722	4.20E-38	Princp3	Rpl19
Pdk2	2.86E-42	0.780689501	0.311	0.128	1.20E-37	Princp3	Pdk2
Gm15056	6.76E-42	0.771782866	0.258	0.093	2.84E-37	Princp3	Gm15056
Cyb5611	5.81E-41	0.609093969	0.8	0.564	2.44E-36	Princp3	Cyb561
Tmsb4x2	1.21E-40	0.512260084	0.98	0.944	5.07E-36	Princp3	Tmsb4x
Gm164111	1.12E-38	0.81050187	0.488	0.264	4.70E-34	Princp3	Gm16411
Wfdc9	3.69E-37	0.80363606	0.479	0.272	1.55E-32	Princp3	Wfdc9
Gm157721	7.22E-37	0.6433633	0.843	0.719	3.03E-32	Princp3	Gm15772
Muc151	3.57E-35	0.840811389	0.271	0.115	1.50E-30	Princp3	Muc15
Isg201	1.67E-34	0.646055746	0.621	0.385	7.00E-30	Princp3	Isg20
Maged11	3.76E-34	0.730353317	0.646	0.464	1.58E-29	Princp3	Maged1
Prrg31	4.13E-33	0.869718778	0.411	0.232	1.73E-28	Princp3	Prrg3
Tspan31	1.19E-32	0.814300925	0.547	0.367	4.98E-28	Princp3	Tspan3
Rnaset2a1	1.70E-32	0.732141418	0.407	0.227	7.11E-28	Princp3	Rnaset2a
Ptma	1.02E-31	0.51584513	0.914	0.828	4.28E-27	Princp3	Ptma
Rhcg	2.88E-31	0.32435612	0.286	0.119	1.21E-26	Princp3	Rhcg
Wars	1.72E-30	0.624811589	0.68	0.519	7.21E-26	Princp3	Wars
Eif1ax1	9.42E-30	0.807007794	0.55	0.382	3.95E-25	Princp3	Eif1ax
Got21	4.72E-29	0.561076974	0.786	0.628	1.98E-24	Princp3	Got2
Pcbd1	1.59E-27	0.801384519	0.314	0.166	6.67E-23	Princp3	Pcbd1
Adgre5	1.43E-26	0.763136759	0.296	0.15	5.99E-22	Princp3	Adgre5
Ftl1	3.03E-26	0.416846192	0.878	0.788	1.27E-21	Princp3	Ftl1
Plpp3	3.30E-26	0.969813737	0.274	0.136	1.38E-21	Princp3	Plpp3
Manf1	3.47E-26	0.672404448	0.666	0.504	1.45E-21	Princp3	Manf
Gpx1	7.22E-26	0.572915091	0.4	0.231	3.03E-21	Princp3	Gpx1
Bex2	1.60E-25	0.741912132	0.363	0.208	6.70E-21	Princp3	Bex2
Tmsb10	3.36E-24	0.467539109	0.275	0.133	1.41E-19	Princp3	Tmsb10
Anks1b	5.53E-23	0.66019883	0.428	0.277	2.32E-18	Princp3	Anks1b
Ramp31	6.46E-23	0.548413059	0.426	0.254	2.71E-18	Princp3	Ramp3
Mid1ip11	7.93E-23	0.68329923	0.639	0.5	3.33E-18	Princp3	Mid1ip1
Anxa6	2.21E-22	0.508366498	0.321	0.176	9.27E-18	Princp3	Anxa6
Eddm3b1	1.47E-21	0.708587381	0.467	0.32	6.16E-17	Princp3	Eddm3b
Rnh1	2.33E-21	0.561903354	0.516	0.363	9.76E-17	Princp3	Rnh1
Dbi1	1.18E-20	0.261982036	0.579	0.389	4.97E-16	Princp3	Dbi
Pdcd5	1.38E-18	0.585583471	0.499	0.364	5.80E-14	Princp3	Pdcd5
Mgll	3.31E-18	0.537090732	0.584	0.445	1.39E-13	Princp3	Mgll
Rpl311	5.75E-17	0.334581106	0.872	0.804	2.41E-12	Princp3	Rpl31
Morf4l21	7.53E-17	0.483790001	0.582	0.451	3.16E-12	Princp3	Morf4l2
Rps181	8.56E-17	0.362117918	0.876	0.831	3.59E-12	Princp3	Rps18
Ccnd11	1.69E-16	0.634826943	0.346	0.219	7.07E-12	Princp3	Ccnd1
Rpl36	1.24E-15	0.459188217	0.733	0.645	5.22E-11	Princp3	Rpl36
H2-K11	2.37E-15	0.283261173	0.566	0.412	9.96E-11	Princp3	H2-K1
Col1a21	3.44E-15	1.394207955	0.758	0.696	1.44E-10	Princp3	Col1a2
Gna111	4.97E-15	0.614985091	0.388	0.275	2.08E-10	Princp3	Gna11
Hdac7	5.31E-15	0.508572069	0.267	0.156	2.23E-10	Princp3	Hdac7
Hcfc1r11	7.90E-15	0.503890609	0.426	0.303	3.32E-10	Princp3	Hcfc1r1
Hexb1	2.50E-14	0.292346672	0.445	0.297	1.05E-09	Princp3	Hexb
Hist2h2aa21	3.17E-14	0.484311718	0.567	0.443	1.33E-09	Princp3	Hist2h2aa2
Susd4	3.58E-14	0.421171684	0.25	0.145	1.50E-09	Princp3	Susd4
Nenf	4.48E-14	0.352680921	0.25	0.143	1.88E-09	Princp3	Nenf
Penk	6.08E-14	1.22276338	0.312	0.214	2.55E-09	Princp3	Penk
Rnase121	6.73E-14	0.36423819	0.73	0.609	2.82E-09	Princp3	Rnase12
Acly	7.25E-14	0.525215047	0.537	0.428	3.04E-09	Princp3	Acly
Gstm11	7.61E-14	0.350346755	0.741	0.586	3.19E-09	Princp3	Gstm1
Mef2a	9.23E-14	0.607379518	0.303	0.198	3.87E-09	Princp3	Mef2a
Atp5g11	1.80E-13	0.430379133	0.537	0.424	7.55E-09	Princp3	Atp5g1
Psap	1.96E-13	0.487914699	0.589	0.489	8.23E-09	Princp3	Psap
Gm430641	4.40E-13	0.394503377	0.326	0.208	1.85E-08	Princp3	Gm43064
Actg11	5.67E-13	0.286765025	0.817	0.711	2.38E-08	Princp3	Actg1
Pdlim1	5.92E-13	0.491761692	0.436	0.325	2.49E-08	Princp3	Pdlim1
Mal1	1.13E-12	0.48071209	0.338	0.232	4.75E-08	Princp3	Mal
Cst31	1.47E-12	0.755287697	0.686	0.607	6.15E-08	Princp3	Cst3
Sparc	1.90E-12	1.310605064	0.836	0.802	7.95E-08	Princp3	Sparc
Cndp21	2.33E-12	0.419050924	0.357	0.247	9.79E-08	Princp3	Cndp2
Tsc22d1	4.03E-12	0.432686985	0.436	0.327	1.69E-07	Princp3	Tsc22d1
Rpl371	6.18E-12	0.313333521	0.864	0.818	2.59E-07	Princp3	Rpl37
Serping1	6.19E-12	1.189685471	0.286	0.198	2.60E-07	Princp3	Serping1
Rpl18a1	6.21E-12	0.268553035	0.887	0.83	2.60E-07	Princp3	Rpl18a
Prdx61	1.02E-11	0.436121114	0.703	0.639	4.29E-07	Princp3	Prdx6
Creg11	1.18E-11	0.502844435	0.301	0.199	4.93E-07	Princp3	Creg1
Rpl121	1.39E-11	0.286715419	0.839	0.786	5.82E-07	Princp3	Rpl12
Apod1	1.54E-11	1.593363553	0.322	0.231	6.47E-07	Princp3	Apod
Arl4c	3.06E-11	0.488990032	0.468	0.373	1.28E-06	Princp3	Arl4c
Rps3a31	3.53E-11	0.358357602	0.567	0.452	1.48E-06	Princp3	Rps3a3
Tomm7	4.01E-11	0.483070575	0.563	0.471	1.68E-06	Princp3	Tomm7
Frmpd4	4.48E-11	1.194915322	0.292	0.205	1.88E-06	Princp3	Frmpd4
Dag1	4.68E-11	0.49238735	0.288	0.194	1.97E-06	Princp3	Dag1
Cystm1	8.64E-11	0.291474729	0.279	0.182	3.63E-06	Princp3	Cystm1
Rpl141	1.09E-10	0.300164217	0.847	0.793	4.59E-06	Princp3	Rpl14
Psme2	1.63E-10	0.420979569	0.53	0.43	6.85E-06	Princp3	Psme2
Timp2	1.82E-10	0.871609774	0.295	0.211	7.63E-06	Princp3	Timp2
Gapdh	1.89E-10	0.321926985	0.655	0.568	7.94E-06	Princp3	Gapdh
Gng51	2.04E-10	0.319140042	0.679	0.582	8.57E-06	Princp3	Gng5
Atp2b4	7.35E-10	0.392991864	0.338	0.243	3.08E-05	Princp3	Atp2b4
Fkbp41	8.84E-10	0.379783399	0.562	0.48	3.71E-05	Princp3	Fkbp4
Sec11c1	8.87E-10	0.460010075	0.417	0.324	3.72E-05	Princp3	Sec11c
Col3a1	1.15E-09	1.250104775	0.596	0.546	4.82E-05	Princp3	Col3a1
Ppp1r2	1.20E-09	0.426807705	0.28	0.194	5.05E-05	Princp3	Ppp1r2
Bola2	1.28E-09	0.442462746	0.317	0.226	5.38E-05	Princp3	Bola2
Bex4	3.64E-09	0.41243349	0.276	0.19	0.000152653	Princp3	Bex4
Espn	4.88E-09	0.320613791	0.358	0.263	0.000204897	Princp3	Espn
Rps191	5.37E-09	0.260226041	0.816	0.767	0.00022532	Princp3	Rps19
Man1a1	5.78E-09	0.264382393	0.311	0.209	0.000242432	Princp3	Man1a
Rps231	9.06E-09	0.258939553	0.812	0.744	0.000380318	Princp3	Rps23
Fis1	9.77E-09	0.437615661	0.347	0.262	0.000409796	Princp3	Fis1
Col6a1	1.16E-08	0.956858432	0.274	0.202	0.000485699	Princp3	Col6a1
Sdf4	1.21E-08	0.380184442	0.501	0.419	0.000508703	Princp3	Sdf4
Tmem2581	1.24E-08	0.401827729	0.541	0.455	0.00051991	Princp3	Tmem258
Rpl221	1.40E-08	0.257077222	0.816	0.745	0.00058941	Princp3	Rpl22
Ran1	1.97E-08	0.398015033	0.462	0.376	0.00082789	Princp3	Ran
Dcn1	3.66E-08	1.408368599	0.389	0.326	0.001535777	Princp3	Dcn
Capzb	3.74E-08	0.385609951	0.453	0.368	0.00156984	Princp3	Capzb
Gm347011	4.60E-08	0.396916363	0.262	0.182	0.001929738	Princp3	Gm34701
Phgdh1	4.89E-08	0.272292764	0.386	0.286	0.00205175	Princp3	Phgdh
Cpne51	5.17E-08	0.268574634	0.33	0.236	0.002168199	Princp3	Cpne5
Uba521	6.38E-08	0.310141055	0.587	0.513	0.002676464	Princp3	Uba52
Dnajc101	7.92E-08	0.315933648	0.52	0.432	0.003321299	Princp3	Dnajc10
Ppib1	9.55E-08	0.305437372	0.576	0.5	0.004007504	Princp3	Ppib
Col1a1	1.66E-07	1.217295545	0.439	0.384	0.006983089	Princp3	Col1a1
P4hb1	1.89E-07	0.262604309	0.592	0.498	0.007936471	Princp3	P4hb
S100a6	1.94E-07	0.838371762	0.282	0.212	0.008149865	Princp3	S100a6
Smim22	2.46E-07	0.334053072	0.268	0.192	0.010338697	Princp3	Smim22
Usp50	3.51E-07	0.367415737	0.287	0.213	0.014712388	Princp3	Usp50
Ndufa7	3.60E-07	0.270853864	0.593	0.52	0.015116073	Princp3	Ndufa7
Dcxr1	3.90E-07	0.453685299	0.3	0.227	0.01634942	Princp3	Dcxr
Idh21	4.18E-07	0.282528722	0.305	0.221	0.01753851	Princp3	Idh2
Zfand5	5.30E-07	0.339091045	0.309	0.232	0.022221156	Princp3	Zfand5
Smim1	6.11E-07	0.385818884	0.347	0.274	0.025654862	Princp3	Smim1
Rpl211	7.78E-07	0.289486198	0.676	0.612	0.032659427	Princp3	Rpl21
Surf4	8.48E-07	0.327571625	0.378	0.302	0.035571992	Princp3	Surf4
Gpx8	1.13E-06	0.34281134	0.268	0.2	0.047561217	Princp3	Gpx8
9130230L23Rik1	1.41E-06	0.367259422	0.308	0.239	0.059148259	Princp3	9130230L23Rik
Lamp11	1.64E-06	0.271415992	0.597	0.522	0.069019364	Princp3	Lamp1
Zfyve211	1.75E-06	0.309968052	0.408	0.328	0.073574137	Princp3	Zfyve21
Tecr1	2.02E-06	0.314775263	0.438	0.363	0.084919409	Princp3	Tecr
Basp11	2.40E-06	0.258547715	0.668	0.601	0.100599786	Princp3	Basp1
Snrpd2	2.42E-06	0.386849061	0.416	0.351	0.101493818	Princp3	Snrpd2
Erlec1	2.66E-06	0.379228845	0.313	0.246	0.111484523	Princp3	Erlec1
1810058I24Rik	2.69E-06	0.333566239	0.303	0.231	0.112724732	Princp3	1810058I24Rik
Ctsb	2.84E-06	0.347985283	0.333	0.266	0.119277526	Princp3	Ctsb
Wwc1	4.10E-06	0.44505419	0.264	0.202	0.172157504	Princp3	Wwc1
Psma71	5.50E-06	0.276000528	0.693	0.626	0.230985917	Princp3	Psma7
Ost41	8.87E-06	0.262040228	0.532	0.459	0.372314296	Princp3	Ost4
Laptm4a	1.02E-05	0.25651159	0.559	0.502	0.428271564	Princp3	Laptm4a
Nucb1	1.05E-05	0.305995421	0.355	0.287	0.440349606	Princp3	Nucb1
Gsn1	1.12E-05	1.517627444	0.483	0.446	0.469755795	Princp3	Gsn
Ddost	1.16E-05	0.310271416	0.341	0.271	0.484638418	Princp3	Ddost
Taldo11	1.39E-05	0.318236096	0.454	0.387	0.581602168	Princp3	Taldo1
Ip6k2	1.84E-05	0.28696103	0.325	0.258	0.773756012	Princp3	Ip6k2
Mgp	1.97E-05	1.429519123	0.337	0.293	0.825871647	Princp3	Mgp
Pgp	2.94E-05	0.34531199	0.329	0.27	1	Princp3	Pgp
Cnpy21	3.07E-05	0.256994531	0.395	0.324	1	Princp3	Cnpy2
Bri31	3.74E-05	0.262647693	0.483	0.413	1	Princp3	Bri3
Cldn7	6.69E-05	0.330212346	0.464	0.411	1	Princp3	Cldn7
Gm56171	9.94E-05	0.347710549	0.309	0.254	1	Princp3	Gm5617
Atxn7l3b1	0.000114716	0.281441744	0.471	0.414	1	Princp3	Atxn7l3b
Rab3ip1	0.000193944	0.258754021	0.366	0.312	1	Princp3	Rab3ip
Tmem147	0.000273241	0.300072001	0.263	0.214	1	Princp3	Tmem147
Gm2000	0.000330214	0.257895242	0.399	0.341	1	Princp3	Gm2000
Tma71	0.000590522	0.257054007	0.597	0.549	1	Princp3	Tma7
Lyplal11	0.000634069	0.313044551	0.347	0.303	1	Princp3	Lyplal1
Igfbp7	0.001101455	0.809130713	0.279	0.247	1	Princp3	Igfbp7
Creld21	0.001282172	0.280045646	0.275	0.232	1	Princp3	Creld2
Bag11	0.001873345	0.273083372	0.384	0.344	1	Princp3	Bag1
Sptbn1	0.003862218	0.311989681	0.258	0.221	1	Princp3	Sptbn1
Nedd4	0.007379537	0.25006718	0.372	0.342	1	Princp3	Nedd4
Slc38a5	0	4.28633563	0.945	0.078	0	Princp2	Slc38a5
Chka	0	3.798685766	0.852	0.175	0	Princp2	Chka
Gm458261	0	3.787653473	0.934	0.256	0	Princp2	Gm45826
Gm11101	0	3.74571161	0.941	0.177	0	Princp2	Gm1110
Malat1	0	3.45716497	0.984	0.578	0	Princp2	Malat1
Gm5934	0	3.446921808	0.678	0.036	0	Princp2	Gm5934
Araf	0	3.16454117	0.817	0.19	0	Princp2	Araf
Rhcg1	0	3.059798969	0.751	0.069	0	Princp2	Rhcg
Nrbp2	0	3.055449645	0.788	0.133	0	Princp2	Nrbp2
Map1b	0	2.99809496	0.723	0.099	0	Princp2	Map1b
Spink51	0	2.979895601	0.778	0.155	0	Princp2	Spink5
Lypd8	0	2.97100096	0.54	0.014	0	Princp2	Lypd8
Scube1	0	2.739301552	0.584	0.035	0	Princp2	Scube1
Abca2	0	2.730847867	0.802	0.199	0	Princp2	Abca2
Adgrg21	0	2.710241555	0.924	0.197	0	Princp2	Adgrg2
Prex2	0	2.70196854	0.622	0.074	0	Princp2	Prex2
Slc16a10	0	2.590411442	0.535	0.051	0	Princp2	Slc16a10
Teddm1b	0	2.535018775	0.548	0.041	0	Princp2	Teddm1b
Defb181	0	2.342272618	0.83	0.129	0	Princp2	Defb18
Pdzk11	7.60E-304	2.56022904	0.74	0.157	3.19E-299	Princp2	Pdzk1
AC149090.1	9.49E-296	2.545515108	0.674	0.124	3.98E-291	Princp2	AC149090.1
Arhgef10l	1.56E-293	2.097991593	0.468	0.042	6.53E-289	Princp2	Arhgef10l
Spag11b1	1.56E-289	1.36802281	0.963	0.212	6.56E-285	Princp2	Spag11b
Isyna1	2.98E-284	2.516909542	0.817	0.246	1.25E-279	Princp2	Isyna1
Rmst	1.78E-282	2.331304324	0.558	0.077	7.48E-278	Princp2	Rmst
Neat1	4.05E-270	2.561859198	0.706	0.158	1.70E-265	Princp2	Neat1
Gpx51	6.40E-262	0.565406825	0.997	0.259	2.68E-257	Princp2	Gpx5
Dab2	2.55E-253	2.252401951	0.72	0.17	1.07E-248	Princp2	Dab2
Gm20033	1.11E-250	1.947173319	0.453	0.051	4.65E-246	Princp2	Gm20033
Cyp4f15	1.34E-249	1.573967098	0.289	0.011	5.63E-245	Princp2	Cyp4f15
Pla2g4f	5.93E-249	1.534147236	0.26	0.007	2.49E-244	Princp2	Pla2g4f
Spaca6	1.11E-247	2.10849123	0.416	0.041	4.67E-243	Princp2	Spaca6
Magi2	4.54E-242	2.392276233	0.699	0.173	1.91E-237	Princp2	Magi2
Ddit3	5.85E-241	2.702142211	0.605	0.122	2.46E-236	Princp2	Ddit3
Col6a41	1.82E-236	2.540032589	0.598	0.116	7.65E-232	Princp2	Col6a4
Nsmf	2.01E-236	2.205945825	0.582	0.111	8.45E-232	Princp2	Nsmf
Snhg20	2.59E-234	2.123391976	0.585	0.112	1.08E-229	Princp2	Snhg20
Lrcol11	1.88E-232	1.960746158	0.466	0.061	7.91E-228	Princp2	Lrcol1
Gm37376	6.31E-232	2.161795882	0.653	0.153	2.65E-227	Princp2	Gm37376
Mycbp2	1.41E-226	2.345277542	0.844	0.335	5.91E-222	Princp2	Mycbp2
Pnisr	5.35E-226	2.363563194	0.809	0.283	2.25E-221	Princp2	Pnisr
Gm27235	6.92E-218	1.763172035	0.402	0.044	2.90E-213	Princp2	Gm27235
Pate13	3.31E-216	2.793399408	0.457	0.064	1.39E-211	Princp2	Pate13
Map11	4.15E-215	1.934957243	0.458	0.066	1.74E-210	Princp2	Map11
Zfp872	2.33E-211	1.558337593	0.283	0.016	9.79E-207	Princp2	Zfp872
Cnksr21	1.00E-204	2.187173722	0.569	0.122	4.20E-200	Princp2	Cnksr2
Pnn	2.10E-202	2.398123171	0.733	0.248	8.83E-198	Princp2	Pnn
Ldhd	1.70E-192	2.150245681	0.863	0.451	7.13E-188	Princp2	Ldhd
Rbm26	1.76E-186	2.213665974	0.629	0.181	7.37E-182	Princp2	Rbm26
Pou3f1	9.62E-186	1.520711021	0.275	0.02	4.04E-181	Princp2	Pou3f1
Ltbp3	4.51E-185	1.921679322	0.469	0.087	1.89E-180	Princp2	Ltbp3
Hoxd4	2.63E-184	1.95596348	0.543	0.125	1.10E-179	Princp2	Hoxd4
Gm26917	1.00E-183	2.221947798	0.701	0.204	4.20E-179	Princp2	Gm26917
Spag11a1	4.33E-181	1.280212621	0.892	0.399	1.82E-176	Princp2	Spag11a
Man1a2	2.62E-179	2.014121077	0.635	0.174	1.10E-174	Princp2	Man1a
Defb201	8.15E-178	0.271196461	0.907	0.293	3.42E-173	Princp2	Defb20
Zfp692	6.79E-177	1.78223908	0.41	0.064	2.85E-172	Princp2	Zfp692
Polr2a	7.59E-177	2.521856895	0.545	0.135	3.18E-172	Princp2	Polr2a
Luc7l3	1.21E-174	2.09018859	0.825	0.405	5.09E-170	Princp2	Luc7l3
Gm44930	2.79E-174	1.587331678	0.267	0.021	1.17E-169	Princp2	Gm44930
mt-Nd4	1.28E-173	2.398644717	0.923	0.568	5.35E-169	Princp2	mt-Nd4
Zbtb20	8.25E-173	1.796045956	0.859	0.449	3.46E-168	Princp2	Zbtb20
mt-Nd5	1.26E-172	2.606496261	0.789	0.353	5.31E-168	Princp2	mt-Nd5
Il20rb	4.78E-172	1.600500942	0.36	0.048	2.01E-167	Princp2	Il20rb
Pabpn1	5.94E-170	1.756222558	0.629	0.184	2.49E-165	Princp2	Pabpn1
Ido2	1.19E-169	1.586347877	0.302	0.03	5.00E-165	Princp2	Ido2
Tbx3os1	1.06E-164	1.730452689	0.426	0.075	4.44E-160	Princp2	Tbx3os1
Greb1	8.18E-162	1.823887041	0.452	0.091	3.43E-157	Princp2	Greb1
Tbc1d81	2.42E-160	1.91985611	0.563	0.156	1.01E-155	Princp2	Tbc1d8
Nav21	2.65E-160	1.764568313	0.666	0.221	1.11E-155	Princp2	Nav2
Defb411	7.52E-159	1.004177783	0.714	0.187	3.16E-154	Princp2	Defb41
mt-Nd11	5.43E-156	2.247952846	0.902	0.546	2.28E-151	Princp2	mt-Nd1
Trank1	7.70E-155	1.72984026	0.439	0.086	3.23E-150	Princp2	Trank1
Iqank1	5.34E-153	1.605697312	0.35	0.052	2.24E-148	Princp2	Iqank1
Gm207571	7.30E-153	1.800831154	0.421	0.081	3.06E-148	Princp2	Gm20757
A330093E20Rik	9.00E-150	1.88343037	0.473	0.107	3.78E-145	Princp2	A330093E20Rik
Glul1	5.00E-149	1.674169136	0.833	0.455	2.10E-144	Princp2	Glul
mt-Cytb1	9.93E-149	2.118274714	0.918	0.62	4.16E-144	Princp2	mt-Cytb
Pde7b	2.42E-147	1.487309957	0.341	0.049	1.02E-142	Princp2	Pde7b
Pate7	2.95E-146	1.804509282	0.4	0.075	1.24E-141	Princp2	Pate7
Cep164	1.49E-145	1.716536021	0.354	0.057	6.24E-141	Princp2	Cep164
Gm47283	3.66E-145	1.914930334	0.574	0.175	1.54E-140	Princp2	Gm47283
mt-Nd2	1.66E-144	2.083023352	0.777	0.364	6.96E-140	Princp2	mt-Nd2
Nisch	4.54E-143	1.79871148	0.691	0.283	1.90E-138	Princp2	Nisch
5033403H07Rik	4.01E-142	1.540235097	0.322	0.046	1.68E-137	Princp2	5033403H07Rik
Lcp11	2.24E-139	1.881625207	0.535	0.16	9.38E-135	Princp2	Lcp1
Gm23935	1.35E-138	2.217084263	0.637	0.213	5.65E-134	Princp2	Gm23935
Gm20521	3.54E-138	1.809421301	0.727	0.34	1.48E-133	Princp2	Gm20521
Ano1	5.45E-138	1.774200445	0.452	0.105	2.29E-133	Princp2	Ano1
Syne2	1.92E-136	1.750180591	0.754	0.347	8.05E-132	Princp2	Syne2
Ap1s22	5.30E-136	1.333523286	0.74	0.27	2.23E-131	Princp2	Ap1s2
Clpsl21	9.98E-136	0.729053519	0.701	0.191	4.19E-131	Princp2	Clpsl2
Espn1	4.49E-135	1.915216766	0.627	0.234	1.88E-130	Princp2	Espn
Huwe1	3.35E-134	1.793048543	0.58	0.195	1.41E-129	Princp2	Huwe1
Dysf	1.82E-132	1.469179911	0.344	0.058	7.63E-128	Princp2	Dysf
Mprip	3.51E-131	1.835008419	0.633	0.247	1.47E-126	Princp2	Mprip
mt-Co1	3.85E-131	2.093008294	0.826	0.467	1.62E-126	Princp2	mt-Co1
Ppp6r1	1.50E-128	2.478470164	0.611	0.245	6.28E-124	Princp2	Ppp6r1
Mlxipl	1.69E-128	1.540363127	0.325	0.053	7.07E-124	Princp2	Mlxipl
Firre	2.87E-128	1.578324817	0.412	0.092	1.21E-123	Princp2	Firre
Akap8l	5.71E-128	1.711728763	0.527	0.162	2.39E-123	Princp2	Akap8l
Zfp804b1	6.47E-126	1.835484316	0.458	0.116	2.72E-121	Princp2	Zfp804b
Scrib	5.04E-125	1.661154649	0.426	0.104	2.11E-120	Princp2	Scrib
Susd41	1.54E-123	1.658434706	0.461	0.124	6.47E-119	Princp2	Susd4
Gfra1	1.76E-122	1.728327483	0.457	0.122	7.38E-118	Princp2	Gfra1
Chd3	7.75E-122	1.831440468	0.596	0.222	3.25E-117	Princp2	Chd3
Srrm2	1.95E-121	1.795289045	0.638	0.264	8.18E-117	Princp2	Srrm2
Adam71	2.10E-121	0.940484431	0.968	0.653	8.83E-117	Princp2	Adam7
Prrg1	4.28E-120	1.667974879	0.404	0.095	1.80E-115	Princp2	Prrg1
Mroh1	3.68E-119	1.438070993	0.355	0.071	1.54E-114	Princp2	Mroh1
Peak1	1.68E-118	2.395805262	0.585	0.21	7.05E-114	Princp2	Peak1
Slc17a91	1.76E-117	1.634282951	0.436	0.117	7.39E-113	Princp2	Slc17a9
4930581F22Rik	6.92E-115	1.359772821	0.273	0.041	2.90E-110	Princp2	4930581F22Rik
Rsrp1	1.47E-114	1.363536929	0.748	0.369	6.19E-110	Princp2	Rsrp1
Lcn61	2.76E-114	0.683067894	0.635	0.185	1.16E-109	Princp2	Lcn6
Rbm5	1.73E-113	1.579752907	0.551	0.198	7.25E-109	Princp2	Rbm5
Srsf11	2.22E-112	1.786223832	0.661	0.311	9.33E-108	Princp2	Srsf11
Prrc2c	2.40E-112	1.761590628	0.603	0.244	1.00E-107	Princp2	Prrc2c
Sfi1	1.42E-111	1.55441322	0.537	0.184	5.97E-107	Princp2	Sfi1
Son	3.96E-111	1.7518814	0.645	0.285	1.66E-106	Princp2	Son
Pate6	1.26E-110	1.791528075	0.447	0.12	5.31E-106	Princp2	Pate6
Galnt12	4.85E-110	1.321129334	0.31	0.058	2.03E-105	Princp2	Galnt12
Pfkfb4	2.33E-109	1.446169457	0.296	0.052	9.79E-105	Princp2	Pfkfb4
Gm11728	6.27E-109	1.527179521	0.373	0.087	2.63E-104	Princp2	Gm11728
Wipf31	2.46E-108	1.536185237	0.37	0.087	1.03E-103	Princp2	Wipf3
Ncf2	8.45E-108	1.353152619	0.257	0.039	3.54E-103	Princp2	Ncf2
Kcnc3	9.68E-106	1.261617207	0.286	0.049	4.06E-101	Princp2	Kcnc3
Bmyc1	6.36E-105	1.504169644	0.518	0.169	2.67E-100	Princp2	Bmyc
Nol4l	1.05E-104	1.467527017	0.289	0.052	4.41E-100	Princp2	Nol4l
Fam193b	1.03E-102	1.522788535	0.338	0.075	4.33E-98	Princp2	Fam193b
mt-Rnr2	1.28E-102	1.102588266	0.944	0.679	5.35E-98	Princp2	mt-Rnr2
Cdh16	5.71E-100	1.339971694	0.35	0.082	2.40E-95	Princp2	Cdh16
Zfp791	9.81E-100	1.551422567	0.375	0.093	4.12E-95	Princp2	Zfp791
Gm42418	1.47E-99	1.142829877	0.929	0.708	6.18E-95	Princp2	Gm42418
Svil1	3.95E-99	1.504012349	0.42	0.122	1.66E-94	Princp2	Svil
Zc3h11a	4.49E-98	1.70224073	0.571	0.244	1.89E-93	Princp2	Zc3h11a
Chd4	3.77E-96	1.431517	0.752	0.462	1.58E-91	Princp2	Chd4
Adamts9	1.27E-94	1.254453104	0.28	0.053	5.34E-90	Princp2	Adamts9
Ldlrad4	4.78E-91	1.363522923	0.349	0.088	2.00E-86	Princp2	Ldlrad4
Hoxd3	8.05E-89	1.478390169	0.486	0.183	3.38E-84	Princp2	Hoxd3
Adcy8	3.74E-87	1.346348241	0.399	0.119	1.57E-82	Princp2	Adcy8
Rhbdd3	4.60E-87	1.563578141	0.391	0.12	1.93E-82	Princp2	Rhbdd3
Pyroxd2	3.57E-86	1.229143791	0.267	0.053	1.50E-81	Princp2	Pyroxd2
Myo3b	6.65E-86	1.461487116	0.524	0.212	2.79E-81	Princp2	Myo3b
Hes1	1.63E-85	1.223519093	0.326	0.082	6.82E-81	Princp2	Hes1
Cbx4	1.92E-85	1.407202843	0.281	0.06	8.08E-81	Princp2	Cbx4
Ubn2	4.57E-85	1.471873099	0.479	0.177	1.92E-80	Princp2	Ubn2
Chd6	2.04E-84	1.472426549	0.479	0.177	8.56E-80	Princp2	Chd6
Dock7	3.01E-83	1.318924015	0.445	0.154	1.26E-78	Princp2	Dock7
Zmym3	5.56E-83	1.292731059	0.314	0.078	2.33E-78	Princp2	Zmym3
Tbx2	6.75E-83	1.335741392	0.391	0.121	2.83E-78	Princp2	Tbx2
Iqgap21	3.63E-82	1.463970759	0.441	0.156	1.52E-77	Princp2	Iqgap2
Cdc42bpa	3.82E-82	1.423953215	0.371	0.111	1.60E-77	Princp2	Cdc42bpa
Golgb1	1.01E-81	1.451729815	0.614	0.308	4.22E-77	Princp2	Golgb1
Arhgef28	1.07E-80	1.415594578	0.473	0.179	4.49E-76	Princp2	Arhgef28
Rasd1	1.30E-80	1.49082262	0.4	0.134	5.46E-76	Princp2	Rasd1
Echdc2	3.10E-80	1.389053843	0.32	0.084	1.30E-75	Princp2	Echdc2
Agrn	6.18E-80	1.314073617	0.309	0.079	2.59E-75	Princp2	Agrn
Slc1a51	1.29E-78	1.47592681	0.449	0.169	5.41E-74	Princp2	Slc1a5
Gm32031	2.44E-78	1.314288394	0.328	0.089	1.02E-73	Princp2	Gm32031
Srek1	3.44E-78	1.585549095	0.526	0.232	1.44E-73	Princp2	Srek1
Arhgef40	1.73E-77	1.423261199	0.373	0.119	7.27E-73	Princp2	Arhgef40
Jun	2.26E-77	1.743872739	0.661	0.349	9.50E-73	Princp2	Jun
Ube2e2	7.52E-77	1.424814283	0.362	0.11	3.15E-72	Princp2	Ube2e2
Prpf40b	1.71E-76	1.187416234	0.281	0.067	7.17E-72	Princp2	Prpf40b
Hoxb4	1.02E-75	1.319142264	0.375	0.119	4.29E-71	Princp2	Hoxb4
Srsf5	9.22E-75	1.249850847	0.677	0.407	3.87E-70	Princp2	Srsf5
Pou6f1	1.73E-74	1.311579897	0.286	0.071	7.26E-70	Princp2	Pou6f1
Lcn12	5.84E-74	1.396264899	0.461	0.183	2.45E-69	Princp2	Lcn12
Sec61a2	1.00E-73	1.290639034	0.294	0.076	4.20E-69	Princp2	Sec61a2
Vwa2	2.26E-73	1.180216472	0.262	0.059	9.50E-69	Princp2	Vwa2
Eif4g3	2.36E-73	1.435679959	0.431	0.163	9.92E-69	Princp2	Eif4g3
Ppt2	1.40E-72	1.208297105	0.288	0.075	5.88E-68	Princp2	Ppt2
Arhgap39	1.82E-72	1.276382511	0.283	0.071	7.63E-68	Princp2	Arhgap39
Rbm25	2.38E-72	1.415752991	0.653	0.369	9.99E-68	Princp2	Rbm25
Tspyl2	8.34E-72	1.268141504	0.305	0.083	3.50E-67	Princp2	Tspyl2
Sema3c	2.30E-71	1.285029573	0.378	0.127	9.67E-67	Princp2	Sema3c
Upf2	5.39E-71	1.400187602	0.394	0.138	2.26E-66	Princp2	Upf2
Brwd1	1.87E-70	1.422823879	0.42	0.157	7.83E-66	Princp2	Brwd1
Nedd4l	1.91E-70	1.259530725	0.447	0.174	8.02E-66	Princp2	Nedd4l
Egr21	2.85E-69	1.498193821	0.376	0.131	1.20E-64	Princp2	Egr2
Afdn	4.82E-69	1.366363229	0.421	0.16	2.02E-64	Princp2	Afdn
Clu1	3.35E-68	0.812797359	0.662	0.342	1.41E-63	Princp2	Clu
Nktr	5.51E-68	1.36951765	0.529	0.251	2.31E-63	Princp2	Nktr
Lars2	1.26E-67	1.296201763	0.449	0.178	5.31E-63	Princp2	Lars2
Tnrc6a	9.06E-67	1.315162092	0.445	0.182	3.80E-62	Princp2	Tnrc6a
Srrm1	3.62E-65	1.15468785	0.693	0.444	1.52E-60	Princp2	Srrm1
Cldn21	6.26E-65	1.14539616	0.302	0.088	2.63E-60	Princp2	Cldn2
Rnf180	2.04E-64	1.454692789	0.466	0.206	8.56E-60	Princp2	Rnf180
Clk1	7.55E-64	1.238204606	0.482	0.218	3.17E-59	Princp2	Clk1
Gm174161	1.64E-63	0.687004797	0.69	0.321	6.86E-59	Princp2	Gm17416
Fus	3.00E-63	1.204480092	0.63	0.376	1.26E-58	Princp2	Fus
Safb2	1.08E-62	1.250455159	0.469	0.207	4.51E-58	Princp2	Safb2
Mdn1	1.08E-62	1.427183503	0.285	0.081	4.53E-58	Princp2	Mdn1
Ddx17	1.03E-61	1.24204848	0.545	0.282	4.34E-57	Princp2	Ddx17
Defb151	1.40E-61	1.343423546	0.267	0.07	5.87E-57	Princp2	Defb15
Prpf4b	4.23E-61	1.428532144	0.391	0.154	1.78E-56	Princp2	Prpf4b
Thoc2	1.84E-60	1.265537418	0.593	0.322	7.71E-56	Princp2	Thoc2
Mical3	2.84E-60	1.211938568	0.336	0.113	1.19E-55	Princp2	Mical3
Wfdc81	3.96E-60	1.142109471	0.5	0.23	1.66E-55	Princp2	Wfdc8
Dpp4	4.71E-60	1.149155381	0.352	0.12	1.98E-55	Princp2	Dpp4
Mpp21	5.21E-60	1.219992564	0.277	0.08	2.18E-55	Princp2	Mpp2
Ppp4r1l-ps	8.25E-60	1.369695403	0.36	0.132	3.46E-55	Princp2	Ppp4r1l-ps
Plcl1	9.63E-60	1.166079274	0.363	0.128	4.04E-55	Princp2	Plcl1
Taf1d	3.24E-59	1.276516113	0.378	0.145	1.36E-54	Princp2	Taf1d
Scyl1	9.82E-59	1.260495725	0.344	0.124	4.12E-54	Princp2	Scyl1
Klf4	1.00E-57	1.260255932	0.386	0.147	4.20E-53	Princp2	Klf4
Sbno1	2.06E-57	1.415110265	0.479	0.232	8.63E-53	Princp2	Sbno1
Atp2b41	5.52E-57	1.270024926	0.477	0.229	2.32E-52	Princp2	Atp2b4
Cdk8	6.49E-57	1.434822524	0.404	0.169	2.72E-52	Princp2	Cdk8
Auts2	7.14E-57	1.097373492	0.516	0.246	3.00E-52	Princp2	Auts2
Sf3b1	2.18E-56	1.25719732	0.572	0.334	9.13E-52	Princp2	Sf3b1
Ap3d1	2.89E-56	1.296074724	0.508	0.26	1.21E-51	Princp2	Ap3d1
Zmynd8	3.36E-56	1.218451473	0.494	0.242	1.41E-51	Princp2	Zmynd8
Arhgap31	4.13E-56	1.173960592	0.254	0.071	1.73E-51	Princp2	Arhgap31
mt-Rnr1	7.10E-56	0.482727084	0.859	0.554	2.98E-51	Princp2	mt-Rnr1
2010300C02Rik	7.16E-56	1.109529891	0.291	0.092	3.01E-51	Princp2	2010300C02Rik
Esr1	3.51E-55	1.253628659	0.344	0.126	1.47E-50	Princp2	Esr1
Tacc1	6.05E-55	1.178150258	0.384	0.155	2.54E-50	Princp2	Tacc1
Nxf1	6.37E-55	1.116483962	0.386	0.155	2.67E-50	Princp2	Nxf1
Rnpep	7.61E-55	1.218729843	0.418	0.185	3.19E-50	Princp2	Rnpep
Dync1h1	3.23E-54	1.140992866	0.553	0.308	1.36E-49	Princp2	Dync1h1
Hdac71	4.57E-54	1.235742154	0.373	0.147	1.92E-49	Princp2	Hdac7
Tmc4	5.44E-54	1.214372087	0.404	0.172	2.28E-49	Princp2	Tmc4
Zc3h7a	1.65E-53	1.195506525	0.387	0.16	6.94E-49	Princp2	Zc3h7a
Zfc3h1	2.27E-53	1.349840879	0.302	0.104	9.51E-49	Princp2	Zfc3h1
Tsc1	6.17E-53	1.172985843	0.297	0.1	2.59E-48	Princp2	Tsc1
Acin1	9.77E-53	1.230854466	0.469	0.235	4.10E-48	Princp2	Acin1
Syne11	2.08E-52	1.234343557	0.41	0.177	8.72E-48	Princp2	Syne1
Arrdc2	4.07E-52	1.133787282	0.307	0.108	1.71E-47	Princp2	Arrdc2
Ros11	6.82E-52	1.16057907	0.285	0.093	2.86E-47	Princp2	Ros1
Ttc3	7.52E-52	1.288480133	0.537	0.307	3.16E-47	Princp2	Ttc3
Golga41	1.20E-51	1.389790581	0.548	0.319	5.02E-47	Princp2	Golga4
Sorbs1	1.35E-51	1.057405889	0.251	0.074	5.66E-47	Princp2	Sorbs1
Irak1	1.53E-51	1.270047685	0.572	0.351	6.41E-47	Princp2	Irak1
Rn7sk	2.69E-51	0.419399984	0.391	0.147	1.13E-46	Princp2	Rn7sk
Spink121	3.12E-51	1.261216135	0.381	0.15	1.31E-46	Princp2	Spink12
Defb451	3.28E-50	1.13177453	0.286	0.094	1.38E-45	Princp2	Defb45
Vps13d	3.93E-50	1.13487831	0.302	0.106	1.65E-45	Princp2	Vps13d
Gm158322	8.72E-50	1.030032208	0.477	0.231	3.66E-45	Princp2	Gm15832
Gadd45g	1.68E-49	1.247348806	0.404	0.179	7.03E-45	Princp2	Gadd45g
Herc2	2.83E-49	1.257139836	0.325	0.124	1.19E-44	Princp2	Herc2
Plekha6	3.96E-49	1.049517044	0.273	0.089	1.66E-44	Princp2	Plekha6
Rere	2.28E-48	1.055671766	0.412	0.186	9.56E-44	Princp2	Rere
Snrnp70	4.18E-48	1.050970401	0.592	0.363	1.76E-43	Princp2	Snrnp70
Ccnl1	5.41E-48	1.22862363	0.408	0.19	2.27E-43	Princp2	Ccnl1
Stox2	1.00E-47	1.137350824	0.32	0.121	4.21E-43	Princp2	Stox2
Cuedc1	1.17E-47	1.202057946	0.531	0.311	4.92E-43	Princp2	Cuedc1
Plekha5	1.29E-47	1.144263029	0.363	0.153	5.43E-43	Princp2	Plekha5
Defb422	1.31E-47	0.333186328	0.928	0.608	5.50E-43	Princp2	Defb42
Trpm31	1.72E-47	1.097090894	0.474	0.238	7.20E-43	Princp2	Trpm3
Maml3	2.52E-47	0.982282348	0.339	0.133	1.06E-42	Princp2	Maml3
Lzts2	5.19E-47	0.949740242	0.262	0.086	2.18E-42	Princp2	Lzts2
Mir6236	1.18E-45	1.177019082	0.444	0.219	4.97E-41	Princp2	Mir6236
Vmp1	1.22E-45	1.103320496	0.387	0.178	5.13E-41	Princp2	Vmp1
Dvl1	1.31E-45	1.05287088	0.325	0.13	5.49E-41	Princp2	Dvl1
Kmt2a	1.77E-45	1.102578347	0.291	0.107	7.41E-41	Princp2	Kmt2a
Ogt	3.30E-45	1.078868726	0.302	0.115	1.38E-40	Princp2	Ogt
Myo6	4.01E-45	1.039959486	0.608	0.388	1.68E-40	Princp2	Myo6
Snhg3	4.78E-45	1.310774387	0.4	0.194	2.00E-40	Princp2	Snhg3
Ido11	6.84E-45	1.023381912	0.323	0.125	2.87E-40	Princp2	Ido1
Mafg	7.98E-45	1.240507142	0.378	0.17	3.35E-40	Princp2	Mafg
Ewsr1	8.76E-45	1.143128262	0.526	0.316	3.68E-40	Princp2	Ewsr1
Sema4a	1.97E-44	1.102825574	0.277	0.1	8.26E-40	Princp2	Sema4a
Ankrd11	2.44E-44	1.269845614	0.439	0.222	1.02E-39	Princp2	Ankrd11
Stag1	2.60E-44	1.121925992	0.326	0.13	1.09E-39	Princp2	Stag1
Nrip1	3.72E-44	1.050581304	0.363	0.159	1.56E-39	Princp2	Nrip1
Dlg5	8.34E-44	1.040764834	0.304	0.117	3.50E-39	Princp2	Dlg5
Nemf	1.02E-42	1.202416274	0.402	0.193	4.29E-38	Princp2	Nemf
Esrp2	3.30E-42	0.978217041	0.251	0.086	1.38E-37	Princp2	Esrp2
Mia31	3.80E-42	1.212715438	0.408	0.207	1.59E-37	Princp2	Mia3
Cacna1d	6.57E-42	0.975547753	0.28	0.101	2.76E-37	Princp2	Cacna1d
Adcy6	1.88E-40	1.049847036	0.285	0.11	7.88E-36	Princp2	Adcy6
Chd8	2.37E-40	1.045003596	0.386	0.186	9.95E-36	Princp2	Chd8
Rapgef6	2.79E-40	1.128997711	0.312	0.129	1.17E-35	Princp2	Rapgef6
Vps13b	5.71E-40	1.007821216	0.32	0.134	2.39E-35	Princp2	Vps13b
Msi2	8.42E-40	1.018582566	0.55	0.349	3.53E-35	Princp2	Msi2
Tmcc1	9.42E-40	0.968229732	0.262	0.094	3.95E-35	Princp2	Tmcc1
Ppp1r10	1.01E-39	1.137824199	0.342	0.155	4.26E-35	Princp2	Ppp1r10
Myo9a	1.79E-39	1.044792285	0.285	0.11	7.53E-35	Princp2	Myo9a
Rbm39	2.17E-39	0.981505698	0.598	0.413	9.10E-35	Princp2	Rbm39
Eif4g1	2.53E-39	1.142783334	0.514	0.316	1.06E-34	Princp2	Eif4g1
Kansl1	3.13E-39	1.079185979	0.291	0.115	1.31E-34	Princp2	Kansl1
Notch1	6.46E-39	1.036499151	0.252	0.091	2.71E-34	Princp2	Notch1
Usp34	9.69E-39	1.087600601	0.49	0.288	4.07E-34	Princp2	Usp34
Ankhd1	1.20E-38	1.013052775	0.36	0.169	5.05E-34	Princp2	Ankhd1
Hook2	1.34E-38	0.969314063	0.285	0.111	5.61E-34	Princp2	Hook2
Ep400	3.08E-38	0.998824801	0.31	0.13	1.29E-33	Princp2	Ep400
Etl4	4.26E-38	1.034976593	0.368	0.171	1.79E-33	Princp2	Etl4
Itsn2	4.67E-38	1.096536615	0.33	0.146	1.96E-33	Princp2	Itsn2
Ank3	6.68E-38	0.869719728	0.51	0.291	2.80E-33	Princp2	Ank3
Kmt2c	9.30E-38	1.064336686	0.367	0.174	3.90E-33	Princp2	Kmt2c
Clk2	3.22E-37	0.941449904	0.268	0.105	1.35E-32	Princp2	Clk2
Arid4b	7.24E-37	1.222638324	0.442	0.248	3.04E-32	Princp2	Arid4b
Esrrg	8.75E-37	0.95520886	0.273	0.106	3.67E-32	Princp2	Esrrg
Tbc1d14	1.34E-36	1.057531402	0.265	0.104	5.62E-32	Princp2	Tbc1d14
Reps1	1.53E-36	0.992586662	0.297	0.124	6.43E-32	Princp2	Reps1
Junb	1.67E-36	1.125477634	0.373	0.181	7.01E-32	Princp2	Junb
Setbp1	4.63E-36	0.987472563	0.338	0.154	1.94E-31	Princp2	Setbp1
Arid5b	7.79E-36	1.049584711	0.346	0.159	3.27E-31	Princp2	Arid5b
Birc6	8.37E-36	0.994815481	0.35	0.165	3.51E-31	Princp2	Birc6
Atxn11	1.63E-35	0.817003464	0.302	0.128	6.86E-31	Princp2	Atxn1
Stat2	1.98E-35	1.034998293	0.262	0.104	8.32E-31	Princp2	Stat2
Sbf2	3.75E-35	0.83512418	0.262	0.102	1.57E-30	Princp2	Sbf2
Fgfr2	5.33E-35	0.798066045	0.656	0.47	2.23E-30	Princp2	Fgfr2
U2surp	5.74E-35	1.07053571	0.359	0.176	2.41E-30	Princp2	U2surp
Sytl41	7.69E-35	0.934862168	0.404	0.202	3.23E-30	Princp2	Sytl4
Arhgap171	1.00E-34	1.03520179	0.277	0.116	4.21E-30	Princp2	Arhgap17
Gphn	2.28E-34	0.903921027	0.347	0.164	9.57E-30	Princp2	Gphn
Atrx	2.59E-34	1.068281663	0.513	0.325	1.09E-29	Princp2	Atrx
Pcbp3	3.49E-34	0.991373759	0.285	0.12	1.46E-29	Princp2	Pcbp3
Zranb2	9.00E-34	1.113381514	0.354	0.176	3.78E-29	Princp2	Zranb2
Nbea	2.27E-33	1.021312044	0.357	0.175	9.52E-29	Princp2	Nbea
Pan3	4.28E-33	0.920686516	0.278	0.118	1.80E-28	Princp2	Pan3
Upf3b	4.56E-33	1.107025892	0.357	0.179	1.91E-28	Princp2	Upf3b
Ubr5	5.41E-33	0.989699818	0.31	0.142	2.27E-28	Princp2	Ubr5
Ylpm1	6.02E-33	1.022635804	0.275	0.117	2.53E-28	Princp2	Ylpm1
Baiap2	7.49E-33	0.883816475	0.277	0.116	3.14E-28	Princp2	Baiap2
Mark3	8.85E-33	0.966361142	0.339	0.166	3.71E-28	Princp2	Mark3
Map71	1.23E-32	0.893194247	0.367	0.186	5.17E-28	Princp2	Map7
Trappc91	1.52E-32	1.016222739	0.331	0.158	6.36E-28	Princp2	Trappc9
Fbrsl1	2.41E-32	0.911364385	0.286	0.124	1.01E-27	Princp2	Fbrsl1
Sfswap	4.70E-32	0.941312936	0.289	0.127	1.97E-27	Princp2	Sfswap
Preb1	5.78E-32	1.03296394	0.347	0.178	2.43E-27	Princp2	Preb
Chd9	6.56E-32	0.985040487	0.297	0.134	2.75E-27	Princp2	Chd9
Ncor21	7.49E-32	1.020524677	0.301	0.139	3.14E-27	Princp2	Ncor2
Stx16	7.84E-32	1.03204078	0.278	0.123	3.29E-27	Princp2	Stx16
Rrbp11	9.75E-32	0.93709582	0.593	0.418	4.09E-27	Princp2	Rrbp1
Eri3	1.45E-31	1.051978946	0.297	0.138	6.07E-27	Princp2	Eri3
Nufip2	2.96E-31	1.01994772	0.268	0.116	1.24E-26	Princp2	Nufip2
Dicer1	3.81E-31	1.034443811	0.272	0.118	1.60E-26	Princp2	Dicer1
Stap2	3.87E-31	0.92992211	0.265	0.114	1.63E-26	Princp2	Stap2
Mospd2	6.20E-31	1.015864709	0.32	0.158	2.60E-26	Princp2	Mospd2
Syvn1	2.37E-30	0.980339769	0.296	0.139	9.93E-26	Princp2	Syvn1
Ubr4	3.19E-30	0.965278886	0.268	0.119	1.34E-25	Princp2	Ubr4
Scaper	3.55E-30	1.003342535	0.322	0.156	1.49E-25	Princp2	Scaper
Gstt21	5.29E-30	0.942632612	0.267	0.118	2.22E-25	Princp2	Gstt2
Macf1	5.90E-30	1.018044283	0.307	0.146	2.48E-25	Princp2	Macf1
Map3k5	6.61E-30	0.906593951	0.262	0.112	2.78E-25	Princp2	Map3k5
Trrap	9.07E-30	0.890584475	0.275	0.122	3.81E-25	Princp2	Trrap
Atp6v0a1	2.09E-29	0.963576686	0.336	0.174	8.77E-25	Princp2	Atp6v0a1
Kyat1	2.15E-29	0.95447831	0.257	0.113	9.01E-25	Princp2	Kyat1
Btbd9	2.19E-29	0.889304986	0.342	0.175	9.21E-25	Princp2	Btbd9
Apod2	2.93E-29	0.36027095	0.404	0.224	1.23E-24	Princp2	Apod
Nfat5	4.39E-29	1.01258162	0.278	0.127	1.84E-24	Princp2	Nfat5
Coro2a	4.47E-29	0.9287341	0.51	0.346	1.88E-24	Princp2	Coro2a
Sort1	1.87E-28	0.946060684	0.489	0.32	7.83E-24	Princp2	Sort1
Smc5	2.63E-28	1.018032205	0.331	0.17	1.10E-23	Princp2	Smc5
Mir99ahg	2.85E-28	0.85926393	0.267	0.116	1.20E-23	Princp2	Mir99ahg
Rbm10	8.24E-28	0.857093205	0.347	0.181	3.46E-23	Princp2	Rbm10
Sltm1	9.46E-28	0.934772964	0.426	0.254	3.97E-23	Princp2	Sltm
Ankrd12	9.59E-28	0.911768159	0.301	0.145	4.03E-23	Princp2	Ankrd12
Bcl9l	1.33E-27	0.901855713	0.252	0.111	5.57E-23	Princp2	Bcl9l
Ccnl2	1.66E-27	0.851320217	0.341	0.181	6.97E-23	Princp2	Ccnl2
Cers6	2.60E-27	0.798422239	0.264	0.118	1.09E-22	Princp2	Cers6
Colgalt1	2.78E-27	0.887091425	0.26	0.119	1.17E-22	Princp2	Colgalt1
Kmt2e	4.99E-27	0.978776602	0.421	0.259	2.09E-22	Princp2	Kmt2e
Rbp11	5.84E-27	0.875830897	0.368	0.198	2.45E-22	Princp2	Rbp1
Mtif2	6.05E-27	0.968978083	0.254	0.114	2.54E-22	Princp2	Mtif2
Ehmt1	1.99E-26	0.846284609	0.278	0.132	8.36E-22	Princp2	Ehmt1
Nfx1	2.01E-26	0.863810158	0.259	0.118	8.44E-22	Princp2	Nfx1
Usp48	4.16E-26	0.894818485	0.272	0.13	1.74E-21	Princp2	Usp48
Fnbp4	7.36E-26	0.891818303	0.273	0.13	3.09E-21	Princp2	Fnbp4
Agap1	7.58E-26	0.860488553	0.305	0.154	3.18E-21	Princp2	Agap1
Gas2l1	2.56E-25	0.892266351	0.428	0.267	1.08E-20	Princp2	Gas2l1
Lap31	3.48E-25	0.705997747	0.481	0.29	1.46E-20	Princp2	Lap3
Baz2b	3.57E-25	0.94646037	0.434	0.274	1.50E-20	Princp2	Baz2b
Nipbl	4.12E-25	0.883653044	0.407	0.246	1.73E-20	Princp2	Nipbl
Tox3	4.73E-25	0.913238289	0.278	0.133	1.98E-20	Princp2	Tox3
Mllt10	6.92E-25	0.930125869	0.277	0.134	2.90E-20	Princp2	Mllt10
Fubp1	6.92E-25	0.973997387	0.312	0.164	2.90E-20	Princp2	Fubp1
Slc37a4	7.80E-25	0.959116529	0.278	0.139	3.27E-20	Princp2	Slc37a4
Gtf2i	8.17E-25	0.845789824	0.315	0.166	3.43E-20	Princp2	Gtf2i
Myo5b1	2.69E-24	0.748979929	0.402	0.237	1.13E-19	Princp2	Myo5b
Atp2b11	3.97E-24	0.898735698	0.333	0.183	1.66E-19	Princp2	Atp2b1
Depdc7	6.73E-24	0.933596044	0.254	0.121	2.82E-19	Princp2	Depdc7
Tmem164	1.15E-23	0.807791613	0.27	0.133	4.83E-19	Princp2	Tmem164
Tut4	1.42E-23	0.983590218	0.252	0.12	5.98E-19	Princp2	Tut4
Bcas3	2.08E-23	0.8772577	0.294	0.153	8.75E-19	Princp2	Bcas3
Rbm111	3.19E-23	0.815046262	0.289	0.15	1.34E-18	Princp2	Rbm11
Pias1	5.01E-23	0.850652196	0.256	0.124	2.10E-18	Princp2	Pias1
Mat2a	1.02E-22	0.872367139	0.523	0.387	4.28E-18	Princp2	Mat2a
Bod1l	1.29E-22	1.023122304	0.297	0.16	5.41E-18	Princp2	Bod1l
Rora	1.43E-22	0.870810813	0.286	0.146	5.98E-18	Princp2	Rora
Dalrd31	1.92E-22	0.830403201	0.256	0.128	8.07E-18	Princp2	Dalrd3
Chd2	2.61E-22	0.951928445	0.378	0.229	1.09E-17	Princp2	Chd2
Clcn7	2.68E-22	0.828109182	0.285	0.149	1.13E-17	Princp2	Clcn7
Stx5a	8.29E-22	0.912628125	0.359	0.22	3.48E-17	Princp2	Stx5a
Rbbp6	9.55E-22	0.94709864	0.373	0.233	4.01E-17	Princp2	Rbbp6
Atp2a2	1.39E-21	0.789417263	0.357	0.216	5.85E-17	Princp2	Atp2a2
Sf1	1.45E-21	0.783988744	0.283	0.15	6.09E-17	Princp2	Sf1
Arglu11	1.74E-21	0.714257051	0.453	0.304	7.31E-17	Princp2	Arglu1
Ier2	1.77E-21	1.132725558	0.408	0.269	7.42E-17	Princp2	Ier2
Tnrc6b	2.19E-21	0.94079907	0.301	0.165	9.17E-17	Princp2	Tnrc6b
Ralgapa1	2.51E-21	0.7472294	0.257	0.128	1.06E-16	Princp2	Ralgapa1
Hnrnph3	2.54E-21	0.825079204	0.265	0.136	1.07E-16	Princp2	Hnrnph3
Wbp1l	2.85E-21	0.811642145	0.365	0.225	1.20E-16	Princp2	Wbp1l
Iah11	3.83E-21	0.814417225	0.405	0.266	1.61E-16	Princp2	Iah1
Dnajc102	4.11E-21	0.715780752	0.561	0.43	1.73E-16	Princp2	Dnajc10
Abhd21	5.77E-21	0.837032719	0.317	0.182	2.42E-16	Princp2	Abhd2
Slc38a2	5.88E-21	0.843822267	0.286	0.154	2.47E-16	Princp2	Slc38a2
Ptpn13	8.56E-21	0.833555252	0.27	0.14	3.59E-16	Princp2	Ptpn13
Phip	1.10E-20	0.914204349	0.325	0.188	4.60E-16	Princp2	Phip
Arid1b	1.94E-20	0.680717241	0.262	0.133	8.15E-16	Princp2	Arid1b
Ehmt2	2.00E-20	0.812216942	0.323	0.191	8.38E-16	Princp2	Ehmt2
Usp20	2.85E-20	0.904852212	0.296	0.164	1.20E-15	Princp2	Usp20
Sirt7	6.21E-20	0.87262708	0.262	0.14	2.61E-15	Princp2	Sirt7
Brd2	1.39E-19	0.808395659	0.455	0.319	5.83E-15	Princp2	Brd2
Pitpnc1	2.40E-19	0.827716061	0.285	0.152	1.01E-14	Princp2	Pitpnc1
Senp6	3.27E-19	0.788199268	0.392	0.255	1.37E-14	Princp2	Senp6
Wwox	6.62E-19	0.805523632	0.293	0.162	2.78E-14	Princp2	Wwox
Gm20388	6.79E-19	0.60077507	0.709	0.615	2.85E-14	Princp2	Gm20388
Gbf1	9.67E-19	0.810539153	0.28	0.156	4.06E-14	Princp2	Gbf1
Smarcc2	1.42E-18	0.891149412	0.252	0.136	5.95E-14	Princp2	Smarcc2
Aldh1a71	1.52E-18	0.867802296	0.333	0.204	6.39E-14	Princp2	Aldh1a7
Pbxip1	1.61E-18	0.781269576	0.268	0.146	6.77E-14	Princp2	Pbxip1
Stk39	2.58E-18	0.849378321	0.365	0.237	1.08E-13	Princp2	Stk39
Vgll4	9.30E-18	0.81424731	0.252	0.137	3.90E-13	Princp2	Vgll4
Arfgap1	1.28E-17	0.760535721	0.32	0.193	5.36E-13	Princp2	Arfgap1
Rnh11	1.51E-17	0.72376471	0.495	0.369	6.32E-13	Princp2	Rnh1
Ddx50	2.31E-17	0.793815307	0.402	0.279	9.69E-13	Princp2	Ddx50
Ythdc1	3.13E-17	0.779844829	0.331	0.208	1.31E-12	Princp2	Ythdc1
Tshz21	4.06E-17	0.835002864	0.354	0.225	1.70E-12	Princp2	Tshz2
Zcchc7	4.47E-17	0.717876384	0.297	0.174	1.88E-12	Princp2	Zcchc7
Akap9	6.98E-17	0.925189747	0.386	0.262	2.93E-12	Princp2	Akap9
Nsd1	1.26E-16	0.78627937	0.312	0.193	5.31E-12	Princp2	Nsd1
Snhg181	3.85E-16	0.680863094	0.365	0.237	1.62E-11	Princp2	Snhg18
Cspp1	5.80E-16	0.626420683	0.26	0.146	2.43E-11	Princp2	Cspp1
Ivns1abp1	6.22E-16	0.819571008	0.342	0.23	2.61E-11	Princp2	Ivns1abp
Egr1	9.15E-16	0.554175213	0.381	0.241	3.84E-11	Princp2	Egr1
Gigyf2	9.85E-16	0.743103783	0.277	0.162	4.13E-11	Princp2	Gigyf2
Ccnd3	1.53E-15	0.928355044	0.273	0.166	6.42E-11	Princp2	Ccnd3
Mettl7a11	1.55E-15	0.585063126	0.378	0.243	6.49E-11	Princp2	Mettl7a1
Hk2	2.39E-15	0.8668036	0.379	0.269	1.00E-10	Princp2	Hk2
Cdk11b	2.78E-15	0.723756316	0.367	0.249	1.17E-10	Princp2	Cdk11b
Ppfibp2	3.23E-15	0.59852172	0.251	0.141	1.36E-10	Princp2	Ppfibp2
Rbm6	4.48E-15	0.783428362	0.286	0.176	1.88E-10	Princp2	Rbm6
Prrc2b	6.13E-15	0.698392698	0.275	0.167	2.57E-10	Princp2	Prrc2b
Tbx3	8.40E-15	0.629816718	0.257	0.149	3.52E-10	Princp2	Tbx3
Aktip	1.64E-14	0.656393408	0.262	0.156	6.88E-10	Princp2	Aktip
Tpr1	1.96E-14	0.72381005	0.407	0.293	8.23E-10	Princp2	Tpr
Bptf	2.17E-14	0.800061993	0.339	0.227	9.10E-10	Princp2	Bptf
Rgs9	3.01E-14	0.570117325	0.267	0.153	1.26E-09	Princp2	Rgs9
Camk1d	3.85E-14	0.664873752	0.27	0.16	1.61E-09	Princp2	Camk1d
Brd4	4.85E-14	0.757635008	0.26	0.157	2.03E-09	Princp2	Brd4
Rtf1	6.18E-14	0.722359766	0.37	0.258	2.59E-09	Princp2	Rtf1
Gnl3	9.42E-14	0.76437008	0.254	0.151	3.95E-09	Princp2	Gnl3
Fos	1.08E-13	0.356880415	0.429	0.299	4.55E-09	Princp2	Fos
Safb	1.42E-13	0.672844014	0.273	0.169	5.97E-09	Princp2	Safb
Ncor1	1.45E-13	0.739415331	0.394	0.285	6.07E-09	Princp2	Ncor1
Patj	1.81E-13	0.622712191	0.277	0.169	7.60E-09	Princp2	Patj
Setd5	1.94E-13	0.754666216	0.257	0.157	8.16E-09	Princp2	Setd5
Pdxdc1	2.85E-13	0.68373016	0.481	0.383	1.19E-08	Princp2	Pdxdc1
Gramd1b	3.09E-13	0.756920695	0.331	0.227	1.29E-08	Princp2	Gramd1b
Ktn1	3.56E-13	0.686852341	0.323	0.217	1.49E-08	Princp2	Ktn1
Prpf38b1	4.56E-13	0.769279981	0.397	0.291	1.91E-08	Princp2	Prpf38b
Tsc22d4	4.94E-13	0.772111072	0.318	0.217	2.07E-08	Princp2	Tsc22d4
Nasp	8.49E-13	0.754352679	0.285	0.185	3.56E-08	Princp2	Nasp
Eif5b1	9.95E-13	0.556989371	0.511	0.413	4.18E-08	Princp2	Eif5b
Oxr11	1.08E-12	0.70251067	0.288	0.188	4.53E-08	Princp2	Oxr1
Lamtor41	1.44E-12	0.626852176	0.354	0.252	6.03E-08	Princp2	Lamtor4
Cmss1	2.17E-12	0.655440772	0.336	0.228	9.10E-08	Princp2	Cmss1
Foxp1	2.29E-12	0.564884459	0.257	0.156	9.59E-08	Princp2	Foxp1
Ddx46	3.12E-12	0.757570134	0.302	0.203	1.31E-07	Princp2	Ddx46
Elovl61	4.84E-12	0.671472214	0.322	0.222	2.03E-07	Princp2	Elovl6
C4bp1	5.15E-12	0.590616492	0.32	0.217	2.16E-07	Princp2	C4bp
Srsf10	5.94E-12	0.71597778	0.326	0.228	2.49E-07	Princp2	Srsf10
Gm161361	7.76E-12	0.751837924	0.251	0.159	3.26E-07	Princp2	Gm16136
Baz1b	1.03E-11	0.69135107	0.265	0.172	4.32E-07	Princp2	Baz1b
Trip12	2.00E-11	0.648479599	0.33	0.234	8.41E-07	Princp2	Trip12
Hsp90b11	2.29E-11	0.28003988	0.752	0.635	9.59E-07	Princp2	Hsp90b1
Rabl6	2.69E-11	0.684488395	0.304	0.211	1.13E-06	Princp2	Rabl6
Slc1a11	3.19E-11	0.795452027	0.27	0.177	1.34E-06	Princp2	Slc1a1
Srrt	6.81E-11	0.667406509	0.325	0.23	2.86E-06	Princp2	Srrt
Dop1b	7.73E-11	0.566212926	0.278	0.183	3.24E-06	Princp2	Dop1b
Tcf25	8.71E-11	0.596530955	0.434	0.351	3.66E-06	Princp2	Tcf25
Commd4	1.29E-10	0.595423132	0.273	0.183	5.39E-06	Princp2	Commd4
Gapvd1	1.31E-10	0.643874925	0.307	0.213	5.50E-06	Princp2	Gapvd1
Sidt21	1.61E-10	0.63101429	0.317	0.227	6.77E-06	Princp2	Sidt2
Cndp22	2.64E-10	0.649583939	0.339	0.252	1.11E-05	Princp2	Cndp2
Pcm1	3.51E-10	0.756842831	0.275	0.189	1.47E-05	Princp2	Pcm1
Fosb	5.65E-10	0.299331852	0.262	0.164	2.37E-05	Princp2	Fosb
Cers5	5.87E-10	0.626928187	0.272	0.185	2.46E-05	Princp2	Cers5
Phf14	6.04E-10	0.641305626	0.305	0.217	2.54E-05	Princp2	Phf14
Zfr	6.14E-10	0.603878422	0.272	0.188	2.58E-05	Princp2	Zfr
Acly1	8.18E-10	0.502617565	0.503	0.434	3.43E-05	Princp2	Acly
Itpr2	9.98E-10	0.487463697	0.262	0.172	4.19E-05	Princp2	Itpr2
Ppp1r12a	1.06E-09	0.621073138	0.289	0.202	4.44E-05	Princp2	Ppp1r12a
Copa	1.41E-09	0.611807985	0.371	0.29	5.92E-05	Princp2	Copa
Acox31	1.93E-09	0.591295296	0.378	0.292	8.11E-05	Princp2	Acox3
Pax2	2.09E-09	0.551244892	0.267	0.178	8.79E-05	Princp2	Pax2
Hectd1	2.38E-09	0.693201585	0.301	0.221	9.99E-05	Princp2	Hectd1
Zfp1851	4.13E-09	0.539326157	0.402	0.322	0.000173298	Princp2	Zfp185
CT010467.1	4.81E-09	0.529637156	0.256	0.173	0.000201694	Princp2	CT010467.1
Luc7l2	5.07E-09	0.667123428	0.328	0.254	0.000212846	Princp2	Luc7l2
Sfpq	5.87E-09	0.528394811	0.479	0.409	0.000246212	Princp2	Sfpq
Rbm47	6.11E-09	0.60331062	0.277	0.196	0.000256281	Princp2	Rbm47
Nrd11	1.10E-08	0.580234899	0.394	0.326	0.000460087	Princp2	Nrd1
Ddx51	1.31E-08	0.341173427	0.672	0.611	0.000551577	Princp2	Ddx5
Zfas1	1.39E-08	0.633421135	0.331	0.255	0.000582852	Princp2	Zfas1
Macrod2	1.77E-08	0.450201056	0.325	0.237	0.000742589	Princp2	Macrod2
Ankrd17	3.14E-08	0.685002348	0.32	0.246	0.001319535	Princp2	Ankrd17
Pip5k1b	5.17E-08	0.511255648	0.257	0.178	0.002169888	Princp2	Pip5k1b
Uba5	6.37E-08	0.680916417	0.278	0.205	0.002672009	Princp2	Uba5
Hexim1	7.69E-08	0.550037507	0.272	0.197	0.003227151	Princp2	Hexim1
Gkap1	8.99E-08	0.592096814	0.365	0.296	0.003773318	Princp2	Gkap1
Ip6k21	1.68E-07	0.529354342	0.333	0.259	0.007054223	Princp2	Ip6k2
Eif3a1	1.69E-07	0.526750084	0.51	0.443	0.007109695	Princp2	Eif3a
Ddx39b	1.92E-07	0.509938929	0.333	0.266	0.008055473	Princp2	Ddx39b
Supt5	2.28E-07	0.57032405	0.256	0.186	0.009570299	Princp2	Supt5
Akap13	2.43E-07	0.460238961	0.278	0.204	0.010192021	Princp2	Akap13
Ash1l	5.65E-07	0.465836137	0.26	0.187	0.023694147	Princp2	Ash1l
Bbx1	6.85E-07	0.492003293	0.384	0.317	0.028756335	Princp2	Bbx
Hpdl	8.23E-07	0.497763159	0.254	0.184	0.034541493	Princp2	Hpdl
Ccar1	1.25E-06	0.536824963	0.32	0.254	0.052279322	Princp2	Ccar1
Strbp	1.31E-06	0.511593281	0.277	0.21	0.054850546	Princp2	Strbp
Wnk1	1.73E-06	0.513878616	0.265	0.199	0.072592706	Princp2	Wnk1
Tmem150c1	1.89E-06	0.499879732	0.389	0.31	0.079235336	Princp2	Tmem150c
Psme4	2.51E-06	0.500763649	0.305	0.242	0.105110317	Princp2	Psme4
Ar1	2.62E-06	0.45616293	0.331	0.265	0.109816894	Princp2	Ar
Ilk	3.36E-06	0.566434128	0.277	0.218	0.141186019	Princp2	Ilk
Ptprf	4.03E-06	0.423026483	0.288	0.22	0.169076748	Princp2	Ptprf
Fam133b	5.72E-06	0.536492469	0.281	0.219	0.240121344	Princp2	Fam133b
Ucp21	7.85E-06	0.383999405	0.325	0.252	0.329317396	Princp2	Ucp2
Smarca2	9.96E-06	0.502152495	0.31	0.252	0.417719748	Princp2	Smarca2
Rab24	2.17E-05	0.523830896	0.265	0.213	0.911325575	Princp2	Rab24
Dnajc31	2.18E-05	0.419750733	0.416	0.354	0.915848956	Princp2	Dnajc3
Nfib1	2.64E-05	0.355562221	0.373	0.31	1	Princp2	Nfib
Camta1	3.39E-05	0.508245553	0.277	0.22	1	Princp2	Camta1
Mettl23	3.91E-05	0.538529918	0.299	0.251	1	Princp2	Mettl23
Ssbp1	4.85E-05	0.497825767	0.333	0.281	1	Princp2	Ssbp1
Snd1	5.15E-05	0.485964953	0.286	0.235	1	Princp2	Snd1
Pja11	7.96E-05	0.460695021	0.314	0.26	1	Princp2	Pja1
Ubxn4	0.000102417	0.541412637	0.354	0.309	1	Princp2	Ubxn4
Eif51	0.000175927	0.405047303	0.551	0.545	1	Princp2	Eif5
Hoxb61	0.000193629	0.396059802	0.439	0.398	1	Princp2	Hoxb6
Smc1a1	0.000240003	0.588994465	0.268	0.223	1	Princp2	Smc1a
Ggnbp2	0.000416451	0.372230727	0.381	0.342	1	Princp2	Ggnbp2
Rock1	0.000629412	0.47410503	0.257	0.212	1	Princp2	Rock1
Rprd1a	0.000899258	0.419342247	0.268	0.227	1	Princp2	Rprd1a
Ubap2l	0.000997187	0.41357343	0.278	0.24	1	Princp2	Ubap2l
Snhg8	0.001206763	0.358433599	0.359	0.322	1	Princp2	Snhg8
Srsf2	0.001494759	0.421460613	0.322	0.286	1	Princp2	Srsf2
Tmem2341	0.003547082	0.277139762	0.524	0.516	1	Princp2	Tmem234
Snx11	0.005708063	0.508770851	0.281	0.259	1	Princp2	Snx1
Nkain2	0.007001852	0.415821576	0.26	0.231	1	Princp2	Nkain2
S100a14	0	2.73913182	0.579	0.026	0	Princp5	S100a14
Serpine2	0	2.702801926	0.545	0.053	0	Princp5	Serpine2
S100a8	1.01E-296	2.714848077	0.366	0.015	4.26E-292	Princp5	S100a8
Smpx	1.34E-284	1.821649828	0.421	0.027	5.63E-280	Princp5	Smpx
Defb2	3.17E-254	3.09366891	0.911	0.428	1.33E-249	Princp5	Defb2
Ltf	6.59E-251	2.847588555	0.608	0.099	2.77E-246	Princp5	Ltf
Defb91	1.57E-227	2.254493575	0.655	0.133	6.59E-223	Princp5	Defb9
Ces5a1	4.24E-179	2.034223482	0.891	0.442	1.78E-174	Princp5	Ces5a
Wfdc101	3.71E-176	1.71994346	0.974	0.838	1.56E-171	Princp5	Wfdc10
Ptgds1	1.07E-157	2.266377261	0.87	0.487	4.51E-153	Princp5	Ptgds
Serpina1f1	3.49E-154	2.050775137	0.736	0.279	1.46E-149	Princp5	Serpina1f
Rn7sk1	3.54E-151	2.6617977	0.551	0.135	1.49E-146	Princp5	Rn7sk
Qsox1	1.12E-148	1.991400791	0.647	0.214	4.70E-144	Princp5	Qsox1
Inmt	2.98E-148	1.771427319	0.479	0.098	1.25E-143	Princp5	Inmt
Abcb5	8.17E-145	1.767081885	0.555	0.132	3.43E-140	Princp5	Abcb5
Cd521	1.33E-142	1.51621314	0.981	0.69	5.58E-138	Princp5	Cd52
Ly6f1	5.39E-139	1.871374868	0.768	0.307	2.26E-134	Princp5	Ly6f
Cyp4a12a	3.90E-136	1.49988263	0.349	0.052	1.64E-131	Princp5	Cyp4a12a
Cbs	9.33E-136	1.378936214	0.396	0.067	3.91E-131	Princp5	Cbs
Pnmt1	8.36E-133	1.629663213	0.498	0.114	3.51E-128	Princp5	Pnmt
Defb111	2.67E-130	1.651140719	0.817	0.372	1.12E-125	Princp5	Defb11
Wfdc15b1	6.57E-130	1.544296649	0.97	0.736	2.76E-125	Princp5	Wfdc15b
Defb401	1.26E-127	1.732011458	0.694	0.244	5.27E-123	Princp5	Defb40
Lrp2	1.52E-115	1.491715917	0.415	0.09	6.36E-111	Princp5	Lrp2
mt-Rnr21	5.15E-114	1.859912759	0.919	0.686	2.16E-109	Princp5	mt-Rnr2
Cited11	8.78E-114	1.233671233	0.521	0.137	3.69E-109	Princp5	Cited1
Defb431	1.06E-113	1.391609437	0.86	0.437	4.44E-109	Princp5	Defb43
mt-Rnr11	5.59E-113	2.023948309	0.853	0.559	2.34E-108	Princp5	mt-Rnr1
Ch25h	2.32E-109	1.12241121	0.277	0.039	9.73E-105	Princp5	Ch25h
Atp13a4	3.40E-105	1.66142775	0.449	0.118	1.43E-100	Princp5	Atp13a4
Cwh431	3.41E-103	1.48913682	0.549	0.172	1.43E-98	Princp5	Cwh43
Id3	2.79E-102	1.304102419	0.409	0.094	1.17E-97	Princp5	Id3
Slc7a41	2.16E-93	1.525040135	0.558	0.206	9.05E-89	Princp5	Slc7a4
Gm13436	2.86E-92	1.158110637	0.298	0.056	1.20E-87	Princp5	Gm13436
Gm14303	4.50E-89	1.428181821	0.408	0.114	1.89E-84	Princp5	Gm14303
Cuzd11	2.16E-85	1.206796325	0.853	0.594	9.07E-81	Princp5	Cuzd1
Gm5805	5.67E-85	1.524666596	0.475	0.165	2.38E-80	Princp5	Gm5805
Spink101	8.41E-82	1.219162444	0.875	0.583	3.53E-77	Princp5	Spink10
Gm4149	6.92E-80	1.29616999	0.362	0.097	2.90E-75	Princp5	Gm4149
Serpina161	2.31E-78	1.241833713	0.653	0.291	9.69E-74	Princp5	Serpina16
Wfdc91	4.65E-76	1.53856142	0.585	0.27	1.95E-71	Princp5	Wfdc9
Pate61	1.63E-75	0.979199458	0.432	0.127	6.85E-71	Princp5	Pate6
Prom11	6.19E-73	1.247851231	0.64	0.303	2.60E-68	Princp5	Prom1
Crisp11	6.62E-72	1.010570393	0.872	0.575	2.78E-67	Princp5	Crisp1
Cox4i11	8.37E-71	0.926518	0.908	0.84	3.51E-66	Princp5	Cox4i1
Ces1d	6.53E-69	1.034599043	0.317	0.08	2.74E-64	Princp5	Ces1d
[truncated: 1,891 more rows]
