# Supplementary material for: Single-cell and spatial transcriptomic investigation reveals the spatiotemporal specificity of the beta-defensin gene family during mouse sperm maturation
Source: Cell Commun Signal. 2024 May 14;22:267. doi: 10.1186/s12964-024-01637-3 (PMC11092205; doi:10.1186/s12964-024-01637-3)
Supplement: Supplementary file 11 — Supplementary Material 11. [file 12964_2024_1637_MOESM11_ESM.xlsx]

## Sheet: Table S3
Table S3 Gene expression profile of 12 segments in the longitudinal spatial sample
gene_symbol	p_val	avg_log2FC	pct.1	pct.2	p_val_adj	cluster	gene	Segment No.
Prm1	1.81e-11	0.833696	0.509	0.412	2.92e-07	0	Prm1	S10
Tnp2	0.00258804	0.490075	0.367	0.352	1	0	Tnp2	S10
Ptgds	1.55e-29	0.442765	1	0.935	2.51e-25	0	Ptgds	S10
Npy	5.34e-30	0.383609	1	0.714	8.64e-26	0	Npy	S10
Abcb5	6.91e-14	0.36973	1	0.719	1.12e-09	0	Abcb5	S10
Gpx3	2e-09	0.358067	1	0.906	3.24e-05	0	Gpx3	S10
Spint3	1.27e-15	0.351023	1	0.734	2.05e-11	0	Spint3	S10
Cd52	2.14e-15	0.344957	1	0.999	3.46e-11	0	Cd52	S10
Gstm7	1.65e-19	0.344088	1	1	2.67e-15	0	Gstm7	S10
Man2a2	3.26e-12	0.340643	1	0.769	5.28e-08	0	Man2a2	S10
Aspg	1.6e-20	0.331952	1	0.622	2.58e-16	0	Aspg	S10
Hdac6	1.26e-09	0.301961	1	0.802	2.05e-05	0	Hdac6	S10
Ramp1	2.12e-18	0.290384	0.996	0.583	3.43e-14	0	Ramp1	S10
Npc2	8.53e-11	0.279852	1	1	1.38e-06	0	Npc2	S10
Pwwp3b	6.55e-13	0.278575	0.959	0.598	1.06e-08	0	Pwwp3b	S10
Snrnp70	5.97e-10	0.276053	1	1	9.66e-06	0	Snrnp70	S10
Akr1c19	4.58e-12	0.275396	1	0.688	7.42e-08	0	Akr1c19	S10
Prom2	1.27e-10	0.262961	1	0.99	2.05e-06	0	Prom2	S10
Acin1	2.42e-07	0.261776	1	0.983	0.00390751	0	Acin1	S10
Acbd7	1.43e-12	0.260563	1	0.837	2.31e-08	0	Acbd7	S10
Sat1	4.37e-08	0.257352	1	0.947	0.000707645	0	Sat1	S10
Defb28	1.72e-06	0.251427	1	0.827	0.0278316	0	Defb28	S10
Alkbh3	3.75e-06	0.251388	0.959	0.7	0.0606065	0	Alkbh3	S10
Nupr1l	7.38e-07	0.25123	0.854	0.617	0.011939	0	Nupr1l	S10
Ccnd2	1.1e-13	0.250351	1	0.669	1.78e-09	0	Ccnd2	S10
Defb22	4.12e-96	2.664	1	0.655	6.66e-92	1	Defb22	S8
Car4	3.93e-93	1.82747	1	0.395	6.36e-89	1	Car4	S8
Wfdc13	2.2e-77	1.77024	1	0.73	3.56e-73	1	Wfdc13	S8
Npy1	6.48e-78	1.7546	1	0.726	1.05e-73	1	Npy	S8
Defb26	3.79e-93	1.73328	0.969	0.364	6.13e-89	1	Defb26	S8
Bsph2	4.79e-97	1.70638	0.953	0.306	7.74e-93	1	Bsph2	S8
Glb1l3	8.37e-86	1.47507	0.896	0.274	1.35e-81	1	Glb1l3	S8
Cyp17a1	1.88e-71	1.35151	0.807	0.257	3.04e-67	1	Cyp17a1	S8
Pate1	8.11e-62	1.32414	0.964	0.486	1.31e-57	1	Pate1	S8
Rab3b	2.78e-73	1.26959	0.87	0.286	4.5e-69	1	Rab3b	S8
Car2	5.89e-56	1.14867	0.953	0.69	9.53e-52	1	Car2	S8
Dapl1	5.04e-50	1.14497	0.969	0.678	8.16e-46	1	Dapl1	S8
Defb37	2.42e-60	1.14406	1	0.811	3.92e-56	1	Defb37	S8
Sult1e1	1.51e-53	1.13709	0.839	0.37	2.44e-49	1	Sult1e1	S8
Npc21	7.64e-81	1.10713	1	1	1.24e-76	1	Npc2	S8
Slpi	2.42e-50	1.10634	0.729	0.254	3.91e-46	1	Slpi	S8
Pate2	2.01e-53	1.04222	1	0.719	3.25e-49	1	Pate2	S8
Col6a5	6.97e-28	1.0319	0.776	0.502	1.13e-23	1	Col6a5	S8
Spint31	2.17e-45	1.01385	1	0.746	3.5e-41	1	Spint3	S8
Wfdc16	1.16e-43	1.01234	1	0.723	1.87e-39	1	Wfdc16	S8
Pate3	1.46e-74	1.00424	0.703	0.149	2.36e-70	1	Pate3	S8
Defb38	2.09e-45	0.983324	0.911	0.485	3.38e-41	1	Defb38	S8
Aspg1	1.51e-42	0.980324	0.953	0.644	2.44e-38	1	Aspg	S8
Srgn	2.6e-47	0.968852	0.938	0.627	4.2e-43	1	Srgn	S8
Man2b1	1.04e-51	0.963506	1	0.816	1.68e-47	1	Man2b1	S8
BC048679	3.37e-49	0.963265	1	0.74	5.45e-45	1	BC048679	S8
Nrgn	2.87e-46	0.9274	0.75	0.286	4.64e-42	1	Nrgn	S8
Atp1b1	4.18e-54	0.913607	1	0.97	6.76e-50	1	Atp1b1	S8
C3	6.19e-28	0.894804	0.833	0.645	1e-23	1	C3	S8
Ramp3	2.38e-48	0.887868	1	0.698	3.85e-44	1	Ramp3	S8
Tmed6	7.84e-42	0.882258	0.99	0.776	1.27e-37	1	Tmed6	S8
Odam	2.7e-45	0.87277	0.74	0.273	4.37e-41	1	Odam	S8
Retnla	3.81e-37	0.846101	0.818	0.391	6.16e-33	1	Retnla	S8
Hexb	2.19e-44	0.844334	1	0.865	3.55e-40	1	Hexb	S8
Nqo1	3.29e-39	0.835373	0.792	0.373	5.32e-35	1	Nqo1	S8
Myom2	8.96e-43	0.82965	0.724	0.261	1.45e-38	1	Myom2	S8
Psat1	1.08e-40	0.827907	1	0.812	1.74e-36	1	Psat1	S8
Gldc	4.73e-33	0.799702	0.865	0.495	7.66e-29	1	Gldc	S8
Defb281	2.35e-33	0.797705	1	0.835	3.81e-29	1	Defb28	S8
Wfdc6a	1.74e-38	0.789721	0.995	0.842	2.82e-34	1	Wfdc6a	S8
Cpn1	1.71e-41	0.761464	0.698	0.245	2.77e-37	1	Cpn1	S8
Gpx31	9.92e-31	0.75876	1	0.91	1.6e-26	1	Gpx3	S8
Cuzd1	3.29e-69	0.753758	1	1	5.33e-65	1	Cuzd1	S8
C7	7.65e-27	0.748498	0.979	0.789	1.24e-22	1	C7	S8
Ramp11	2.3e-26	0.745111	0.885	0.614	3.71e-22	1	Ramp1	S8
Fmo2	5.34e-22	0.735365	0.99	0.828	8.64e-18	1	Fmo2	S8
Ly6l	2.17e-47	0.716423	0.526	0.122	3.51e-43	1	Ly6l	S8
Man2a21	1.91e-26	0.683703	0.984	0.781	3.09e-22	1	Man2a2	S8
Gstm71	1.39e-53	0.671344	1	1	2.25e-49	1	Gstm7	S8
Fuca1	2.26e-37	0.652712	1	0.962	3.66e-33	1	Fuca1	S8
Cers4	2.79e-22	0.651636	0.87	0.684	4.51e-18	1	Cers4	S8
Sat11	8.3e-36	0.647642	1	0.95	1.34e-31	1	Sat1	S8
Ccdc74a	5.86e-23	0.630769	0.786	0.45	9.48e-19	1	Ccdc74a	S8
Col6a2	2.57e-23	0.629395	1	0.935	4.15e-19	1	Col6a2	S8
Mtch1	2.7e-59	0.626462	1	1	4.36e-55	1	Mtch1	S8
Egf	2.73e-21	0.626462	0.703	0.404	4.42e-17	1	Egf	S8
Smarcd3	1.32e-33	0.618626	1	0.935	2.14e-29	1	Smarcd3	S8
Slc52a3	2.32e-18	0.614722	0.896	0.646	3.75e-14	1	Slc52a3	S8
Sulf2	3.28e-18	0.607255	0.745	0.467	5.31e-14	1	Sulf2	S8
Hdac61	3.42e-21	0.605791	1	0.81	5.53e-17	1	Hdac6	S8
Hsd3b7	2.23e-17	0.598356	0.677	0.464	3.62e-13	1	Hsd3b7	S8
Cldn23	3.56e-21	0.59819	0.693	0.371	5.76e-17	1	Cldn23	S8
Gstm6	3.97e-24	0.59637	0.927	0.793	6.42e-20	1	Gstm6	S8
Rufy1	2.79e-19	0.581374	0.849	0.691	4.51e-15	1	Rufy1	S8
Mkrn1	3.05e-29	0.580072	1	0.924	4.93e-25	1	Mkrn1	S8
Akr1c191	3.68e-20	0.580029	1	0.702	5.96e-16	1	Akr1c19	S8
Sh3bgrl3	1.96e-30	0.576948	1	0.989	3.17e-26	1	Sh3bgrl3	S8
Mgat4b	2.5e-22	0.574299	0.932	0.847	4.04e-18	1	Mgat4b	S8
Col6a1	5.13e-18	0.571834	0.984	0.898	8.3e-14	1	Col6a1	S8
H2-K1	2.85e-23	0.571053	0.932	0.778	4.61e-19	1	H2-K1	S8
Ippk	2.81e-16	0.562711	0.734	0.57	4.55e-12	1	Ippk	S8
Dipk1a	4.85e-29	0.555768	0.562	0.201	7.85e-25	1	Dipk1a	S8
Eppin	6.97e-32	0.550742	1	0.999	1.13e-27	1	Eppin	S8
Mep1a	3e-20	0.548918	0.542	0.242	4.86e-16	1	Mep1a	S8
Dgat2	5.05e-18	0.544942	0.646	0.359	8.17e-14	1	Dgat2	S8
Sgpp1	6.15e-31	0.530637	1	0.995	9.95e-27	1	Sgpp1	S8
Chst10	7.36e-16	0.528806	0.792	0.523	1.19e-11	1	Chst10	S8
Golm1	1.01e-21	0.52645	0.974	0.847	1.64e-17	1	Golm1	S8
Mthfd1l	3.78e-19	0.518808	0.99	0.77	6.11e-15	1	Mthfd1l	S8
Pqlc1	3.36e-14	0.517609	0.604	0.396	5.44e-10	1	Pqlc1	S8
Mthfd2	1.72e-20	0.514867	0.99	0.904	2.79e-16	1	Mthfd2	S8
Creb3l1	3.33e-14	0.510067	0.771	0.646	5.39e-10	1	Creb3l1	S8
Erlin2	1.61e-20	0.509941	0.995	0.925	2.61e-16	1	Erlin2	S8
Gramd2	1.33e-16	0.508914	0.677	0.38	2.16e-12	1	Gramd2	S8
Cd164	4.94e-27	0.507747	1	0.989	8e-23	1	Cd164	S8
Ackr4	5.12e-13	0.506326	0.552	0.332	8.28e-09	1	Ackr4	S8
Chrd	4.21e-14	0.502564	0.568	0.338	6.81e-10	1	Chrd	S8
Fam189a2	1.53e-19	0.502011	0.995	0.953	2.47e-15	1	Fam189a2	S8
Tpmt	4.88e-21	0.501692	1	0.944	7.89e-17	1	Tpmt	S8
1700025G04Rik	5.56e-15	0.501249	0.594	0.361	9e-11	1	1700025G04Rik	S8
Gpr82	4.66e-14	0.499889	0.766	0.525	7.55e-10	1	Gpr82	S8
Marcksl1	6.54e-22	0.497985	0.979	0.88	1.06e-17	1	Marcksl1	S8
Gdf15	1.25e-27	0.497695	0.495	0.165	2.03e-23	1	Gdf15	S8
Ermp1	2.9e-17	0.494779	0.578	0.304	4.69e-13	1	Ermp1	S8
Adig	1.67e-19	0.493582	0.948	0.801	2.7e-15	1	Adig	S8
AY761185	3.05e-38	0.492077	1	0.722	4.93e-34	1	AY761185	S8
Slc9a6	1.02e-19	0.491044	0.99	0.841	1.65e-15	1	Slc9a6	S8
Scand1	5.12e-25	0.488987	1	0.988	8.29e-21	1	Scand1	S8
Foxred2	9.18e-18	0.487654	0.984	0.718	1.48e-13	1	Foxred2	S8
Cpeb1	2.09e-17	0.486282	0.922	0.839	3.38e-13	1	Cpeb1	S8
Gstp1	1.91e-19	0.484857	0.979	0.869	3.09e-15	1	Gstp1	S8
Gsta3	2.67e-17	0.484499	0.859	0.682	4.32e-13	1	Gsta3	S8
Cd74	2.36e-13	0.483687	0.99	0.835	3.82e-09	1	Cd74	S8
Qsox1	7.85e-18	0.479112	1	0.848	1.27e-13	1	Qsox1	S8
Anxa4	3.97e-17	0.477735	0.995	0.885	6.42e-13	1	Anxa4	S8
Hes6	4.04e-12	0.477551	0.734	0.618	6.53e-08	1	Hes6	S8
Slc23a4	1.13e-30	0.474904	0.411	0.11	1.83e-26	1	Slc23a4	S8
Psph	2.51e-16	0.474229	0.969	0.756	4.06e-12	1	Psph	S8
Aldh1a1	1.09e-43	0.473501	1	1	1.76e-39	1	Aldh1a1	S8
Txndc16	6.94e-13	0.471455	0.781	0.636	1.12e-08	1	Txndc16	S8
Col3a1	1.52e-22	0.470175	1	0.998	2.47e-18	1	Col3a1	S8
ccdc198	1.89e-18	0.466442	0.552	0.259	3.07e-14	1	ccdc198	S8
Isg20	1.57e-21	0.465772	1	0.841	2.54e-17	1	Isg20	S8
4930452B06Rik	2.15e-15	0.465376	0.589	0.322	3.48e-11	1	4930452B06Rik	S8
Ttyh1	1.7e-16	0.46434	0.5	0.24	2.75e-12	1	Ttyh1	S8
Gstm1	1.02e-21	0.463521	1	0.901	1.65e-17	1	Gstm1	S8
Adk	3.95e-17	0.461877	0.995	0.832	6.39e-13	1	Adk	S8
Trpv4	2.91e-13	0.461659	0.599	0.366	4.7e-09	1	Trpv4	S8
Rnase11	3.85e-12	0.458834	0.651	0.475	6.23e-08	1	Rnase11	S8
Npc1l1	1.71e-28	0.457623	0.432	0.127	2.76e-24	1	Npc1l1	S8
Mvb12b	1.76e-13	0.457234	0.781	0.664	2.84e-09	1	Mvb12b	S8
Ndufb7	1.04e-29	0.455594	1	0.999	1.69e-25	1	Ndufb7	S8
Cdhr2	7.56e-30	0.454249	0.359	0.086	1.22e-25	1	Cdhr2	S8
Col15a1	1.94e-09	0.45297	0.646	0.511	3.13e-05	1	Col15a1	S8
Erich6	1.46e-35	0.451639	0.354	0.071	2.37e-31	1	Erich6	S8
Grhpr	2.18e-15	0.451553	0.911	0.779	3.53e-11	1	Grhpr	S8
Gnai1	2.14e-15	0.449172	0.948	0.862	3.47e-11	1	Gnai1	S8
Slc44a4	2.18e-13	0.447598	0.88	0.836	3.53e-09	1	Slc44a4	S8
H2-Eb1	3.74e-12	0.446577	0.562	0.336	6.05e-08	1	H2-Eb1	S8
Prom21	1.04e-22	0.445136	1	0.991	1.68e-18	1	Prom2	S8
Pax8	1.23e-24	0.443939	1	0.988	2e-20	1	Pax8	S8
Scel	1.47e-13	0.443851	0.693	0.432	2.38e-09	1	Scel	S8
Cwh43	1.11e-16	0.443791	0.922	0.627	1.8e-12	1	Cwh43	S8
Timp2	2.66e-13	0.442527	1	0.928	4.3e-09	1	Timp2	S8
Ctsc	6.06e-11	0.442508	0.604	0.427	9.81e-07	1	Ctsc	S8
Ccdc107	6.51e-17	0.442133	0.995	0.926	1.05e-12	1	Ccdc107	S8
Ccnd21	1.68e-15	0.441084	0.891	0.696	2.72e-11	1	Ccnd2	S8
Acsl4	1.41e-16	0.440991	0.984	0.848	2.29e-12	1	Acsl4	S8
Atp2b3	9.18e-16	0.439613	1	0.8	1.48e-11	1	Atp2b3	S8
Mapk9	5.17e-13	0.437286	0.802	0.698	8.37e-09	1	Mapk9	S8
Ankrd9	1.95e-10	0.43712	0.62	0.444	3.15e-06	1	Ankrd9	S8
Msln	1.16e-22	0.436857	0.307	0.083	1.87e-18	1	Msln	S8
Agpat1	2.53e-19	0.436674	0.969	0.868	4.09e-15	1	Agpat1	S8
Faim2	3.16e-21	0.436484	0.615	0.269	5.11e-17	1	Faim2	S8
Ak8	6.38e-30	0.435316	0.365	0.088	1.03e-25	1	Ak8	S8
Abca2	4.52e-16	0.432998	0.995	0.905	7.32e-12	1	Abca2	S8
Tgoln1	7.34e-14	0.431637	0.979	0.927	1.19e-09	1	Tgoln1	S8
Hint1	6.8e-17	0.430008	0.995	0.894	1.1e-12	1	Hint1	S8
Napg	8.37e-13	0.429868	0.792	0.707	1.35e-08	1	Napg	S8
Egfl7	2.56e-14	0.427686	0.927	0.825	4.15e-10	1	Egfl7	S8
1700019A02Rik	3.17e-25	0.424642	0.38	0.108	5.13e-21	1	1700019A02Rik	S8
Pgap1	3.25e-14	0.424392	0.969	0.882	5.26e-10	1	Pgap1	S8
Cdc123	1.5e-15	0.424341	0.984	0.918	2.42e-11	1	Cdc123	S8
Galnt18	1.87e-14	0.422821	0.875	0.777	3.02e-10	1	Galnt18	S8
Ehf	7.67e-19	0.4225	1	0.969	1.24e-14	1	Ehf	S8
Btg1	1.17e-16	0.421813	0.974	0.9	1.89e-12	1	Btg1	S8
Phgdh	5.66e-17	0.420975	0.917	0.727	9.16e-13	1	Phgdh	S8
Ces1d	5.67e-10	0.41941	0.698	0.486	9.17e-06	1	Ces1d	S8
Rapgef5	4.49e-11	0.417126	0.531	0.326	7.26e-07	1	Rapgef5	S8
Mgat3	8.78e-14	0.416845	0.536	0.281	1.42e-09	1	Mgat3	S8
Abcc8	1.01e-18	0.416406	0.427	0.162	1.63e-14	1	Abcc8	S8
Zcchc17	4.37e-16	0.416364	0.99	0.89	7.07e-12	1	Zcchc17	S8
Arhgef16	2.18e-09	0.415822	0.677	0.589	3.52e-05	1	Arhgef16	S8
Tnxb	2.05e-07	0.415568	0.516	0.378	0.0033207	1	Tnxb	S8
Acbd71	2.71e-15	0.415228	1	0.844	4.38e-11	1	Acbd7	S8
Igf1	2.35e-07	0.407848	0.625	0.512	0.00379608	1	Igf1	S8
Aen	1.68e-09	0.407439	0.724	0.562	2.71e-05	1	Aen	S8
Hist1h4i	1.14e-10	0.406331	0.573	0.356	1.84e-06	1	Hist1h4i	S8
Rnaseh2c	8.49e-13	0.40577	0.917	0.806	1.37e-08	1	Rnaseh2c	S8
Serpina16	7.28e-14	0.404902	1	0.73	1.18e-09	1	Serpina16	S8
Lamp1	1.75e-27	0.404319	1	1	2.83e-23	1	Lamp1	S8
C130074G19Rik	8.7e-13	0.4042	0.943	0.86	1.41e-08	1	C130074G19Rik	S8
Anxa5	8.43e-19	0.401714	0.99	0.991	1.36e-14	1	Anxa5	S8
Smarcd2	2.3e-13	0.40165	0.891	0.826	3.73e-09	1	Smarcd2	S8
Mtmr9	9.53e-08	0.400108	0.724	0.664	0.00154214	1	Mtmr9	S8
Mpc2	4.28e-15	0.399585	0.969	0.892	6.92e-11	1	Mpc2	S8
Ptprn2	4.22e-31	0.399171	0.344	0.075	6.82e-27	1	Ptprn2	S8
Plpbp	2.67e-10	0.397369	0.776	0.708	4.32e-06	1	Plpbp	S8
Smbd1	4.76e-20	0.396597	0.432	0.164	7.7e-16	1	Smbd1	S8
Sft2d2	2.96e-10	0.396263	0.828	0.809	4.79e-06	1	Sft2d2	S8
Defb40	1.29e-13	0.395926	0.906	0.627	2.09e-09	1	Defb40	S8
Slc35b4	2e-13	0.39439	0.922	0.799	3.24e-09	1	Slc35b4	S8
Tapbp	1.25e-16	0.391957	1	0.989	2.03e-12	1	Tapbp	S8
Abcb51	1.69e-09	0.389251	1	0.732	2.74e-05	1	Abcb5	S8
Ank2	5.24e-09	0.388979	0.531	0.366	8.47e-05	1	Ank2	S8
Ltbp1	5.44e-13	0.388055	0.526	0.283	8.8e-09	1	Ltbp1	S8
Ly6f	3.26e-17	0.387982	1	0.68	5.28e-13	1	Ly6f	S8
Itpr3	1.55e-08	0.387257	0.562	0.408	0.000251315	1	Itpr3	S8
Cyb561	1.5e-16	0.386653	1	0.982	2.43e-12	1	Cyb561	S8
Nt5e	1.69e-12	0.38598	0.911	0.789	2.74e-08	1	Nt5e	S8
Phf8	5.35e-13	0.385809	0.99	0.915	8.66e-09	1	Phf8	S8
Tmem30b	1.7e-12	0.382832	0.964	0.897	2.76e-08	1	Tmem30b	S8
Fchsd2	1.16e-14	0.382325	0.37	0.152	1.88e-10	1	Fchsd2	S8
Sult1a1	4.23e-10	0.381826	0.672	0.503	6.85e-06	1	Sult1a1	S8
Slc31a2	1.26e-12	0.380887	0.969	0.842	2.04e-08	1	Slc31a2	S8
Glb1	2.63e-08	0.379925	0.677	0.584	0.000426279	1	Glb1	S8
Clec3b	6.96e-14	0.379322	0.958	0.868	1.13e-09	1	Clec3b	S8
Ly6g2	1.45e-18	0.379142	0.401	0.147	2.35e-14	1	Ly6g2	S8
1700019D03Rik	3.16e-14	0.378766	0.5	0.248	5.12e-10	1	1700019D03Rik	S8
Gas1	5.61e-15	0.378707	1	0.904	9.07e-11	1	Gas1	S8
Slc35f2	2.12e-12	0.378608	1	0.898	3.43e-08	1	Slc35f2	S8
Lgr4	4.4e-12	0.378603	0.891	0.811	7.11e-08	1	Lgr4	S8
Rnf125	7.43e-10	0.376803	0.443	0.254	1.2e-05	1	Rnf125	S8
Bri3bp	2.26e-12	0.376747	0.984	0.883	3.65e-08	1	Bri3bp	S8
Adam23	1.44e-09	0.376538	0.443	0.258	2.34e-05	1	Adam23	S8
Sidt2	3.66e-15	0.376271	0.995	0.987	5.93e-11	1	Sidt2	S8
Wdfy2	3.54e-06	0.376087	0.63	0.597	0.0572802	1	Wdfy2	S8
Cadm2	2.09e-35	0.373981	0.302	0.051	3.38e-31	1	Cadm2	S8
Defb43	2.72e-12	0.372753	1	0.746	4.41e-08	1	Defb43	S8
Srxn1	1.53e-07	0.371005	0.552	0.4	0.00246964	1	Srxn1	S8
Parm1	5.45e-12	0.369959	0.464	0.248	8.82e-08	1	Parm1	S8
Gpr137c	2.23e-08	0.369199	0.547	0.376	0.000360674	1	Gpr137c	S8
Rarres2	1.92e-09	0.367377	0.839	0.776	3.1e-05	1	Rarres2	S8
Ildr2	4.69e-07	0.367206	0.411	0.267	0.00759395	1	Ildr2	S8
Asph	5.39e-11	0.366291	0.833	0.732	8.73e-07	1	Asph	S8
Cyb5a	1.16e-18	0.365836	1	0.999	1.88e-14	1	Cyb5a	S8
Akr1c12	5.3e-16	0.365703	0.359	0.135	8.58e-12	1	Akr1c12	S8
Elf3	1.91e-14	0.363223	1	0.896	3.09e-10	1	Elf3	S8
Npy2r	2.39e-22	0.359171	0.344	0.099	3.87e-18	1	Npy2r	S8
Clptm1l	1.35e-13	0.358385	0.995	0.968	2.18e-09	1	Clptm1l	S8
Htra1	1.66e-07	0.358171	0.677	0.617	0.00268059	1	Htra1	S8
Enpp2	1.52e-17	0.357654	0.948	0.749	2.47e-13	1	Enpp2	S8
Cyp4a30b	4.02e-11	0.357475	0.557	0.315	6.51e-07	1	Cyp4a30b	S8
Gipc2	3.53e-18	0.356577	0.307	0.097	5.71e-14	1	Gipc2	S8
Pced1b	1.14e-08	0.356041	0.708	0.644	0.000184091	1	Pced1b	S8
Pank1	4.19e-10	0.355214	0.714	0.544	6.78e-06	1	Pank1	S8
Slc7a4	2.1e-11	0.352766	1	0.884	3.4e-07	1	Slc7a4	S8
Tle5	3.19e-19	0.351782	1	0.999	5.15e-15	1	Tle5	S8
Dpysl2	2.67e-11	0.350261	0.828	0.734	4.32e-07	1	Dpysl2	S8
Glb1l2	9.75e-23	0.348343	1	1	1.58e-18	1	Glb1l2	S8
Rnase12	8.14e-18	0.34685	1	1	1.32e-13	1	Rnase12	S8
Abo	2.66e-08	0.346305	0.464	0.293	0.00043109	1	Abo	S8
Card19	8.55e-07	0.341292	0.74	0.687	0.013827	1	Card19	S8
Zfp275	3.9e-09	0.34077	0.833	0.714	6.31e-05	1	Zfp275	S8
Mboat2	3.86e-12	0.339922	0.906	0.737	6.25e-08	1	Mboat2	S8
Rnf144b	3.69e-08	0.33955	0.495	0.323	0.000597058	1	Rnf144b	S8
Acox3	1.94e-14	0.33901	1	0.992	3.13e-10	1	Acox3	S8
Rab3gap2	3.51e-09	0.338831	0.854	0.824	5.68e-05	1	Rab3gap2	S8
Canx	6.88e-23	0.336453	1	1	1.11e-18	1	Canx	S8
Smim5	1.41e-09	0.336182	0.521	0.306	2.29e-05	1	Smim5	S8
Pfkfb1	1.05e-12	0.336066	0.427	0.204	1.7e-08	1	Pfkfb1	S8
Actl6a	1.22e-08	0.33503	0.776	0.694	0.000197038	1	Actl6a	S8
Fjx1	3.96e-11	0.334198	0.396	0.196	6.41e-07	1	Fjx1	S8
Col1a1	1.15e-20	0.333589	1	0.997	1.86e-16	1	Col1a1	S8
Gdf11	6.55e-14	0.332575	0.292	0.108	1.06e-09	1	Gdf11	S8
Ss18l1	6.47e-13	0.332021	0.99	0.858	1.05e-08	1	Ss18l1	S8
Col6a3	2.55e-13	0.33128	0.995	0.836	4.13e-09	1	Col6a3	S8
Mgll	4.41e-13	0.330753	1	0.915	7.14e-09	1	Mgll	S8
Bspry	4.08e-11	0.329909	0.995	0.953	6.6e-07	1	Bspry	S8
Cbr3	1.01e-05	0.32968	0.609	0.539	0.163991	1	Cbr3	S8
Snx18	1.17e-05	0.329652	0.63	0.564	0.188605	1	Snx18	S8
Efemp1	3.63e-05	0.326909	0.594	0.512	0.586729	1	Efemp1	S8
Hgs	4.74e-09	0.326645	0.938	0.87	7.66e-05	1	Hgs	S8
Cisd1	2.82e-07	0.326457	0.661	0.537	0.0045672	1	Cisd1	S8
Atp6v1c2	1.62e-07	0.325605	0.729	0.593	0.00261522	1	Atp6v1c2	S8
Gda	1.72e-06	0.325557	0.521	0.377	0.0278725	1	Gda	S8
Vstm4	1.47e-08	0.325171	0.646	0.444	0.000237062	1	Vstm4	S8
Col6a6	5.19e-11	0.324582	0.339	0.153	8.39e-07	1	Col6a6	S8
Maged1	2.42e-18	0.324068	1	0.999	3.91e-14	1	Maged1	S8
Pdzk1ip1	3.02e-09	0.323844	1	0.884	4.88e-05	1	Pdzk1ip1	S8
Msrb1	3.53e-11	0.323805	1	0.957	5.71e-07	1	Msrb1	S8
Akr1b7	1.22e-09	0.32312	0.406	0.21	1.97e-05	1	Akr1b7	S8
Ggta1	3.03e-08	0.322669	0.724	0.538	0.00049075	1	Ggta1	S8
Ndrg4	4.29e-09	0.32252	0.849	0.773	6.94e-05	1	Ndrg4	S8
Comt	1.85e-12	0.322149	0.979	0.799	3e-08	1	Comt	S8
Ephx2	1.84e-10	0.321405	0.63	0.39	2.98e-06	1	Ephx2	S8
Vim	1.8e-07	0.321127	0.948	0.864	0.00291781	1	Vim	S8
Colgalt1	4.23e-09	0.319704	0.974	0.915	6.85e-05	1	Colgalt1	S8
Flywch2	1.82e-06	0.319399	0.589	0.454	0.0294292	1	Flywch2	S8
Glud1	1.71e-11	0.318214	1	0.954	2.76e-07	1	Glud1	S8
Lgals1	4.07e-09	0.317902	0.891	0.757	6.59e-05	1	Lgals1	S8
Lrmda	1.55e-07	0.317824	0.479	0.301	0.00250477	1	Lrmda	S8
Tpt1	3.98e-23	0.317773	1	1	6.45e-19	1	Tpt1	S8
Galnt3	3.87e-08	0.317634	0.63	0.44	0.000625501	1	Galnt3	S8
Asb11	4.67e-12	0.316899	0.984	0.786	7.55e-08	1	Asb11	S8
Bpnt1	9.47e-10	0.316853	0.828	0.762	1.53e-05	1	Bpnt1	S8
Tdrp	3.53e-06	0.31659	0.573	0.443	0.0571216	1	Tdrp	S8
Slit3	2.76e-06	0.31611	0.661	0.61	0.0447367	1	Slit3	S8
Tbrg1	1.49e-12	0.315468	1	0.989	2.41e-08	1	Tbrg1	S8
Pate4	1.66e-18	0.315107	0.333	0.108	2.68e-14	1	Pate4	S8
Veph1	7.62e-12	0.314843	0.615	0.356	1.23e-07	1	Veph1	S8
Arf6	5.44e-11	0.314452	0.99	0.975	8.8e-07	1	Arf6	S8
Sufu	4.23e-07	0.313185	0.531	0.376	0.0068444	1	Sufu	S8
Cutal	9.4e-09	0.309855	0.516	0.308	0.000152162	1	Cutal	S8
Cby3	5.83e-08	0.309568	0.391	0.23	0.000943438	1	Cby3	S8
Med25	4.43e-08	0.30893	0.958	0.915	0.00071701	1	Med25	S8
Manba	1.41e-08	0.308569	0.438	0.26	0.00022876	1	Manba	S8
Gp9	2.75e-22	0.307038	0.25	0.055	4.45e-18	1	Gp9	S8
Gstm2	8.48e-20	0.307002	1	1	1.37e-15	1	Gstm2	S8
Primpol	1.43e-06	0.306887	0.479	0.322	0.0231372	1	Primpol	S8
Zfp385b	9.64e-08	0.306737	0.432	0.263	0.0015597	1	Zfp385b	S8
Rgn	1.01e-08	0.306657	0.578	0.377	0.000162779	1	Rgn	S8
Neu1	2.61e-05	0.306322	0.703	0.67	0.421595	1	Neu1	S8
Glrx5	9.54e-09	0.305865	0.953	0.918	0.000154353	1	Glrx5	S8
Hddc3	9.98e-07	0.304868	0.651	0.511	0.0161463	1	Hddc3	S8
Bloc1s2	5.71e-05	0.30397	0.568	0.479	0.923227	1	Bloc1s2	S8
Sin3b	3.64e-16	0.303854	1	0.999	5.89e-12	1	Sin3b	S8
Adi1	3.25e-09	0.303832	0.969	0.936	5.25e-05	1	Adi1	S8
Gjc1	1.34e-07	0.303439	0.562	0.383	0.00216283	1	Gjc1	S8
H2-Ab1	1.66e-07	0.302635	0.557	0.385	0.00269097	1	H2-Ab1	S8
Edar	2.53e-07	0.30173	0.401	0.244	0.00410001	1	Edar	S8
Ces5a	1.52e-10	0.300713	1	0.869	2.46e-06	1	Ces5a	S8
Slc40a1	1.7e-11	0.300557	0.328	0.143	2.74e-07	1	Slc40a1	S8
Dsc2	3.21e-07	0.30005	0.484	0.331	0.00519894	1	Dsc2	S8
Tbc1d9b	4.03e-10	0.29981	0.995	0.933	6.51e-06	1	Tbc1d9b	S8
Ccdc171	2.47e-05	0.299559	0.516	0.391	0.399488	1	Ccdc171	S8
Igfbp6	4.08e-05	0.299102	0.578	0.482	0.659885	1	Igfbp6	S8
Ints6l	4.97e-09	0.29892	0.979	0.774	8.04e-05	1	Ints6l	S8
Agpat3	3.32e-12	0.298598	1	0.996	5.37e-08	1	Agpat3	S8
Parn	4.3e-07	0.298471	0.771	0.722	0.00695048	1	Parn	S8
Wipi2	3.88e-09	0.296764	0.974	0.923	6.28e-05	1	Wipi2	S8
Aldh1a2	2.76e-06	0.295216	0.484	0.342	0.0446112	1	Aldh1a2	S8
Supt16	2.7e-08	0.294876	0.969	0.924	0.000437335	1	Supt16	S8
Defb39	1.64e-25	0.294785	1	0.835	2.65e-21	1	Defb39	S8
Fam178b	2.91e-06	0.292786	0.38	0.241	0.0470834	1	Fam178b	S8
Sult1c2	5.38e-10	0.292625	0.505	0.276	8.7e-06	1	Sult1c2	S8
Pafah1b3	4.61e-07	0.291743	0.932	0.906	0.00745826	1	Pafah1b3	S8
Cth	1.1e-05	0.289049	0.714	0.648	0.177186	1	Cth	S8
Tanc2	5.96e-10	0.288531	0.995	0.894	9.64e-06	1	Tanc2	S8
Plekha1	6.16e-10	0.288205	0.995	0.986	9.97e-06	1	Plekha1	S8
Col1a2	3.29e-17	0.287589	1	0.999	5.33e-13	1	Col1a2	S8
Prag1	2.83e-05	0.286732	0.667	0.596	0.457858	1	Prag1	S8
Cds1	1.62e-09	0.286633	0.974	0.938	2.62e-05	1	Cds1	S8
Cyp27a1	1.87e-06	0.286049	0.833	0.789	0.0301926	1	Cyp27a1	S8
Dnajc10	8.53e-15	0.286013	1	1	1.38e-10	1	Dnajc10	S8
Simc1	2.5e-06	0.285999	0.391	0.246	0.040389	1	Simc1	S8
Lsm3	9.85e-05	0.28407	0.469	0.355	1	1	Lsm3	S8
Reps2	7.8e-09	0.283893	0.932	0.813	0.000126245	1	Reps2	S8
Ank	1.38e-06	0.283694	0.672	0.496	0.0222703	1	Ank	S8
Cmc2	0.000236614	0.283353	0.411	0.306	1	1	Cmc2	S8
Itgav	2.16e-08	0.282136	0.922	0.888	0.000349906	1	Itgav	S8
Magee1	2.4e-05	0.280892	0.469	0.331	0.388444	1	Magee1	S8
Dcxr	3.67e-10	0.280583	1	0.93	5.94e-06	1	Dcxr	S8
Zfyve21	2.31e-08	0.280573	0.995	0.905	0.000374437	1	Zfyve21	S8
Ncam1	1.49e-08	0.280389	0.911	0.779	0.000241057	1	Ncam1	S8
Adcy7	0.000197748	0.27937	0.547	0.476	1	1	Adcy7	S8
Nudt10	2.63e-08	0.278648	0.385	0.214	0.000425106	1	Nudt10	S8
Slc34a2	1.79e-08	0.278156	0.625	0.394	0.000289772	1	Slc34a2	S8
Emp2	3.94e-05	0.278156	0.458	0.338	0.637769	1	Emp2	S8
Hlf	6.15e-06	0.278058	0.714	0.649	0.0995362	1	Hlf	S8
Tspan12	1.23e-06	0.277352	0.62	0.442	0.0198513	1	Tspan12	S8
Slc25a22	1.04e-06	0.276755	0.724	0.616	0.0168803	1	Slc25a22	S8
Lpcat1	1.04e-07	0.276337	0.448	0.272	0.00167756	1	Lpcat1	S8
Uxs1	1.63e-07	0.275802	0.906	0.9	0.0026427	1	Uxs1	S8
D11Wsu47e	6.04e-05	0.275645	0.682	0.65	0.97762	1	D11Wsu47e	S8
Hif1an	0.000132273	0.275284	0.63	0.561	1	1	Hif1an	S8
2610002M06Rik	0.00124413	0.274901	0.62	0.6	1	1	2610002M06Rik	S8
Slc44a2	0.000167327	0.274621	0.641	0.598	1	1	Slc44a2	S8
Capn3	2.58e-09	0.274557	0.771	0.628	4.17e-05	1	Capn3	S8
Mapre2	1.67e-05	0.274231	0.714	0.687	0.270321	1	Mapre2	S8
Cox18	0.000266122	0.273806	0.578	0.512	1	1	Cox18	S8
Eef1b2	8.85e-17	0.27375	1	1	1.43e-12	1	Eef1b2	S8
Slc2a3	1.9e-07	0.273055	0.75	0.682	0.00307155	1	Slc2a3	S8
Xpo5	5.15e-07	0.272742	0.943	0.873	0.00833874	1	Xpo5	S8
Kif5c	6.79e-10	0.272254	0.38	0.191	1.1e-05	1	Kif5c	S8
Lgals3	5.39e-10	0.269861	0.984	0.729	8.72e-06	1	Lgals3	S8
Hivep2	1.19e-05	0.269281	0.672	0.575	0.193042	1	Hivep2	S8
Pctp	8.32e-13	0.269169	0.901	0.677	1.35e-08	1	Pctp	S8
Srr	9.96e-06	0.269125	0.458	0.32	0.161233	1	Srr	S8
Mindy1	1.25e-06	0.268305	0.828	0.774	0.0201878	1	Mindy1	S8
Pole4	1.53e-08	0.268014	0.99	0.983	0.00024749	1	Pole4	S8
Laptm4b	9.7e-09	0.267905	0.99	0.921	0.00015698	1	Laptm4b	S8
Tmem50b	2.19e-08	0.267327	0.974	0.955	0.000353905	1	Tmem50b	S8
Alppl2	6.53e-07	0.266402	0.464	0.287	0.0105695	1	Alppl2	S8
Hoxc9	8.41e-08	0.266131	0.422	0.248	0.00136137	1	Hoxc9	S8
Adgre5	6.99e-08	0.265969	0.995	0.82	0.00113079	1	Adgre5	S8
Cdh1	1.96e-06	0.265722	0.932	0.909	0.0316802	1	Cdh1	S8
Pfas	1.31e-05	0.26563	0.479	0.34	0.211799	1	Pfas	S8
Tkt	2.84e-09	0.265484	1	0.994	4.59e-05	1	Tkt	S8
Acat2	1.06e-10	0.265092	0.995	0.994	1.72e-06	1	Acat2	S8
Ctdspl	9.01e-06	0.265034	0.688	0.585	0.145829	1	Ctdspl	S8
Ccdc162	5.38e-10	0.264938	0.344	0.161	8.7e-06	1	Ccdc162	S8
Idh2	3.82e-08	0.264898	0.99	0.926	0.000618162	1	Idh2	S8
Rab13	5.3e-05	0.264829	0.479	0.351	0.857827	1	Rab13	S8
Bhlhb9	0.0001145	0.263837	0.5	0.39	1	1	Bhlhb9	S8
Spink8	1.14e-13	0.262499	1	1	1.85e-09	1	Spink8	S8
Tagln2	2.44e-11	0.261808	1	0.999	3.94e-07	1	Tagln2	S8
Kcne3	1.7e-08	0.261199	0.333	0.169	0.000274742	1	Kcne3	S8
Zfp7	6.3e-07	0.261049	0.438	0.277	0.0101908	1	Zfp7	S8
Cox6a1	9.97e-11	0.260158	1	0.995	1.61e-06	1	Cox6a1	S8
Tmem64	3.52e-09	0.259304	0.995	0.977	5.69e-05	1	Tmem64	S8
Ctsh	9.41e-09	0.259214	0.958	0.857	0.000152212	1	Ctsh	S8
Itga6	0.000126372	0.259108	0.526	0.427	1	1	Itga6	S8
Ctc1	0.000257637	0.25897	0.443	0.348	1	1	Ctc1	S8
Scd2	1.53e-13	0.258778	1	1	2.48e-09	1	Scd2	S8
Slc16a12	1.23e-06	0.258731	0.344	0.198	0.019843	1	Slc16a12	S8
Shmt2	3.54e-07	0.257415	1	0.842	0.00572013	1	Shmt2	S8
Ntrk3	1.05e-05	0.257409	0.516	0.365	0.16952	1	Ntrk3	S8
Dop1b	2.59e-06	0.256823	0.724	0.682	0.0418635	1	Dop1b	S8
C4b	1.28e-05	0.256583	0.375	0.241	0.20651	1	C4b	S8
Anxa3	1.97e-11	0.256489	0.984	0.845	3.18e-07	1	Anxa3	S8
Isca2	7.24e-07	0.255843	0.974	0.935	0.0117153	1	Isca2	S8
Tnks1bp1	9.66e-06	0.255147	0.812	0.791	0.156339	1	Tnks1bp1	S8
Slmap	4.44e-08	0.254335	0.974	0.916	0.000718106	1	Slmap	S8
Nectin2	0.000896909	0.254206	0.594	0.52	1	1	Nectin2	S8
Zswim8	9.36e-08	0.254075	0.953	0.868	0.00151425	1	Zswim8	S8
Fam160a1	4.85e-05	0.25402	0.432	0.313	0.785297	1	Fam160a1	S8
H2afy	8.69e-09	0.253831	0.995	0.957	0.000140616	1	H2afy	S8
Map1lc3a	4.16e-08	0.253306	1	0.992	0.000673073	1	Map1lc3a	S8
Tomm6	5.56e-10	0.253058	1	0.997	9e-06	1	Tomm6	S8
Ptpro	6.67e-08	0.252745	0.495	0.3	0.00107877	1	Ptpro	S8
Otulin	6.38e-07	0.251955	0.807	0.754	0.0103194	1	Otulin	S8
Kcnc4	1.42e-06	0.251949	0.865	0.723	0.0229531	1	Kcnc4	S8
Nid2	0.00100205	0.250949	0.51	0.425	1	1	Nid2	S8
Scd3	1.69e-06	0.250308	0.432	0.27	0.0273185	1	Scd3	S8
Enpp5	1.19e-12	0.250145	1	0.991	1.92e-08	1	Enpp5	S8
Slc7a15	1.72e-107	2.50099	1	0.465	2.78e-103	2	Slc7a15	S12a
Ltf	3.89e-95	2.24402	1	0.68	6.29e-91	2	Ltf	S12a
Cxcl14	9.24e-85	2.11723	1	0.759	1.49e-80	2	Cxcl14	S12a
Defb9	7.46e-89	1.96751	1	0.629	1.21e-84	2	Defb9	S12a
Defb2	2.29e-89	1.94014	1	0.889	3.71e-85	2	Defb2	S12a
Smpx	7.37e-106	1.87781	0.989	0.291	1.19e-101	2	Smpx	S12a
Serpine2	1.66e-86	1.79259	0.989	0.511	2.69e-82	2	Serpine2	S12a
Id1	8.09e-86	1.78998	1	0.652	1.31e-81	2	Id1	S12a
Acta1	1.67e-89	1.73714	0.983	0.379	2.71e-85	2	Acta1	S12a
Spink14	1.51e-113	1.73481	0.928	0.213	2.45e-109	2	Spink14	S12a
Anxa9	8.2e-83	1.72049	0.967	0.552	1.33e-78	2	Anxa9	S12a
Etfbkmt	1.16e-84	1.69744	1	0.765	1.87e-80	2	Etfbkmt	S12a
Defb11	4.42e-81	1.68354	1	0.726	7.16e-77	2	Defb11	S12a
Des	2.23e-78	1.6513	1	0.925	3.61e-74	2	Des	S12a
Slc23a1	3.86e-111	1.62086	0.934	0.214	6.25e-107	2	Slc23a1	S12a
Ptgs2	1.19e-58	1.60667	0.762	0.26	1.93e-54	2	Ptgs2	S12a
Smarca1	8.81e-78	1.59613	0.994	0.652	1.43e-73	2	Smarca1	S12a
Wfdc15b	5.97e-92	1.58175	1	1	9.66e-88	2	Wfdc15b	S12a
Id3	5.18e-77	1.57064	1	0.631	8.38e-73	2	Id3	S12a
Crisp1	1.98e-91	1.57056	1	1	3.2e-87	2	Crisp1	S12a
Cbs	5.38e-77	1.56334	1	0.584	8.71e-73	2	Cbs	S12a
Ank1	3.68e-89	1.55226	0.923	0.271	5.95e-85	2	Ank1	S12a
Tagln	2.64e-76	1.53905	1	0.984	4.27e-72	2	Tagln	S12a
Tpm2	1.41e-76	1.53708	1	0.998	2.29e-72	2	Tpm2	S12a
Myh11	1.88e-76	1.53522	1	0.949	3.04e-72	2	Myh11	S12a
Defb431	2.2e-76	1.48313	1	0.748	3.56e-72	2	Defb43	S12a
Csrp1	2.32e-76	1.45856	1	0.994	3.76e-72	2	Csrp1	S12a
Igfbp5	6.78e-65	1.43954	1	0.774	1.1e-60	2	Igfbp5	S12a
Pnmt	1.83e-75	1.42491	0.978	0.408	2.96e-71	2	Pnmt	S12a
P2rx1	7.46e-89	1.41389	0.928	0.257	1.21e-84	2	P2rx1	S12a
Glis3	3.12e-73	1.412	0.972	0.509	5.05e-69	2	Glis3	S12a
2300002M23Rik	6.38e-99	1.36032	0.823	0.166	1.03e-94	2	2300002M23Rik	S12a
Cnn1	2.06e-66	1.35223	0.978	0.739	3.34e-62	2	Cnn1	S12a
Synpo2	3.45e-69	1.34916	0.978	0.622	5.58e-65	2	Synpo2	S12a
Crabp2	3.61e-79	1.34792	0.928	0.323	5.85e-75	2	Crabp2	S12a
Syn2	7.64e-73	1.34534	0.972	0.467	1.24e-68	2	Syn2	S12a
Cd521	4.24e-75	1.3424	1	0.999	6.86e-71	2	Cd52	S12a
Myl9	1.5e-74	1.29321	1	0.989	2.43e-70	2	Myl9	S12a
Slc9a3r1	6.87e-73	1.29311	1	0.852	1.11e-68	2	Slc9a3r1	S12a
Pdlim3	1.03e-67	1.2772	0.989	0.633	1.66e-63	2	Pdlim3	S12a
Wnt7b	6.69e-66	1.27253	0.928	0.608	1.08e-61	2	Wnt7b	S12a
Hoxa10	8.84e-69	1.26707	0.95	0.373	1.43e-64	2	Hoxa10	S12a
Smoc2	1.8e-62	1.25553	1	0.783	2.9e-58	2	Smoc2	S12a
Emb	1.93e-75	1.25327	1	0.869	3.12e-71	2	Emb	S12a
S100a14	1.36e-70	1.24921	0.978	0.488	2.2e-66	2	S100a14	S12a
Tep1	2.79e-63	1.24583	0.934	0.546	4.51e-59	2	Tep1	S12a
Slco2a1	7.36e-58	1.2407	0.917	0.57	1.19e-53	2	Slco2a1	S12a
Fanca	3.7e-64	1.24024	0.994	0.753	5.98e-60	2	Fanca	S12a
Fn1	1.97e-65	1.23031	0.983	0.644	3.19e-61	2	Fn1	S12a
Pcp4	1.05e-70	1.21321	0.95	0.396	1.7e-66	2	Pcp4	S12a
Spinkl	5.04e-64	1.20763	0.994	0.736	8.15e-60	2	Spinkl	S12a
Ptges	1.49e-63	1.20475	1	0.71	2.41e-59	2	Ptges	S12a
Rida	1.08e-62	1.19525	0.983	0.694	1.75e-58	2	Rida	S12a
Cwh431	7.84e-59	1.19274	1	0.621	1.27e-54	2	Cwh43	S12a
Serpina161	8.02e-61	1.18997	1	0.732	1.3e-56	2	Serpina16	S12a
Snx8	2.69e-59	1.18411	0.95	0.562	4.35e-55	2	Snx8	S12a
Serpina1f	4.94e-79	1.1785	1	0.885	8e-75	2	Serpina1f	S12a
Tpm1	1.36e-71	1.17388	1	0.998	2.2e-67	2	Tpm1	S12a
Slc27a2	5.09e-67	1.1729	0.823	0.277	8.24e-63	2	Slc27a2	S12a
Gabrp	1.47e-98	1.16798	0.785	0.142	2.39e-94	2	Gabrp	S12a
Ckm	3.4e-84	1.16023	0.928	0.266	5.5e-80	2	Ckm	S12a
Cald1	1.95e-62	1.16002	1	0.82	3.15e-58	2	Cald1	S12a
Ptgr1	8.52e-70	1.14599	0.84	0.284	1.38e-65	2	Ptgr1	S12a
Lgals31	1.45e-57	1.13186	0.994	0.729	2.34e-53	2	Lgals3	S12a
Cpsf4l	2.56e-68	1.13183	0.851	0.283	4.14e-64	2	Cpsf4l	S12a
Defb282	1.57e-62	1.13065	1	0.836	2.55e-58	2	Defb28	S12a
Krt19	1.04e-49	1.11183	0.989	0.876	1.68e-45	2	Krt19	S12a
Stat5a	1.38e-57	1.11006	0.994	0.709	2.24e-53	2	Stat5a	S12a
Sfrp2	4.33e-74	1.10934	0.807	0.218	7e-70	2	Sfrp2	S12a
Wnt4	3.42e-55	1.10752	0.906	0.474	5.53e-51	2	Wnt4	S12a
Olfm1	7.66e-64	1.10697	0.901	0.328	1.24e-59	2	Olfm1	S12a
Fxyd4	3.68e-85	1.10409	0.646	0.11	5.96e-81	2	Fxyd4	S12a
Tnnc2	1.15e-90	1.10094	0.84	0.175	1.85e-86	2	Tnnc2	S12a
Tnc	1.63e-72	1.0999	0.807	0.212	2.63e-68	2	Tnc	S12a
Gdpd5	1.15e-61	1.09726	0.862	0.313	1.87e-57	2	Gdpd5	S12a
Acbd72	1.6e-55	1.09115	1	0.845	2.59e-51	2	Acbd7	S12a
Ccn2	3.65e-46	1.09037	0.956	0.789	5.91e-42	2	Ccn2	S12a
Ccn1	5.08e-54	1.08497	0.994	0.865	8.22e-50	2	Ccn1	S12a
B3galt2	1.64e-53	1.07488	0.928	0.391	2.65e-49	2	B3galt2	S12a
Atp13a4	8.78e-58	1.07289	0.934	0.459	1.42e-53	2	Atp13a4	S12a
Inmt	2.62e-53	1.05988	0.956	0.622	4.24e-49	2	Inmt	S12a
Smtn	2.92e-56	1.05826	0.983	0.709	4.72e-52	2	Smtn	S12a
Chst8	6.52e-81	1.04936	0.768	0.165	1.06e-76	2	Chst8	S12a
Smoc1	1.06e-49	1.03529	0.873	0.418	1.72e-45	2	Smoc1	S12a
Kcnc3	2.68e-53	1.03289	0.967	0.643	4.33e-49	2	Kcnc3	S12a
Gadd45g	1.19e-48	1.02921	1	0.813	1.93e-44	2	Gadd45g	S12a
Slc35f21	6.07e-60	1.02196	1	0.898	9.81e-56	2	Slc35f2	S12a
Trpv6	6.1e-52	1.0209	1	0.731	9.87e-48	2	Trpv6	S12a
Abcb52	2.33e-50	1.01731	1	0.733	3.76e-46	2	Abcb5	S12a
Hpgd	1.06e-47	1.01596	0.867	0.427	1.71e-43	2	Hpgd	S12a
Hspb6	1.05e-48	1.01188	0.906	0.538	1.7e-44	2	Hspb6	S12a
Ptgs1	2.22e-57	1.00796	1	0.846	3.59e-53	2	Ptgs1	S12a
Flna	3.71e-67	1.00545	1	0.999	6e-63	2	Flna	S12a
Akr1c192	2.83e-45	1.0035	1	0.704	4.58e-41	2	Akr1c19	S12a
Sgk1	2.35e-47	1.0013	0.95	0.657	3.81e-43	2	Sgk1	S12a
Hoxa11	1.86e-81	0.998693	0.729	0.144	3e-77	2	Hoxa11	S12a
Pgam1	4.17e-58	0.989048	1	0.907	6.75e-54	2	Pgam1	S12a
Adh1	1.3e-61	0.987672	1	0.945	2.1e-57	2	Adh1	S12a
Srcin1	1.34e-59	0.986055	0.768	0.228	2.17e-55	2	Srcin1	S12a
Kcns1	6.85e-81	0.984104	0.696	0.136	1.11e-76	2	Kcns1	S12a
Hspb8	1.2e-53	0.981457	0.989	0.725	1.94e-49	2	Hspb8	S12a
Ppp1r12b	2.96e-47	0.981296	0.994	0.907	4.79e-43	2	Ppp1r12b	S12a
Lrp2	2.98e-48	0.980135	0.934	0.461	4.82e-44	2	Lrp2	S12a
Gm10267	1.56e-44	0.980097	0.84	0.393	2.52e-40	2	Gm10267	S12a
Prps2	1.88e-51	0.97994	0.994	0.762	3.04e-47	2	Prps2	S12a
Dmpk	6.4e-51	0.970219	0.956	0.692	1.04e-46	2	Dmpk	S12a
Pllp	4.45e-81	0.967993	0.79	0.181	7.2e-77	2	Pllp	S12a
Spink10	5.87e-62	0.967512	1	0.989	9.5e-58	2	Spink10	S12a
Sptlc3	2.17e-71	0.964667	0.74	0.176	3.5e-67	2	Sptlc3	S12a
Pdlim7	2.65e-52	0.962787	0.994	0.911	4.29e-48	2	Pdlim7	S12a
Myo1b	9.72e-53	0.962656	1	0.879	1.57e-48	2	Myo1b	S12a
Ces5a1	1.25e-59	0.962365	1	0.87	2.02e-55	2	Ces5a	S12a
Fst	1.53e-60	0.960736	0.785	0.225	2.48e-56	2	Fst	S12a
Acta2	1.27e-62	0.959814	1	0.997	2.05e-58	2	Acta2	S12a
Mylk	5.59e-63	0.956819	1	0.991	9.05e-59	2	Mylk	S12a
Chrdl2	1.97e-57	0.951168	0.851	0.285	3.19e-53	2	Chrdl2	S12a
Adgrg7	2.76e-78	0.948745	0.707	0.139	4.47e-74	2	Adgrg7	S12a
Ptgds1	2.2e-53	0.94106	1	0.938	3.56e-49	2	Ptgds	S12a
Dbi	3.63e-79	0.94034	1	1	5.87e-75	2	Dbi	S12a
Tagap	2.85e-49	0.939778	0.901	0.454	4.62e-45	2	Tagap	S12a
Atp6v1c21	1.14e-42	0.939146	0.934	0.572	1.84e-38	2	Atp6v1c2	S12a
Tgfb1i1	4.99e-47	0.939146	0.967	0.786	8.08e-43	2	Tgfb1i1	S12a
Rbm24	7e-44	0.933276	0.989	0.675	1.13e-39	2	Rbm24	S12a
Gata3	1.13e-50	0.931208	1	0.862	1.83e-46	2	Gata3	S12a
Cacna1d	9.09e-53	0.928426	0.989	0.826	1.47e-48	2	Cacna1d	S12a
Jph2	3.47e-46	0.918179	0.801	0.314	5.62e-42	2	Jph2	S12a
Resf1	2.79e-45	0.916844	0.994	0.816	4.51e-41	2	Resf1	S12a
Ly6f1	3.79e-44	0.915209	1	0.682	6.14e-40	2	Ly6f	S12a
Mrvi1	1.07e-43	0.910662	0.934	0.737	1.73e-39	2	Mrvi1	S12a
Ckb	1.43e-43	0.905406	0.928	0.628	2.31e-39	2	Ckb	S12a
Tns1	4.59e-57	0.904412	1	0.991	7.43e-53	2	Tns1	S12a
Eln	3.44e-40	0.901915	1	0.915	5.56e-36	2	Eln	S12a
Ikzf1	5.7e-45	0.900519	0.829	0.35	9.22e-41	2	Ikzf1	S12a
Cpm	7.26e-46	0.897596	0.762	0.288	1.17e-41	2	Cpm	S12a
Camk2n1	1.95e-41	0.894581	0.917	0.643	3.16e-37	2	Camk2n1	S12a
Gata2	5.72e-45	0.8929	0.801	0.338	9.26e-41	2	Gata2	S12a
Sost	5.79e-51	0.891412	0.619	0.154	9.37e-47	2	Sost	S12a
Gnmt	1.04e-44	0.88877	0.856	0.386	1.68e-40	2	Gnmt	S12a
9230102O04Rik	2.68e-46	0.887591	0.746	0.295	4.34e-42	2	9230102O04Rik	S12a
Meig1	2.62e-21	0.880984	0.597	0.292	4.24e-17	2	Meig1	S12a
Il1r1	7.45e-45	0.877737	0.851	0.394	1.2e-40	2	Il1r1	S12a
Slc24a3	1.5e-37	0.877294	0.895	0.651	2.43e-33	2	Slc24a3	S12a
Fgfr2	4.93e-43	0.876231	0.978	0.824	7.98e-39	2	Fgfr2	S12a
S100a8	1.05e-63	0.876185	0.657	0.139	1.69e-59	2	S100a8	S12a
Clic3	3e-41	0.870892	1	0.8	4.85e-37	2	Clic3	S12a
Qsox11	8.87e-45	0.87018	1	0.849	1.43e-40	2	Qsox1	S12a
Slc52a31	4.2e-43	0.869854	0.994	0.637	6.79e-39	2	Slc52a3	S12a
Ftcd	2.74e-39	0.869119	0.84	0.396	4.44e-35	2	Ftcd	S12a
Acer2	5.23e-51	0.865497	0.746	0.255	8.46e-47	2	Acer2	S12a
4930412O13Rik	1.65e-36	0.865433	0.851	0.482	2.67e-32	2	4930412O13Rik	S12a
Adh5	6.74e-51	0.864764	1	0.93	1.09e-46	2	Adh5	S12a
Prom1	1.87e-50	0.859297	1	0.908	3.03e-46	2	Prom1	S12a
Pax2	3.31e-46	0.855535	1	0.872	5.36e-42	2	Pax2	S12a
Ocrl	3.61e-49	0.85546	1	0.889	5.84e-45	2	Ocrl	S12a
Trim14	3.15e-56	0.853917	1	0.948	5.09e-52	2	Trim14	S12a
Gstm5	5.55e-48	0.853691	1	0.904	8.98e-44	2	Gstm5	S12a
Ropn1l	1.74e-33	0.851529	0.702	0.304	2.82e-29	2	Ropn1l	S12a
Itpr1	5.86e-45	0.849832	0.945	0.655	9.48e-41	2	Itpr1	S12a
Slc6a6	8.01e-39	0.847024	0.884	0.476	1.3e-34	2	Slc6a6	S12a
Anapc13	2.28e-53	0.845694	1	0.984	3.69e-49	2	Anapc13	S12a
Gpx32	3.31e-39	0.845317	1	0.911	5.35e-35	2	Gpx3	S12a
Tle2	7.78e-42	0.844907	0.912	0.605	1.26e-37	2	Tle2	S12a
4930523C07Rik	2.08e-49	0.842291	0.762	0.253	3.36e-45	2	4930523C07Rik	S12a
Inava	4.65e-35	0.841102	0.901	0.583	7.52e-31	2	Inava	S12a
Fhod3	7.6e-41	0.839729	0.84	0.388	1.23e-36	2	Fhod3	S12a
Prlr	1.31e-38	0.838043	0.934	0.594	2.12e-34	2	Prlr	S12a
Krt15	6.47e-38	0.837826	0.95	0.631	1.05e-33	2	Krt15	S12a
Slc25a37	4.97e-39	0.837697	0.823	0.418	8.04e-35	2	Slc25a37	S12a
Cldn8	2.72e-41	0.834235	0.994	0.872	4.41e-37	2	Cldn8	S12a
Ch25h	1.92e-43	0.834075	0.796	0.301	3.11e-39	2	Ch25h	S12a
Oaz3	4.42e-15	0.825729	0.619	0.368	7.15e-11	2	Oaz3	S12a
Ano1	1.43e-40	0.824016	0.939	0.713	2.31e-36	2	Ano1	S12a
Palld	1.53e-38	0.821922	0.79	0.353	2.48e-34	2	Palld	S12a
Actn1	1.11e-42	0.821132	1	0.877	1.8e-38	2	Actn1	S12a
Id2	1.58e-43	0.816534	0.762	0.29	2.55e-39	2	Id2	S12a
Pcp4l1	2.14e-52	0.814539	0.674	0.183	3.46e-48	2	Pcp4l1	S12a
Pstpip2	4.3e-51	0.812051	0.735	0.234	6.96e-47	2	Pstpip2	S12a
Fmo3	4.06e-39	0.811434	0.779	0.303	6.57e-35	2	Fmo3	S12a
Defb401	1.13e-35	0.809796	0.983	0.621	1.83e-31	2	Defb40	S12a
Lrrfip1	1.92e-33	0.809386	0.862	0.603	3.11e-29	2	Lrrfip1	S12a
Xiap	1.13e-37	0.804234	0.928	0.666	1.83e-33	2	Xiap	S12a
Plcb4	3.67e-39	0.801487	0.906	0.599	5.93e-35	2	Plcb4	S12a
Ppm1l	1.41e-42	0.800301	0.768	0.301	2.28e-38	2	Ppm1l	S12a
Hacd4	1.22e-37	0.798683	0.79	0.341	1.98e-33	2	Hacd4	S12a
Gm36368	2e-49	0.797293	0.729	0.233	3.24e-45	2	Gm36368	S12a
Pla2g4a	9.06e-38	0.796592	0.713	0.285	1.47e-33	2	Pla2g4a	S12a
Sowahc	4.4e-45	0.796528	0.785	0.298	7.11e-41	2	Sowahc	S12a
Mamld1	1.48e-33	0.794025	0.961	0.739	2.4e-29	2	Mamld1	S12a
Etnk2	1.24e-38	0.793098	0.845	0.403	2.01e-34	2	Etnk2	S12a
Aqp9	6.49e-41	0.791681	0.994	0.872	1.05e-36	2	Aqp9	S12a
Scp2	3.03e-50	0.791355	1	0.974	4.9e-46	2	Scp2	S12a
Sorbs1	8.57e-35	0.79068	0.917	0.696	1.39e-30	2	Sorbs1	S12a
Smcp	1.89e-12	0.789177	0.552	0.331	3.06e-08	2	Smcp	S12a
Optn	6.93e-35	0.7885	0.851	0.463	1.12e-30	2	Optn	S12a
Rabgap1l	6e-36	0.7879	0.818	0.406	9.7e-32	2	Rabgap1l	S12a
Oplah	1.42e-43	0.786031	0.762	0.295	2.3e-39	2	Oplah	S12a
Bcl9l	1.53e-45	0.786023	1	0.927	2.47e-41	2	Bcl9l	S12a
Wfdc161	3.39e-33	0.782157	1	0.725	5.49e-29	2	Wfdc16	S12a
Pawr	1.75e-36	0.779168	0.961	0.768	2.84e-32	2	Pawr	S12a
Snn	1.05e-31	0.778598	0.856	0.626	1.7e-27	2	Snn	S12a
Col12a1	4.15e-35	0.777723	0.707	0.299	6.71e-31	2	Col12a1	S12a
Cited1	8.99e-35	0.777304	1	0.808	1.46e-30	2	Cited1	S12a
Itga1	5.5e-37	0.777091	0.823	0.396	8.9e-33	2	Itga1	S12a
Ehbp1l1	2.22e-31	0.77683	0.884	0.613	3.6e-27	2	Ehbp1l1	S12a
Pkm	2.01e-52	0.776759	1	0.972	3.25e-48	2	Pkm	S12a
Slc2a1	1.05e-36	0.776525	0.912	0.667	1.7e-32	2	Slc2a1	S12a
Pgm5	9.59e-33	0.764637	0.978	0.827	1.55e-28	2	Pgm5	S12a
Sh3bgrl	2.84e-45	0.764192	1	0.958	4.59e-41	2	Sh3bgrl	S12a
Ppp1r14a	2.69e-36	0.763407	0.978	0.785	4.35e-32	2	Ppp1r14a	S12a
Cav1	7.43e-33	0.762543	0.901	0.692	1.2e-28	2	Cav1	S12a
Abcc5	3.89e-36	0.760827	0.934	0.701	6.3e-32	2	Abcc5	S12a
Pdzk1ip11	2.25e-47	0.757367	1	0.885	3.64e-43	2	Pdzk1ip1	S12a
Stard5	5.09e-34	0.757137	0.917	0.644	8.23e-30	2	Stard5	S12a
Plekho1	2.16e-36	0.754438	0.818	0.386	3.5e-32	2	Plekho1	S12a
Atp8b3	3.12e-43	0.750795	0.696	0.229	5.04e-39	2	Atp8b3	S12a
Slc4a8	2.44e-35	0.748231	0.63	0.234	3.95e-31	2	Slc4a8	S12a
Vangl1	9.68e-35	0.74795	0.674	0.281	1.57e-30	2	Vangl1	S12a
Piga	7.88e-32	0.747709	0.945	0.727	1.27e-27	2	Piga	S12a
Cnn2	2.1e-38	0.747309	0.994	0.95	3.4e-34	2	Cnn2	S12a
Lsmem2	5.35e-64	0.746407	0.552	0.101	8.65e-60	2	Lsmem2	S12a
Laptm4b1	2.18e-41	0.746065	1	0.92	3.52e-37	2	Laptm4b	S12a
Lrpap1	6.04e-44	0.745559	1	0.991	9.77e-40	2	Lrpap1	S12a
Cfap44	3.73e-81	0.745197	0.552	0.075	6.03e-77	2	Cfap44	S12a
Lmod1	5.93e-34	0.74331	0.812	0.421	9.59e-30	2	Lmod1	S12a
Cdc42ep3	5.03e-37	0.742887	0.74	0.31	8.14e-33	2	Cdc42ep3	S12a
Adgrg6	7.65e-29	0.741071	0.845	0.547	1.24e-24	2	Adgrg6	S12a
Tnp21	4.27e-08	0.741045	0.525	0.336	0.000690305	2	Tnp2	S12a
Flnc	6.97e-33	0.738178	0.63	0.252	1.13e-28	2	Flnc	S12a
Trappc6a	2.84e-39	0.737431	1	0.902	4.59e-35	2	Trappc6a	S12a
Wfdc9	3.03e-39	0.736821	1	0.888	4.91e-35	2	Wfdc9	S12a
Id4	1.81e-34	0.736582	0.746	0.343	2.92e-30	2	Id4	S12a
Slc19a2	2.81e-33	0.73353	0.801	0.411	4.54e-29	2	Slc19a2	S12a
Ces1d1	2.02e-32	0.730476	0.912	0.464	3.27e-28	2	Ces1d	S12a
Arhgap28	4.66e-31	0.725096	0.74	0.361	7.53e-27	2	Arhgap28	S12a
Sh3glb2	1.43e-34	0.723154	0.989	0.853	2.32e-30	2	Sh3glb2	S12a
Slc2a4	3.37e-28	0.722446	0.762	0.427	5.46e-24	2	Slc2a4	S12a
Irx1	1.64e-30	0.722094	0.978	0.706	2.66e-26	2	Irx1	S12a
Foxred21	9.61e-32	0.717874	0.994	0.719	1.55e-27	2	Foxred2	S12a
Eml1	6.85e-26	0.715825	0.845	0.593	1.11e-21	2	Eml1	S12a
Satb1	8.51e-33	0.71143	0.956	0.7	1.38e-28	2	Satb1	S12a
Ces1e	3.54e-49	0.710642	0.663	0.18	5.72e-45	2	Ces1e	S12a
Tcp11	1.28e-12	0.710335	0.442	0.227	2.07e-08	2	Tcp11	S12a
Cish	6.43e-28	0.71032	0.807	0.469	1.04e-23	2	Cish	S12a
Slc22a5	1.59e-29	0.709874	0.939	0.643	2.58e-25	2	Slc22a5	S12a
Sipa1l3	2.55e-30	0.706656	0.735	0.381	4.13e-26	2	Sipa1l3	S12a
Bgn	2.41e-25	0.706463	0.972	0.859	3.9e-21	2	Bgn	S12a
Azgp1	7.3e-59	0.706098	0.486	0.084	1.18e-54	2	Azgp1	S12a
Nxpe3	2.71e-29	0.705977	0.95	0.704	4.39e-25	2	Nxpe3	S12a
Bend5	1.73e-33	0.704921	0.713	0.318	2.79e-29	2	Bend5	S12a
Mindy4	6.98e-34	0.704427	0.851	0.459	1.13e-29	2	Mindy4	S12a
Mxra7	2.51e-31	0.701577	0.901	0.663	4.06e-27	2	Mxra7	S12a
Rab17	3.58e-39	0.701086	0.657	0.222	5.79e-35	2	Rab17	S12a
Adck5	4.32e-30	0.699886	0.796	0.438	6.99e-26	2	Adck5	S12a
Pik3c2b	2.53e-31	0.699709	0.785	0.397	4.1e-27	2	Pik3c2b	S12a
Kif26b	2.72e-45	0.6992	0.619	0.179	4.4e-41	2	Kif26b	S12a
Abca5	5.76e-29	0.69775	0.829	0.524	9.33e-25	2	Abca5	S12a
Fxyd1	1.35e-35	0.693118	0.989	0.803	2.19e-31	2	Fxyd1	S12a
Vcl	1.03e-37	0.692028	0.994	0.966	1.66e-33	2	Vcl	S12a
St6galnac2.1	1.24e-25	0.69178	0.856	0.62	2e-21	2	St6galnac2.1	S12a
Spock2	1.83e-30	0.691342	0.923	0.798	2.96e-26	2	Spock2	S12a
Tmem205	5.81e-30	0.690836	0.972	0.812	9.39e-26	2	Tmem205	S12a
Rasl11b	1.96e-32	0.690635	0.762	0.347	3.17e-28	2	Rasl11b	S12a
Hdac62	1.73e-29	0.690536	1	0.812	2.8e-25	2	Hdac6	S12a
Mr1	6.24e-32	0.689804	0.746	0.342	1.01e-27	2	Mr1	S12a
Gpat4	1.13e-27	0.68706	0.89	0.688	1.82e-23	2	Gpat4	S12a
B2m	3.81e-64	0.686776	1	1	6.16e-60	2	B2m	S12a
Rgs2	2.21e-30	0.685979	0.939	0.712	3.57e-26	2	Rgs2	S12a
Pnck	1.22e-31	0.685359	0.669	0.28	1.97e-27	2	Pnck	S12a
Fyb2	3.95e-27	0.68428	0.862	0.637	6.39e-23	2	Fyb2	S12a
Cpxm2	8.15e-26	0.683409	0.845	0.573	1.32e-21	2	Cpxm2	S12a
Selenom	5.79e-27	0.679417	0.829	0.577	9.36e-23	2	Selenom	S12a
Adcy5	1.58e-33	0.677225	0.724	0.307	2.55e-29	2	Adcy5	S12a
Rasgrf1	3.82e-35	0.677216	0.989	0.917	6.19e-31	2	Rasgrf1	S12a
Phkg2	2.81e-28	0.675889	0.89	0.696	4.55e-24	2	Phkg2	S12a
Bag2	1.88e-28	0.675439	0.884	0.645	3.04e-24	2	Bag2	S12a
Gpcpd1	2.07e-26	0.67384	0.79	0.461	3.35e-22	2	Gpcpd1	S12a
Hpcal1	2.41e-36	0.673423	1	0.962	3.9e-32	2	Hpcal1	S12a
Fam129a	8e-36	0.671875	0.564	0.182	1.29e-31	2	Fam129a	S12a
Thbs1	7.4e-28	0.67181	0.619	0.258	1.2e-23	2	Thbs1	S12a
Pde8b	1.32e-33	0.671165	0.685	0.267	2.14e-29	2	Pde8b	S12a
Rab15	3.19e-27	0.67107	0.785	0.463	5.17e-23	2	Rab15	S12a
Timp3	1.45e-29	0.670485	0.983	0.881	2.35e-25	2	Timp3	S12a
Clca3a2	5.3e-31	0.670345	0.63	0.252	8.58e-27	2	Clca3a2	S12a
Atp8a1	2.74e-25	0.670115	0.735	0.427	4.43e-21	2	Atp8a1	S12a
Nat9	8.38e-25	0.669585	0.785	0.513	1.36e-20	2	Nat9	S12a
Ccdc141	6.79e-22	0.668559	0.851	0.677	1.1e-17	2	Ccdc141	S12a
Sema3f	1.62e-23	0.667741	0.624	0.316	2.62e-19	2	Sema3f	S12a
Cav2	1.14e-29	0.666674	0.961	0.813	1.85e-25	2	Cav2	S12a
Efna4	1.83e-29	0.666621	0.68	0.298	2.97e-25	2	Efna4	S12a
Nxn	1.15e-27	0.666387	0.884	0.61	1.86e-23	2	Nxn	S12a
Itga5	8.39e-40	0.664081	0.635	0.201	1.36e-35	2	Itga5	S12a
Mthfd1l1	3.46e-28	0.662954	1	0.77	5.6e-24	2	Mthfd1l	S12a
Kifc3	2.42e-28	0.662502	0.917	0.658	3.92e-24	2	Kifc3	S12a
Zfhx3	1.24e-29	0.661918	0.945	0.778	2.01e-25	2	Zfhx3	S12a
Arg2	5.22e-25	0.66171	0.713	0.372	8.45e-21	2	Arg2	S12a
Tnfrsf19	3.17e-26	0.658319	0.768	0.428	5.13e-22	2	Tnfrsf19	S12a
Epb41l4a	1.93e-28	0.657278	0.785	0.413	3.11e-24	2	Epb41l4a	S12a
Ahnak	3.3e-36	0.656967	1	0.969	5.34e-32	2	Ahnak	S12a
Slc4a3	1.29e-30	0.654007	0.851	0.459	2.08e-26	2	Slc4a3	S12a
Art3	8.7e-31	0.652875	0.63	0.25	1.41e-26	2	Art3	S12a
Ints6l1	5.89e-29	0.651038	0.989	0.775	9.53e-25	2	Ints6l	S12a
Fads3	8.82e-24	0.650199	0.873	0.686	1.43e-19	2	Fads3	S12a
Cxcl12	6.71e-23	0.649151	0.856	0.707	1.09e-18	2	Cxcl12	S12a
Sec14l2	2.09e-24	0.647402	0.84	0.554	3.39e-20	2	Sec14l2	S12a
Apcdd1	3.83e-25	0.644523	0.68	0.327	6.2e-21	2	Apcdd1	S12a
Lims2	1.16e-27	0.642791	0.768	0.384	1.87e-23	2	Lims2	S12a
Etv6	6.36e-30	0.642692	0.961	0.775	1.03e-25	2	Etv6	S12a
Prm2	2.67e-09	0.642453	0.575	0.377	4.32e-05	2	Prm2	S12a
Lins1	3.06e-28	0.642145	0.801	0.396	4.95e-24	2	Lins1	S12a
Fbxl22	2.95e-29	0.640531	0.685	0.302	4.77e-25	2	Fbxl22	S12a
Fosb	9.87e-31	0.640081	0.608	0.219	1.6e-26	2	Fosb	S12a
Rarg	1.65e-19	0.637897	0.757	0.534	2.68e-15	2	Rarg	S12a
Kcnip3	1.66e-27	0.636634	0.923	0.757	2.68e-23	2	Kcnip3	S12a
Llgl2	7.33e-28	0.636282	0.934	0.784	1.19e-23	2	Llgl2	S12a
Abi2	6.8e-26	0.636155	0.796	0.459	1.1e-21	2	Abi2	S12a
Jmy	3.27e-29	0.635841	0.989	0.935	5.3e-25	2	Jmy	S12a
Tmem200b	2.17e-31	0.635798	0.691	0.284	3.52e-27	2	Tmem200b	S12a
Ggta11	1.54e-25	0.635006	0.878	0.523	2.5e-21	2	Ggta1	S12a
Clcn5	1e-25	0.634773	0.967	0.866	1.62e-21	2	Clcn5	S12a
Rsu1	1.26e-31	0.634411	0.967	0.789	2.04e-27	2	Rsu1	S12a
Slc6a20a	5.85e-70	0.634372	0.431	0.049	9.46e-66	2	Slc6a20a	S12a
Elmo1	1.76e-25	0.633431	0.807	0.469	2.84e-21	2	Elmo1	S12a
Kcnc41	1.3e-26	0.630929	0.972	0.713	2.1e-22	2	Kcnc4	S12a
Ptbp2	2.35e-29	0.630774	0.989	0.863	3.8e-25	2	Ptbp2	S12a
Meis2	1.03e-25	0.630093	0.807	0.453	1.67e-21	2	Meis2	S12a
Fntb	7.28e-23	0.62796	0.685	0.378	1.18e-18	2	Fntb	S12a
Ncam11	6.63e-25	0.626435	0.956	0.775	1.07e-20	2	Ncam1	S12a
Col4a2	4.68e-31	0.625748	0.989	0.958	7.57e-27	2	Col4a2	S12a
Pcdh7	1.28e-27	0.624113	0.873	0.624	2.07e-23	2	Pcdh7	S12a
Kdsr	2.55e-28	0.623795	0.994	0.912	4.13e-24	2	Kdsr	S12a
Sparcl1	1.49e-24	0.623672	0.934	0.773	2.41e-20	2	Sparcl1	S12a
Alox12	6.03e-23	0.622872	0.884	0.672	9.76e-19	2	Alox12	S12a
Rexo2	4.13e-29	0.621691	0.983	0.898	6.68e-25	2	Rexo2	S12a
Chst101	5.7e-24	0.620793	0.878	0.515	9.23e-20	2	Chst10	S12a
Pwwp2b	2.1e-25	0.620227	0.812	0.497	3.4e-21	2	Pwwp2b	S12a
Nptx2	1.58e-40	0.619116	0.613	0.18	2.55e-36	2	Nptx2	S12a
Adora1	9.25e-27	0.618067	0.635	0.275	1.5e-22	2	Adora1	S12a
Hephl1	1.46e-52	0.616877	0.459	0.081	2.36e-48	2	Hephl1	S12a
Myom1	1.12e-26	0.614583	0.84	0.533	1.82e-22	2	Myom1	S12a
Clec2d	2.82e-26	0.613365	0.956	0.75	4.56e-22	2	Clec2d	S12a
Dbil5	1.59e-17	0.612564	0.53	0.25	2.58e-13	2	Dbil5	S12a
Ppp3ca	9.29e-31	0.612518	1	0.937	1.5e-26	2	Ppp3ca	S12a
Myof	4.77e-28	0.611858	0.939	0.803	7.72e-24	2	Myof	S12a
Tubb6	6.21e-26	0.611421	0.746	0.373	1.01e-21	2	Tubb6	S12a
Disp2	1.59e-38	0.608659	0.558	0.161	2.58e-34	2	Disp2	S12a
Celsr1	2.98e-25	0.608037	0.691	0.329	4.82e-21	2	Celsr1	S12a
Wfdc6b	6.12e-22	0.606523	0.856	0.583	9.9e-18	2	Wfdc6b	S12a
Tmcc3	3.15e-23	0.606448	0.79	0.49	5.1e-19	2	Tmcc3	S12a
Col4a3bp	5.77e-27	0.60447	0.934	0.723	9.33e-23	2	Col4a3bp	S12a
Adra1d	1.96e-41	0.6038	0.503	0.119	3.18e-37	2	Adra1d	S12a
Slc25a48	2.47e-30	0.601901	0.608	0.227	4e-26	2	Slc25a48	S12a
Pik3r3	1.45e-26	0.601886	0.912	0.742	2.35e-22	2	Pik3r3	S12a
Dhtkd1	4.41e-30	0.601386	0.619	0.245	7.14e-26	2	Dhtkd1	S12a
Hoxb4	2.8e-23	0.601303	0.669	0.337	4.54e-19	2	Hoxb4	S12a
Cyth2	2.01e-22	0.599304	0.945	0.799	3.25e-18	2	Cyth2	S12a
Mpp3	3.89e-24	0.599061	0.818	0.497	6.29e-20	2	Mpp3	S12a
Asrgl1	4.67e-23	0.598897	0.812	0.521	7.56e-19	2	Asrgl1	S12a
Dhrs3	3.99e-25	0.59882	0.967	0.807	6.46e-21	2	Dhrs3	S12a
Arhgef25	1.32e-21	0.597257	0.862	0.642	2.13e-17	2	Arhgef25	S12a
Degs1	2.61e-23	0.5967	0.873	0.653	4.23e-19	2	Degs1	S12a
Fam8a1	2.56e-25	0.595813	0.934	0.826	4.14e-21	2	Fam8a1	S12a
Cmas	3.45e-24	0.594545	0.95	0.797	5.59e-20	2	Cmas	S12a
Edn3	1.31e-19	0.593701	0.762	0.448	2.12e-15	2	Edn3	S12a
Susd2	2.49e-22	0.592572	0.801	0.466	4.03e-18	2	Susd2	S12a
Wnk2	3.86e-25	0.592496	0.983	0.805	6.25e-21	2	Wnk2	S12a
Sh3d19	1.2e-25	0.591834	0.961	0.796	1.95e-21	2	Sh3d19	S12a
Col5a1	6.04e-24	0.591819	0.945	0.74	9.77e-20	2	Col5a1	S12a
Prom22	1.23e-37	0.591173	1	0.991	1.98e-33	2	Prom2	S12a
Slc9a3	1.52e-37	0.587805	0.53	0.143	2.45e-33	2	Slc9a3	S12a
Slc7a41	1.19e-25	0.586654	0.994	0.885	1.92e-21	2	Slc7a4	S12a
Amotl2	3.57e-17	0.586373	0.873	0.759	5.77e-13	2	Amotl2	S12a
Myh14	7.7e-22	0.585719	0.779	0.454	1.25e-17	2	Myh14	S12a
Erbb2	3.32e-19	0.5856	0.746	0.459	5.37e-15	2	Erbb2	S12a
Filip1l	1.27e-21	0.585591	0.768	0.453	2.05e-17	2	Filip1l	S12a
Gpnmb	3.39e-27	0.58534	0.972	0.863	5.49e-23	2	Gpnmb	S12a
Gpld1	5.61e-24	0.585196	0.945	0.751	9.08e-20	2	Gpld1	S12a
Gsg1	2.78e-14	0.584424	0.448	0.205	4.5e-10	2	Gsg1	S12a
Pnkd	1.2e-35	0.583267	1	0.983	1.94e-31	2	Pnkd	S12a
Plcd1	3.55e-25	0.582768	0.646	0.298	5.75e-21	2	Plcd1	S12a
Tacstd2	1.67e-23	0.582281	0.912	0.729	2.69e-19	2	Tacstd2	S12a
Nbea	9.47e-28	0.582038	0.956	0.822	1.53e-23	2	Nbea	S12a
Map7d2	8.49e-22	0.581755	0.867	0.624	1.37e-17	2	Map7d2	S12a
Acaca	7.14e-26	0.580938	0.978	0.853	1.15e-21	2	Acaca	S12a
Add3	2.02e-26	0.580779	0.961	0.81	3.27e-22	2	Add3	S12a
Ctsk	2.26e-21	0.58006	0.641	0.321	3.65e-17	2	Ctsk	S12a
Mrap2	1.7e-30	0.578348	0.503	0.164	2.75e-26	2	Mrap2	S12a
Adgrf1	7.73e-30	0.578081	0.547	0.181	1.25e-25	2	Adgrf1	S12a
Unc13c	8.77e-33	0.577608	0.47	0.137	1.42e-28	2	Unc13c	S12a
Gpi1	1.38e-41	0.574978	1	0.999	2.23e-37	2	Gpi1	S12a
S100a6	2.76e-27	0.573676	1	0.948	4.47e-23	2	S100a6	S12a
Col4a1	7.97e-24	0.572268	0.983	0.867	1.29e-19	2	Col4a1	S12a
Rspo3	4.61e-21	0.570111	0.762	0.448	7.46e-17	2	Rspo3	S12a
Cspp1	1.44e-21	0.569262	0.956	0.823	2.32e-17	2	Cspp1	S12a
Flnb	1.29e-21	0.568867	0.923	0.757	2.09e-17	2	Flnb	S12a
Paqr7	5.23e-18	0.568149	0.729	0.482	8.46e-14	2	Paqr7	S12a
Ihh	3.3e-34	0.567659	0.591	0.191	5.33e-30	2	Ihh	S12a
Lcmt1	1.39e-21	0.567659	0.917	0.737	2.25e-17	2	Lcmt1	S12a
S100a16	1.16e-36	0.56613	1	0.994	1.88e-32	2	S100a16	S12a
Eef2k	3.62e-26	0.565908	0.674	0.305	5.86e-22	2	Eef2k	S12a
Tbx3	4.35e-21	0.565831	0.956	0.792	7.04e-17	2	Tbx3	S12a
Fabp9	7.3e-14	0.56332	0.392	0.169	1.18e-09	2	Fabp9	S12a
Vstm41	8.62e-25	0.559112	0.818	0.427	1.39e-20	2	Vstm4	S12a
Agtrap	3.96e-25	0.559103	0.978	0.871	6.4e-21	2	Agtrap	S12a
Gsta31	2.52e-20	0.559007	0.912	0.678	4.07e-16	2	Gsta3	S12a
Amn1	6.76e-20	0.558967	0.751	0.478	1.09e-15	2	Amn1	S12a
Alad	3.41e-48	0.558363	1	1	5.52e-44	2	Alad	S12a
Plaat5	1.64e-12	0.558284	0.376	0.17	2.66e-08	2	Plaat5	S12a
Setd7	9.02e-21	0.558085	0.785	0.491	1.46e-16	2	Setd7	S12a
Sdc4	6.16e-20	0.556852	0.906	0.723	9.97e-16	2	Sdc4	S12a
Acbd4	3e-20	0.555464	0.812	0.53	4.85e-16	2	Acbd4	S12a
Dtna	6.04e-26	0.554569	0.597	0.244	9.77e-22	2	Dtna	S12a
Sidt21	5.07e-31	0.554368	1	0.986	8.2e-27	2	Sidt2	S12a
Gsta4	2.43e-21	0.553012	0.906	0.768	3.93e-17	2	Gsta4	S12a
Hexim1	2.55e-25	0.5528	0.978	0.92	4.13e-21	2	Hexim1	S12a
Arhgef19	5.24e-31	0.552684	0.597	0.212	8.48e-27	2	Arhgef19	S12a
Papln	4.97e-26	0.552311	0.646	0.282	8.04e-22	2	Papln	S12a
Adamtsl1	2.11e-17	0.550065	0.845	0.649	3.41e-13	2	Adamtsl1	S12a
Lgals4	4.15e-22	0.549846	0.779	0.432	6.71e-18	2	Lgals4	S12a
Esyt2	1.2e-26	0.549341	0.983	0.951	1.95e-22	2	Esyt2	S12a
Gm8439	6.9e-19	0.549257	0.773	0.517	1.12e-14	2	Gm8439	S12a
Tfrc	1.22e-23	0.548731	0.978	0.842	1.98e-19	2	Tfrc	S12a
Prodh	2.35e-26	0.548435	0.95	0.757	3.8e-22	2	Prodh	S12a
Ptpn22	3.02e-22	0.547954	0.972	0.869	4.89e-18	2	Ptpn22	S12a
Ddah2	1.08e-18	0.54794	0.84	0.642	1.74e-14	2	Ddah2	S12a
Dap3	2.58e-23	0.547156	0.961	0.908	4.18e-19	2	Dap3	S12a
Camkk1	5.33e-25	0.545705	0.624	0.267	8.62e-21	2	Camkk1	S12a
Spint32	3.91e-21	0.545526	1	0.747	6.32e-17	2	Spint3	S12a
Sgsm3	1.91e-21	0.544585	0.674	0.345	3.09e-17	2	Sgsm3	S12a
Slc8a1	1.92e-18	0.543694	0.867	0.672	3.11e-14	2	Slc8a1	S12a
Ppp6r1	3.63e-52	0.541157	1	1	5.87e-48	2	Ppp6r1	S12a
Lcn12	9.01e-31	0.5411	1	0.98	1.46e-26	2	Lcn12	S12a
Myb	2.09e-27	0.539963	0.586	0.217	3.38e-23	2	Myb	S12a
Ppp1r12c	1.18e-25	0.539145	0.961	0.806	1.92e-21	2	Ppp1r12c	S12a
Phyhd1	1.01e-17	0.53821	0.663	0.387	1.63e-13	2	Phyhd1	S12a
Man2c1	5.22e-25	0.537343	0.967	0.835	8.45e-21	2	Man2c1	S12a
Arl4d	5.32e-20	0.536439	0.663	0.354	8.61e-16	2	Arl4d	S12a
Tpbg	4.6e-31	0.536225	0.492	0.151	7.44e-27	2	Tpbg	S12a
Mmp28	3.16e-30	0.536037	0.525	0.171	5.11e-26	2	Mmp28	S12a
Igfbp7	9.67e-43	0.535578	1	1	1.57e-38	2	Igfbp7	S12a
Lmo4	6.17e-28	0.535515	1	0.957	9.99e-24	2	Lmo4	S12a
Emc1	1.47e-20	0.535275	0.923	0.793	2.37e-16	2	Emc1	S12a
Trps1	2.9e-22	0.535245	0.906	0.783	4.7e-18	2	Trps1	S12a
Ctns	5.85e-23	0.535098	0.597	0.27	9.46e-19	2	Ctns	S12a
Galnt31	1.45e-21	0.534855	0.785	0.424	2.35e-17	2	Galnt3	S12a
Nbeal2	2.26e-25	0.534703	0.635	0.274	3.66e-21	2	Nbeal2	S12a
Ier5	1.56e-16	0.533567	0.663	0.392	2.52e-12	2	Ier5	S12a
A4galt	1.55e-22	0.533444	0.635	0.297	2.5e-18	2	A4galt	S12a
Marc2	7.75e-34	0.532886	1	0.999	1.25e-29	2	Marc2	S12a
Plau	5.13e-22	0.53262	0.729	0.36	8.3e-18	2	Plau	S12a
Prkca	4.56e-29	0.531209	0.541	0.19	7.38e-25	2	Prkca	S12a
Fan1	2.33e-19	0.530991	0.674	0.363	3.76e-15	2	Fan1	S12a
Ptn	1.6e-27	0.530757	0.652	0.268	2.6e-23	2	Ptn	S12a
Calm2	8.63e-31	0.530058	1	0.996	1.4e-26	2	Calm2	S12a
Ikzf2	1.51e-20	0.529053	0.646	0.316	2.44e-16	2	Ikzf2	S12a
Src	4.64e-19	0.528976	0.757	0.474	7.5e-15	2	Src	S12a
Slc26a3	1.78e-20	0.528114	0.613	0.287	2.87e-16	2	Slc26a3	S12a
Tead3	1.2e-16	0.527903	0.762	0.524	1.93e-12	2	Tead3	S12a
Ank4	1.64e-15	0.527683	0.762	0.488	2.65e-11	2	Ank	S12a
Exoc4	8.52e-20	0.526518	0.956	0.779	1.38e-15	2	Exoc4	S12a
Odf1	9.13e-09	0.525982	0.597	0.4	0.000147646	2	Odf1	S12a
Kcnma1	4.11e-18	0.525881	0.657	0.382	6.65e-14	2	Kcnma1	S12a
Ank3	6.66e-26	0.525622	1	0.948	1.08e-21	2	Ank3	S12a
Cox6a11	5.61e-31	0.52547	1	0.995	9.08e-27	2	Cox6a1	S12a
Cgn	1.38e-18	0.52397	0.635	0.345	2.23e-14	2	Cgn	S12a
Ube2i	1.59e-22	0.523603	0.989	0.912	2.58e-18	2	Ube2i	S12a
Kif13a	8.04e-13	0.523203	0.79	0.66	1.3e-08	2	Kif13a	S12a
Dpp6	2.91e-23	0.522947	0.807	0.38	4.71e-19	2	Dpp6	S12a
Cry2	4.46e-19	0.521426	0.779	0.486	7.22e-15	2	Cry2	S12a
Tle51	4.2e-38	0.520208	1	0.999	6.8e-34	2	Tle5	S12a
Hsd11b1	5.77e-32	0.519274	0.47	0.134	9.34e-28	2	Hsd11b1	S12a
Spa17	1.68e-15	0.517718	0.619	0.324	2.71e-11	2	Spa17	S12a
Cldn3	3.79e-35	0.517443	1	1	6.12e-31	2	Cldn3	S12a
Lama4	7.9e-21	0.516178	0.663	0.337	1.28e-16	2	Lama4	S12a
Bmp2	8.02e-42	0.516086	0.403	0.078	1.3e-37	2	Bmp2	S12a
Cc2d1a	1.08e-15	0.515727	0.807	0.6	1.75e-11	2	Cc2d1a	S12a
Shmt21	6.54e-20	0.513987	0.994	0.843	1.06e-15	2	Shmt2	S12a
Rcn3	1.18e-23	0.513837	0.945	0.773	1.91e-19	2	Rcn3	S12a
Treh	1.04e-69	0.513368	0.376	0.033	1.68e-65	2	Treh	S12a
Rffl	1.58e-20	0.512557	0.901	0.792	2.56e-16	2	Rffl	S12a
Srsf11	1.26e-39	0.512413	1	0.999	2.04e-35	2	Srsf11	S12a
Nipal4	2.32e-32	0.512056	0.436	0.117	3.75e-28	2	Nipal4	S12a
Bcl2l14	3.17e-23	0.511632	0.464	0.167	5.13e-19	2	Bcl2l14	S12a
Psph1	1.12e-20	0.510632	0.983	0.756	1.82e-16	2	Psph	S12a
Smim24	9.83e-21	0.508286	0.536	0.226	1.59e-16	2	Smim24	S12a
Gmpr	2.01e-23	0.50789	0.514	0.197	3.26e-19	2	Gmpr	S12a
Zcchc7	8.15e-17	0.507865	0.856	0.724	1.32e-12	2	Zcchc7	S12a
Pbx1	2.12e-22	0.507571	0.994	0.944	3.42e-18	2	Pbx1	S12a
Nktr	1.05e-27	0.507492	1	0.977	1.7e-23	2	Nktr	S12a
Synm	4.74e-17	0.506376	0.807	0.594	7.67e-13	2	Synm	S12a
Cep44	4.73e-16	0.504569	0.575	0.312	7.65e-12	2	Cep44	S12a
Atp2b31	3.04e-18	0.504536	0.994	0.802	4.91e-14	2	Atp2b3	S12a
Itpripl1	1.61e-24	0.503665	0.564	0.225	2.6e-20	2	Itpripl1	S12a
Zfp282	3.45e-19	0.502963	0.718	0.413	5.58e-15	2	Zfp282	S12a
Mat2a	1.91e-21	0.502639	0.994	0.984	3.09e-17	2	Mat2a	S12a
Acadsb	2.5e-21	0.502143	0.961	0.827	4.04e-17	2	Acadsb	S12a
Odf2	4.18e-13	0.500938	0.934	0.862	6.77e-09	2	Odf2	S12a
Hdhd3	4.94e-20	0.500752	0.934	0.808	7.99e-16	2	Hdhd3	S12a
Dach1	4.95e-17	0.500481	0.972	0.85	8.02e-13	2	Dach1	S12a
Fbxo30	9.1e-17	0.499891	0.663	0.387	1.47e-12	2	Fbxo30	S12a
Ccdc85b	5.22e-19	0.499811	0.972	0.887	8.44e-15	2	Ccdc85b	S12a
Mcam	7.87e-18	0.499792	0.751	0.499	1.27e-13	2	Mcam	S12a
Ripk4	9.33e-20	0.499775	0.663	0.347	1.51e-15	2	Ripk4	S12a
Shisa6	1.61e-40	0.498597	0.365	0.064	2.6e-36	2	Shisa6	S12a
Tnfrsf21	7.54e-19	0.498123	0.934	0.776	1.22e-14	2	Tnfrsf21	S12a
Itprid2	5.49e-21	0.497677	0.967	0.819	8.89e-17	2	Itprid2	S12a
Pdlim5	1.14e-19	0.497419	0.928	0.77	1.85e-15	2	Pdlim5	S12a
Adamts1	2.87e-23	0.497395	0.591	0.25	4.65e-19	2	Adamts1	S12a
Fhl1	3.49e-21	0.496848	1	0.876	5.65e-17	2	Fhl1	S12a
Nfkbia	1.66e-18	0.496467	0.978	0.878	2.69e-14	2	Nfkbia	S12a
Kcnk3	7.25e-37	0.494395	0.425	0.095	1.17e-32	2	Kcnk3	S12a
Ndufb6	2.54e-26	0.493809	1	0.99	4.12e-22	2	Ndufb6	S12a
Slc2a31	2.34e-11	0.493418	0.834	0.674	3.79e-07	2	Slc2a3	S12a
Cenpm	2.23e-25	0.493199	0.514	0.19	3.61e-21	2	Cenpm	S12a
Klhl7	1.14e-14	0.493071	0.856	0.74	1.85e-10	2	Klhl7	S12a
Cldn231	2.47e-21	0.49304	0.762	0.366	4e-17	2	Cldn23	S12a
Coq9	2.2e-17	0.492714	0.878	0.736	3.56e-13	2	Coq9	S12a
Gdf7	4.39e-51	0.491606	0.431	0.069	7.1e-47	2	Gdf7	S12a
Mmp7	3.86e-17	0.491249	0.503	0.235	6.24e-13	2	Mmp7	S12a
Izumo4	1.5e-16	0.4912	0.74	0.471	2.43e-12	2	Izumo4	S12a
Samd4	4.43e-15	0.49046	0.586	0.33	7.16e-11	2	Samd4	S12a
Tmem218	6.16e-18	0.488784	0.492	0.222	9.97e-14	2	Tmem218	S12a
Man2a1	5.57e-16	0.488217	0.823	0.616	9.01e-12	2	Man2a1	S12a
Aqp11	2.9e-14	0.486752	0.702	0.454	4.69e-10	2	Aqp11	S12a
Lama5	1.51e-17	0.486294	0.901	0.748	2.45e-13	2	Lama5	S12a
Tef	2.25e-19	0.486199	0.95	0.797	3.65e-15	2	Tef	S12a
Gk5	3.25e-17	0.486177	0.751	0.468	5.25e-13	2	Gk5	S12a
Rprm	9.78e-18	0.485961	0.807	0.519	1.58e-13	2	Rprm	S12a
Actb	3.14e-39	0.485546	1	1	5.07e-35	2	Actb	S12a
Cpne5	4.33e-15	0.484622	0.912	0.717	7e-11	2	Cpne5	S12a
Ldb3	9.09e-27	0.484556	0.481	0.155	1.47e-22	2	Ldb3	S12a
Dpyd	3.06e-20	0.48444	0.801	0.447	4.95e-16	2	Dpyd	S12a
Atp11a	6.31e-22	0.48263	1	0.897	1.02e-17	2	Atp11a	S12a
Slc38a4	8.54e-19	0.482263	0.823	0.476	1.38e-14	2	Slc38a4	S12a
Mturn	4.89e-17	0.481856	0.702	0.41	7.9e-13	2	Mturn	S12a
Gnao1	5.73e-21	0.480985	0.602	0.271	9.27e-17	2	Gnao1	S12a
Enpp21	9.38e-21	0.480826	0.945	0.75	1.52e-16	2	Enpp2	S12a
Atp2a3	8.44e-19	0.48082	0.564	0.261	1.37e-14	2	Atp2a3	S12a
Stc1	1.75e-21	0.480324	0.591	0.261	2.83e-17	2	Stc1	S12a
Nedd8	1.96e-32	0.480035	1	0.999	3.17e-28	2	Nedd8	S12a
Plekhg6	6.71e-25	0.479256	0.475	0.165	1.09e-20	2	Plekhg6	S12a
Cyb5b	4.03e-28	0.478793	1	0.998	6.53e-24	2	Cyb5b	S12a
Cklf	1.12e-15	0.478579	0.669	0.395	1.81e-11	2	Cklf	S12a
Prag11	2.83e-17	0.478199	0.834	0.579	4.59e-13	2	Prag1	S12a
Shh	3.1e-16	0.476881	0.895	0.733	5.01e-12	2	Shh	S12a
Stag2	1.04e-19	0.476735	0.884	0.703	1.69e-15	2	Stag2	S12a
Cd741	3.77e-16	0.476521	0.994	0.835	6.1e-12	2	Cd74	S12a
Klf13	8.22e-16	0.476222	0.829	0.673	1.33e-11	2	Klf13	S12a
Tnrc18	3.18e-17	0.476013	0.884	0.697	5.14e-13	2	Tnrc18	S12a
Scamp1	3.78e-20	0.475919	1	0.932	6.12e-16	2	Scamp1	S12a
Dgkg	1.49e-26	0.475737	0.431	0.129	2.41e-22	2	Dgkg	S12a
Ubtd1	3.57e-15	0.475737	0.669	0.417	5.78e-11	2	Ubtd1	S12a
Trim16	3.53e-25	0.474872	0.508	0.185	5.71e-21	2	Trim16	S12a
1810030O07Rik	8.18e-17	0.474693	0.917	0.79	1.32e-12	2	1810030O07Rik	S12a
Srsf2	8.17e-19	0.472985	0.989	0.912	1.32e-14	2	Srsf2	S12a
Irak1	4.1e-20	0.472843	0.989	0.935	6.64e-16	2	Irak1	S12a
Grb7	2.02e-17	0.472179	0.923	0.77	3.26e-13	2	Grb7	S12a
Arel1	4.52e-19	0.47091	0.972	0.918	7.31e-15	2	Arel1	S12a
Ccdc184	9.35e-24	0.470731	0.464	0.16	1.51e-19	2	Ccdc184	S12a
Mical1	4.39e-26	0.470372	0.591	0.224	7.11e-22	2	Mical1	S12a
Ccser2	3.74e-14	0.469997	0.773	0.622	6.06e-10	2	Ccser2	S12a
Ndufa12	4.53e-18	0.469838	0.983	0.919	7.34e-14	2	Ndufa12	S12a
Slc25a27	2.84e-18	0.469551	0.608	0.31	4.6e-14	2	Slc25a27	S12a
Wwtr1	2.49e-16	0.469486	0.878	0.717	4.03e-12	2	Wwtr1	S12a
Cox5b	6.29e-29	0.469479	1	0.999	1.02e-24	2	Cox5b	S12a
Jun	6.95e-21	0.469339	0.989	0.915	1.13e-16	2	Jun	S12a
Jak2	1.01e-16	0.469093	0.906	0.772	1.64e-12	2	Jak2	S12a
Lima1	7.73e-15	0.468145	0.912	0.83	1.25e-10	2	Lima1	S12a
Adra1a	4.36e-32	0.468124	0.459	0.124	7.06e-28	2	Adra1a	S12a
Bcl2l1	4.67e-15	0.467606	0.829	0.696	7.56e-11	2	Bcl2l1	S12a
Kctd12	2.34e-18	0.467161	0.68	0.356	3.79e-14	2	Kctd12	S12a
Lamc1	1.38e-15	0.46671	0.878	0.756	2.24e-11	2	Lamc1	S12a
Laptm4a	7.17e-46	0.466657	1	1	1.16e-41	2	Laptm4a	S12a
Adgrf3	7.47e-36	0.466019	0.381	0.079	1.21e-31	2	Adgrf3	S12a
Akap17b	2.1e-23	0.465927	0.47	0.169	3.4e-19	2	Akap17b	S12a
Tmem63a	4.74e-17	0.465608	0.851	0.689	7.67e-13	2	Tmem63a	S12a
Slc16a1	4.34e-19	0.465215	0.552	0.251	7.02e-15	2	Slc16a1	S12a
Pdzrn3	1.6e-16	0.464981	0.635	0.346	2.59e-12	2	Pdzrn3	S12a
Sccpdh	1.57e-16	0.464794	0.867	0.703	2.53e-12	2	Sccpdh	S12a
Stk19	4.22e-18	0.464241	0.945	0.859	6.84e-14	2	Stk19	S12a
Gse1	1.05e-12	0.463911	0.74	0.55	1.7e-08	2	Gse1	S12a
Capn15	6.91e-14	0.463393	0.779	0.592	1.12e-09	2	Capn15	S12a
Coro1c	8.12e-16	0.462745	0.724	0.457	1.31e-11	2	Coro1c	S12a
Clmp	3.93e-20	0.462193	0.497	0.204	6.36e-16	2	Clmp	S12a
Emp3	5.12e-15	0.462021	0.702	0.457	8.29e-11	2	Emp3	S12a
Cacnb2	2.38e-17	0.461904	0.552	0.268	3.85e-13	2	Cacnb2	S12a
Pim3	2.06e-14	0.461672	0.884	0.772	3.33e-10	2	Pim3	S12a
Epb41l1	5.34e-16	0.461152	0.751	0.458	8.63e-12	2	Epb41l1	S12a
Cd24a	6.38e-15	0.460426	0.989	0.93	1.03e-10	2	Cd24a	S12a
Miga2	8.12e-16	0.459625	0.79	0.518	1.31e-11	2	Miga2	S12a
Cryab	2.42e-13	0.459327	0.718	0.513	3.92e-09	2	Cryab	S12a
Tapbp1	2.95e-21	0.459278	1	0.989	4.78e-17	2	Tapbp	S12a
Nudt1	1.54e-15	0.45917	0.619	0.351	2.5e-11	2	Nudt1	S12a
Ccnl2	2.12e-18	0.458552	0.978	0.933	3.43e-14	2	Ccnl2	S12a
Myocd	1.47e-17	0.457934	0.558	0.265	2.38e-13	2	Myocd	S12a
Pi4k2b	2.07e-19	0.457433	0.729	0.371	3.34e-15	2	Pi4k2b	S12a
Dnajc9	2.34e-14	0.456542	0.856	0.731	3.79e-10	2	Dnajc9	S12a
Smad1	8.13e-17	0.456104	0.923	0.836	1.32e-12	2	Smad1	S12a
Ate1	1.77e-15	0.456047	0.856	0.73	2.87e-11	2	Ate1	S12a
Samd9l	2.93e-13	0.455923	0.619	0.375	4.75e-09	2	Samd9l	S12a
Sh3bgr	1.19e-20	0.455677	0.53	0.221	1.93e-16	2	Sh3bgr	S12a
Fermt2	1.27e-12	0.454978	0.834	0.778	2.05e-08	2	Fermt2	S12a
Spire2	1.3e-25	0.454774	0.453	0.148	2.1e-21	2	Spire2	S12a
Atp8b5	1.78e-25	0.454665	0.442	0.141	2.88e-21	2	Atp8b5	S12a
Selenoh	3.02e-15	0.452897	0.956	0.865	4.89e-11	2	Selenoh	S12a
Park7	3.25e-22	0.452465	1	0.982	5.26e-18	2	Park7	S12a
Defb1	6.7e-18	0.451909	0.994	0.973	1.08e-13	2	Defb1	S12a
Mbnl2	1.03e-17	0.451593	0.972	0.909	1.66e-13	2	Mbnl2	S12a
Kif13b	1.74e-16	0.451269	0.873	0.697	2.82e-12	2	Kif13b	S12a
Aff2	4.87e-21	0.451108	0.448	0.166	7.87e-17	2	Aff2	S12a
Wnt5a	9.98e-17	0.451108	0.912	0.746	1.61e-12	2	Wnt5a	S12a
Otud4	2.59e-16	0.450392	0.945	0.849	4.19e-12	2	Otud4	S12a
Pelo	1.95e-13	0.450363	0.696	0.46	3.16e-09	2	Pelo	S12a
Spata13	2.3e-12	0.449966	0.801	0.687	3.73e-08	2	Spata13	S12a
Gadd45b	9.13e-15	0.449671	0.475	0.231	1.48e-10	2	Gadd45b	S12a
Ehmt1	7.83e-16	0.449346	0.934	0.807	1.27e-11	2	Ehmt1	S12a
Gnptg	7.52e-16	0.449147	0.895	0.812	1.22e-11	2	Gnptg	S12a
Prkar2a	1.32e-13	0.449076	0.862	0.694	2.14e-09	2	Prkar2a	S12a
Arl5a	1.1e-15	0.44897	0.773	0.514	1.78e-11	2	Arl5a	S12a
Hsd17b11	8.02e-15	0.448866	0.873	0.752	1.3e-10	2	Hsd17b11	S12a
Cabyr	1.17e-18	0.448851	0.497	0.207	1.9e-14	2	Cabyr	S12a
Slc26a7	2.87e-21	0.448574	0.47	0.18	4.65e-17	2	Slc26a7	S12a
Sod2	3.3e-22	0.447607	1	0.986	5.34e-18	2	Sod2	S12a
Pcca	2.54e-14	0.446924	0.735	0.481	4.11e-10	2	Pcca	S12a
Hoxd11	3.31e-33	0.446437	0.376	0.081	5.36e-29	2	Hoxd11	S12a
Cacna1c	3.23e-22	0.446206	0.492	0.185	5.23e-18	2	Cacna1c	S12a
Kcnn2	5.52e-21	0.445792	0.58	0.257	8.93e-17	2	Kcnn2	S12a
Mfsd11	3.38e-12	0.445782	0.773	0.609	5.47e-08	2	Mfsd11	S12a
1110059E24Rik	1.71e-15	0.445603	0.619	0.343	2.77e-11	2	1110059E24Rik	S12a
Slc25a10	3.72e-19	0.445522	1	0.965	6.02e-15	2	Slc25a10	S12a
Vopp1	4.28e-14	0.444155	0.503	0.27	6.93e-10	2	Vopp1	S12a
Nrep	2.01e-10	0.44377	0.707	0.569	3.25e-06	2	Nrep	S12a
Clasp1	3.36e-15	0.443391	0.923	0.798	5.43e-11	2	Clasp1	S12a
Nkd1	4.46e-15	0.44315	0.961	0.861	7.22e-11	2	Nkd1	S12a
Gpc6	6.77e-14	0.442912	0.646	0.381	1.1e-09	2	Gpc6	S12a
Snrnp701	1.63e-29	0.442317	1	1	2.64e-25	2	Snrnp70	S12a
Sf1	1.27e-23	0.442316	1	0.996	2.05e-19	2	Sf1	S12a
Klf15	1.26e-13	0.442033	0.845	0.753	2.04e-09	2	Klf15	S12a
Mmp2	2.11e-15	0.442014	0.525	0.258	3.42e-11	2	Mmp2	S12a
Rasl12	5.77e-13	0.44187	0.569	0.32	9.33e-09	2	Rasl12	S12a
Cyc1	1.59e-19	0.441412	1	0.98	2.57e-15	2	Cyc1	S12a
Pck2	3.85e-15	0.441036	0.961	0.794	6.22e-11	2	Pck2	S12a
Slc26a2	4.83e-17	0.441015	0.707	0.382	7.81e-13	2	Slc26a2	S12a
Ube2a	1.11e-15	0.440727	0.923	0.824	1.8e-11	2	Ube2a	S12a
Dmrt2	1.33e-13	0.440547	0.597	0.338	2.15e-09	2	Dmrt2	S12a
Lonp1	3.95e-14	0.440459	0.862	0.738	6.39e-10	2	Lonp1	S12a
Tomm61	1.16e-22	0.440396	1	0.997	1.88e-18	2	Tomm6	S12a
Dpp3	4.36e-13	0.440143	0.934	0.849	7.05e-09	2	Dpp3	S12a
Nfatc4	2.74e-17	0.439434	0.602	0.305	4.43e-13	2	Nfatc4	S12a
Tia1	1.56e-16	0.43923	0.983	0.879	2.52e-12	2	Tia1	S12a
Chst14	1.05e-18	0.438896	0.47	0.197	1.7e-14	2	Chst14	S12a
Marveld3	8.44e-19	0.438238	0.602	0.282	1.37e-14	2	Marveld3	S12a
Neurl1a	2.66e-24	0.438066	0.481	0.165	4.31e-20	2	Neurl1a	S12a
Acsf3	1.17e-16	0.437805	0.575	0.287	1.9e-12	2	Acsf3	S12a
Ckap4	4.02e-15	0.43754	0.834	0.669	6.5e-11	2	Ckap4	S12a
Radx	1.92e-13	0.43715	0.608	0.364	3.1e-09	2	Radx	S12a
Uqcr11	9.2e-22	0.437011	0.994	0.981	1.49e-17	2	Uqcr11	S12a
Hnrnpl	4.19e-21	0.436623	0.994	0.996	6.78e-17	2	Hnrnpl	S12a
Il31ra	7.04e-32	0.436502	0.348	0.075	1.14e-27	2	Il31ra	S12a
Aig1	4.88e-11	0.436475	0.674	0.471	7.9e-07	2	Aig1	S12a
Tinagl1	1.32e-14	0.436292	0.956	0.883	2.13e-10	2	Tinagl1	S12a
Phldb2	8.03e-15	0.436112	0.646	0.368	1.3e-10	2	Phldb2	S12a
Aifm2	3.14e-20	0.435853	0.541	0.232	5.09e-16	2	Aifm2	S12a
Lin7b	3.83e-22	0.435195	0.431	0.148	6.2e-18	2	Lin7b	S12a
Prdx5	1.6e-19	0.435117	0.989	0.95	2.59e-15	2	Prdx5	S12a
Fam129b	5.59e-15	0.434634	0.901	0.775	9.05e-11	2	Fam129b	S12a
Plcl2	7.88e-17	0.434624	0.519	0.241	1.27e-12	2	Plcl2	S12a
Eno2	3.23e-17	0.434353	0.547	0.257	5.23e-13	2	Eno2	S12a
Fads6	5.47e-27	0.434274	0.403	0.112	8.85e-23	2	Fads6	S12a
Grik5	1.46e-15	0.433694	0.619	0.341	2.37e-11	2	Grik5	S12a
Hnrnph3	1.12e-16	0.433534	0.978	0.885	1.8e-12	2	Hnrnph3	S12a
Itga7	3.07e-16	0.433315	0.547	0.264	4.96e-12	2	Itga7	S12a
Sh3bp4	8.67e-16	0.433068	0.663	0.357	1.4e-11	2	Sh3bp4	S12a
Nsun7	8.62e-37	0.43285	0.304	0.048	1.39e-32	2	Nsun7	S12a
Rusc1	2.86e-17	0.432726	0.541	0.264	4.62e-13	2	Rusc1	S12a
Svs1	1.65e-37	0.43257	0.464	0.104	2.67e-33	2	Svs1	S12a
Eps8l1	2.69e-18	0.432547	0.497	0.216	4.35e-14	2	Eps8l1	S12a
Rcl1	1.37e-13	0.432332	0.608	0.354	2.22e-09	2	Rcl1	S12a
Atoh8	9.89e-20	0.432004	0.37	0.122	1.6e-15	2	Atoh8	S12a
Ldhd	1.39e-31	0.431987	1	1	2.26e-27	2	Ldhd	S12a
Mpzl2	9.17e-15	0.431963	0.906	0.816	1.48e-10	2	Mpzl2	S12a
Lyn	9.09e-16	0.431907	0.608	0.317	1.47e-11	2	Lyn	S12a
Ivd	9.09e-16	0.431815	0.657	0.374	1.47e-11	2	Ivd	S12a
Ppl	3.22e-14	0.431682	0.84	0.604	5.21e-10	2	Ppl	S12a
Smad9	1.88e-25	0.431628	0.365	0.101	3.05e-21	2	Smad9	S12a
Lmna	1.98e-15	0.431621	0.994	0.942	3.2e-11	2	Lmna	S12a
Podxl2	8.52e-12	0.431357	0.718	0.527	1.38e-07	2	Podxl2	S12a
Neu3	8.65e-19	0.431163	0.398	0.147	1.4e-14	2	Neu3	S12a
Rabac1	1.07e-27	0.431149	1	0.999	1.72e-23	2	Rabac1	S12a
Anxa41	8.15e-19	0.43077	1	0.885	1.32e-14	2	Anxa4	S12a
AI661453	4.29e-26	0.430519	0.442	0.138	6.94e-22	2	AI661453	S12a
Kcnj8	3.06e-20	0.430456	0.591	0.264	4.95e-16	2	Kcnj8	S12a
Rusc2	1.23e-16	0.429844	0.663	0.35	1.99e-12	2	Rusc2	S12a
Cap2	1.02e-14	0.429644	0.486	0.242	1.65e-10	2	Cap2	S12a
Sars	2.49e-18	0.429253	0.994	0.965	4.04e-14	2	Sars	S12a
Lrrc51	2.92e-14	0.429128	0.713	0.449	4.72e-10	2	Lrrc51	S12a
Magee11	2.66e-16	0.428761	0.624	0.315	4.3e-12	2	Magee1	S12a
Ppp1r12a	2.01e-20	0.428575	1	0.955	3.25e-16	2	Ppp1r12a	S12a
Akr1c13	1.43e-16	0.427531	0.536	0.249	2.31e-12	2	Akr1c13	S12a
Glipr2	1.78e-12	0.427519	0.503	0.273	2.88e-08	2	Glipr2	S12a
Plcd3	1.2e-23	0.427356	0.514	0.188	1.93e-19	2	Plcd3	S12a
Srek1	4.06e-22	0.427215	0.983	0.988	6.56e-18	2	Srek1	S12a
Adamtsl5	1.89e-14	0.427033	0.508	0.256	3.06e-10	2	Adamtsl5	S12a
Kcnh2	3.11e-13	0.426375	0.74	0.49	5.02e-09	2	Kcnh2	S12a
Ilk	4.49e-19	0.426222	0.994	0.972	7.26e-15	2	Ilk	S12a
Tspoap1	3.3e-22	0.425448	0.387	0.122	5.34e-18	2	Tspoap1	S12a
Fhl4	0.000201347	0.425185	0.331	0.225	1	2	Fhl4	S12a
Rab44	5.6e-16	0.424497	0.558	0.274	9.06e-12	2	Rab44	S12a
Clk1	1.99e-22	0.424141	1	0.994	3.21e-18	2	Clk1	S12a
Zfp467	1.13e-12	0.423801	0.619	0.384	1.83e-08	2	Zfp467	S12a
Usp53	4.63e-13	0.423764	0.713	0.462	7.49e-09	2	Usp53	S12a
Cpeb4	4.8e-14	0.423504	0.978	0.938	7.76e-10	2	Cpeb4	S12a
Upk2	3.07e-33	0.423269	0.37	0.079	4.96e-29	2	Upk2	S12a
D930048N14Rik	4.04e-13	0.422721	0.619	0.366	6.53e-09	2	D930048N14Rik	S12a
Trim2	5.16e-14	0.422663	0.917	0.848	8.35e-10	2	Trim2	S12a
Plaat3	1.79e-18	0.421932	0.486	0.207	2.9e-14	2	Plaat3	S12a
Tctn3	5.55e-13	0.421747	0.691	0.443	8.98e-09	2	Tctn3	S12a
2210408I21Rik	1.45e-14	0.42163	0.646	0.367	2.35e-10	2	2210408I21Rik	S12a
Akap1	1.11e-12	0.421595	0.884	0.717	1.8e-08	2	Akap1	S12a
Cers2	2.68e-12	0.421521	0.856	0.761	4.34e-08	2	Cers2	S12a
Mtfr1l	1.2e-16	0.421302	0.934	0.813	1.95e-12	2	Mtfr1l	S12a
Hspg2	2.54e-15	0.420999	0.917	0.779	4.11e-11	2	Hspg2	S12a
Nfia	1.16e-15	0.42066	0.95	0.866	1.88e-11	2	Nfia	S12a
Clca3a1	2.51e-16	0.420063	0.508	0.236	4.07e-12	2	Clca3a1	S12a
P2ry1	2.02e-20	0.419991	0.53	0.22	3.27e-16	2	P2ry1	S12a
Tada2a	2.58e-13	0.419958	0.624	0.367	4.17e-09	2	Tada2a	S12a
Rdh13	6.46e-13	0.419949	0.619	0.368	1.04e-08	2	Rdh13	S12a
Tmem132a	1.05e-14	0.4198	0.602	0.346	1.71e-10	2	Tmem132a	S12a
Cfl2	4e-17	0.418835	0.978	0.901	6.48e-13	2	Cfl2	S12a
Retsat	8.6e-16	0.418671	0.63	0.333	1.39e-11	2	Retsat	S12a
Fam189a21	7.86e-18	0.417906	1	0.952	1.27e-13	2	Fam189a2	S12a
Nmb	1.4e-17	0.41782	0.459	0.195	2.27e-13	2	Nmb	S12a
Arhgdib	7.96e-14	0.417776	0.541	0.287	1.29e-09	2	Arhgdib	S12a
Stk17b	1.39e-13	0.417512	0.646	0.39	2.25e-09	2	Stk17b	S12a
Gramd21	1.16e-15	0.416814	0.718	0.377	1.88e-11	2	Gramd2	S12a
Zfp263	6.8e-12	0.416139	0.823	0.663	1.1e-07	2	Zfp263	S12a
Fbxl19	6.04e-12	0.415852	0.619	0.391	9.77e-08	2	Fbxl19	S12a
Cyp2j13	4.75e-17	0.415495	0.718	0.375	7.69e-13	2	Cyp2j13	S12a
Celf1	9.14e-17	0.41509	0.994	0.971	1.48e-12	2	Celf1	S12a
Lrrtm1	9.92e-32	0.415049	0.42	0.103	1.6e-27	2	Lrrtm1	S12a
Bri3bp1	3.71e-15	0.414521	0.983	0.884	6e-11	2	Bri3bp	S12a
Cers5	2.46e-16	0.414463	0.613	0.321	3.97e-12	2	Cers5	S12a
Gm13889	2.81e-18	0.414391	0.547	0.243	4.54e-14	2	Gm13889	S12a
Tspan2	8.88e-12	0.414312	0.569	0.338	1.44e-07	2	Tspan2	S12a
Ttc19	2.83e-14	0.413641	0.663	0.382	4.58e-10	2	Ttc19	S12a
Fbxo3	5e-14	0.413443	0.928	0.833	8.1e-10	2	Fbxo3	S12a
Phf12	3.1e-15	0.41341	0.967	0.885	5.02e-11	2	Phf12	S12a
Prpf39	1.17e-14	0.413269	0.961	0.897	1.9e-10	2	Prpf39	S12a
1700001O22Rik	3.98e-15	0.413189	0.519	0.254	6.44e-11	2	1700001O22Rik	S12a
Rgl2	2.79e-13	0.413145	0.862	0.739	4.51e-09	2	Rgl2	S12a
Rbm5	2.94e-24	0.413025	1	0.991	4.76e-20	2	Rbm5	S12a
Cpeb2	2.01e-11	0.412819	0.624	0.387	3.25e-07	2	Cpeb2	S12a
Ndufv3	3.49e-21	0.412328	1	0.999	5.65e-17	2	Ndufv3	S12a
Fgfr3	2.02e-13	0.411924	0.619	0.36	3.27e-09	2	Fgfr3	S12a
Cpsf6	3.39e-20	0.411905	1	0.975	5.48e-16	2	Cpsf6	S12a
H2-Q6	7.2e-17	0.411902	0.481	0.213	1.17e-12	2	H2-Q6	S12a
Fnbp1	2.56e-13	0.411816	0.878	0.825	4.14e-09	2	Fnbp1	S12a
Arglu1	2.07e-20	0.411648	1	0.997	3.35e-16	2	Arglu1	S12a
Med15	1.21e-11	0.411196	0.707	0.498	1.96e-07	2	Med15	S12a
Them4	1.42e-14	0.411168	0.729	0.434	2.31e-10	2	Them4	S12a
Stard4	1.75e-12	0.411099	0.602	0.369	2.84e-08	2	Stard4	S12a
Zkscan16	9.88e-29	0.410879	0.359	0.087	1.6e-24	2	Zkscan16	S12a
Mycbp2	1.58e-20	0.410677	1	0.994	2.56e-16	2	Mycbp2	S12a
Pan2	8.01e-12	0.410617	0.807	0.679	1.3e-07	2	Pan2	S12a
H2afv	1.43e-12	0.410568	0.923	0.891	2.32e-08	2	H2afv	S12a
Stim1	3.86e-11	0.410349	0.63	0.395	6.25e-07	2	Stim1	S12a
Cers41	6.18e-16	0.410053	0.923	0.68	1e-11	2	Cers4	S12a
Ccdc74a1	1.58e-15	0.409303	0.801	0.451	2.55e-11	2	Ccdc74a	S12a
Trip6	8.39e-14	0.409114	0.956	0.8	1.36e-09	2	Trip6	S12a
4930402H24Rik	1.66e-11	0.408948	0.564	0.345	2.69e-07	2	4930402H24Rik	S12a
Col18a1	1.73e-09	0.408442	0.746	0.581	2.79e-05	2	Col18a1	S12a
Stat5b	4.4e-12	0.408097	0.807	0.666	7.11e-08	2	Stat5b	S12a
Kalrn	6.35e-12	0.407926	0.746	0.59	1.03e-07	2	Kalrn	S12a
Arhgap40	2.89e-17	0.407502	0.453	0.188	4.68e-13	2	Arhgap40	S12a
Hspb7	4.78e-13	0.407454	0.481	0.248	7.73e-09	2	Hspb7	S12a
Zmpste24	4.09e-18	0.407448	0.983	0.952	6.61e-14	2	Zmpste24	S12a
Baz2b	2.25e-14	0.407314	0.917	0.842	3.65e-10	2	Baz2b	S12a
Tmem117	4.52e-11	0.406987	0.569	0.336	7.31e-07	2	Tmem117	S12a
Speg	2.48e-16	0.406802	0.536	0.263	4.01e-12	2	Speg	S12a
Paqr5	1.94e-19	0.406789	0.431	0.163	3.14e-15	2	Paqr5	S12a
Zfp641	3.6e-20	0.406755	0.354	0.112	5.82e-16	2	Zfp641	S12a
Secisbp2l	1.08e-15	0.406613	0.994	0.921	1.74e-11	2	Secisbp2l	S12a
Slc44a21	1.66e-11	0.406508	0.785	0.583	2.68e-07	2	Slc44a2	S12a
Aqp1	6.31e-15	0.406062	0.602	0.315	1.02e-10	2	Aqp1	S12a
Lrch3	1.51e-12	0.405835	0.829	0.677	2.44e-08	2	Lrch3	S12a
Trim35	3.13e-14	0.405271	0.895	0.746	5.06e-10	2	Trim35	S12a
Oma1	1.6e-14	0.404441	0.591	0.328	2.58e-10	2	Oma1	S12a
Arhgef38	6.22e-13	0.404255	0.867	0.72	1.01e-08	2	Arhgef38	S12a
Abhd11	3.43e-18	0.403987	0.989	0.969	5.54e-14	2	Abhd11	S12a
Ncbp3	2.19e-11	0.403145	0.768	0.619	3.55e-07	2	Ncbp3	S12a
Zfp445	3.25e-12	0.402479	0.624	0.381	5.26e-08	2	Zfp445	S12a
Cbx4	1.83e-10	0.402105	0.856	0.727	2.96e-06	2	Cbx4	S12a
Trub2	3.8e-11	0.40168	0.613	0.407	6.14e-07	2	Trub2	S12a
Atxn7	2.59e-14	0.401639	0.552	0.294	4.18e-10	2	Atxn7	S12a
Llcfc1	3.13e-34	0.40161	0.32	0.058	5.07e-30	2	Llcfc1	S12a
Itgb4	4.55e-14	0.400851	0.641	0.376	7.37e-10	2	Itgb4	S12a
Csrnp1	3.14e-14	0.400024	0.575	0.303	5.08e-10	2	Csrnp1	S12a
Rap1gap2	5.48e-16	0.399944	0.425	0.175	8.87e-12	2	Rap1gap2	S12a
Hemk1	1.72e-12	0.399839	0.569	0.325	2.78e-08	2	Hemk1	S12a
Sult1a11	3.46e-12	0.399683	0.735	0.497	5.6e-08	2	Sult1a1	S12a
Exd1	6.56e-15	0.399297	0.536	0.268	1.06e-10	2	Exd1	S12a
4833420G17Rik	3.19e-15	0.399113	0.939	0.818	5.16e-11	2	4833420G17Rik	S12a
Hes1	1.69e-11	0.399039	0.856	0.75	2.74e-07	2	Hes1	S12a
Epb41l2	3.79e-12	0.398782	0.757	0.53	6.13e-08	2	Epb41l2	S12a
Lpp	2.25e-15	0.398519	0.956	0.874	3.64e-11	2	Lpp	S12a
Gripap1	7.07e-14	0.398019	0.867	0.727	1.14e-09	2	Gripap1	S12a
Spen	7.72e-11	0.397979	0.812	0.685	1.25e-06	2	Spen	S12a
Reps21	4.31e-15	0.397921	0.928	0.815	6.98e-11	2	Reps2	S12a
Upk1a	1.4e-12	0.397801	0.602	0.338	2.27e-08	2	Upk1a	S12a
Safb2	5.11e-16	0.397553	0.961	0.949	8.27e-12	2	Safb2	S12a
H2-Ab11	7.53e-11	0.397123	0.641	0.377	1.22e-06	2	H2-Ab1	S12a
Vasp	6.28e-13	0.397011	0.95	0.907	1.02e-08	2	Vasp	S12a
Cspg4	1.1e-15	0.396878	0.514	0.241	1.78e-11	2	Cspg4	S12a
Setbp1	8.64e-13	0.396529	0.939	0.864	1.4e-08	2	Setbp1	S12a
Scarf2	7.69e-11	0.396422	0.807	0.663	1.24e-06	2	Scarf2	S12a
Proser2	1.2e-19	0.396236	0.42	0.153	1.94e-15	2	Proser2	S12a
Tjp3	1.45e-11	0.396156	0.801	0.649	2.35e-07	2	Tjp3	S12a
Ndor1	1.47e-14	0.395942	0.68	0.392	2.38e-10	2	Ndor1	S12a
Pate9	6.55e-44	0.395618	0.32	0.043	1.06e-39	2	Pate9	S12a
Tmco6	2.98e-14	0.395292	0.514	0.267	4.82e-10	2	Tmco6	S12a
Tut1	6.1e-13	0.39464	0.536	0.304	9.86e-09	2	Tut1	S12a
Ecscr	7.49e-13	0.394368	0.564	0.32	1.21e-08	2	Ecscr	S12a
Dgkz	3.84e-12	0.394066	0.796	0.607	6.22e-08	2	Dgkz	S12a
Tmod1	5.85e-11	0.392706	0.669	0.435	9.46e-07	2	Tmod1	S12a
Tbce	6.4e-13	0.3927	0.845	0.693	1.03e-08	2	Tbce	S12a
Myo15b	1.26e-12	0.392568	0.685	0.407	2.03e-08	2	Myo15b	S12a
Pdp2	4.27e-14	0.39156	0.503	0.25	6.91e-10	2	Pdp2	S12a
St6galnac2	1.22e-12	0.390867	0.785	0.507	1.97e-08	2	St6galnac2	S12a
Zcchc8	1.04e-11	0.390388	0.635	0.402	1.68e-07	2	Zcchc8	S12a
Brwd1	1.03e-18	0.390328	0.983	0.98	1.67e-14	2	Brwd1	S12a
Rrnad1	4.03e-12	0.390244	0.624	0.373	6.51e-08	2	Rrnad1	S12a
Srebf2	1.37e-14	0.390146	0.994	0.938	2.22e-10	2	Srebf2	S12a
Phf13	2.7e-11	0.389893	0.768	0.577	4.37e-07	2	Phf13	S12a
Dnajb4	6.75e-11	0.389386	0.818	0.689	1.09e-06	2	Dnajb4	S12a
Sh3pxd2b	2.8e-11	0.389253	0.779	0.589	4.54e-07	2	Sh3pxd2b	S12a
Stxbp3	1.58e-13	0.388347	0.586	0.327	2.55e-09	2	Stxbp3	S12a
Tapt1	3.15e-11	0.388216	0.829	0.722	5.1e-07	2	Tapt1	S12a
Naaladl2	1.3e-14	0.38808	0.536	0.272	2.1e-10	2	Naaladl2	S12a
Zfp653	3.94e-13	0.388043	0.564	0.319	6.38e-09	2	Zfp653	S12a
Chka	1.12e-11	0.387714	0.856	0.778	1.81e-07	2	Chka	S12a
Cog2	3.28e-11	0.386488	0.547	0.332	5.31e-07	2	Cog2	S12a
Bst2	1.94e-11	0.385496	0.967	0.925	3.14e-07	2	Bst2	S12a
Adig1	2.38e-12	0.38537	0.928	0.804	3.86e-08	2	Adig	S12a
Cbr1	1.54e-08	0.384757	0.773	0.727	0.000249381	2	Cbr1	S12a
Rorc	2.04e-15	0.384691	0.503	0.238	3.3e-11	2	Rorc	S12a
Kctd16	4.5e-23	0.38464	0.403	0.125	7.29e-19	2	Kctd16	S12a
Anp32a	1.33e-19	0.384385	1	0.994	2.15e-15	2	Anp32a	S12a
Enah	2.69e-14	0.383767	1	0.938	4.35e-10	2	Enah	S12a
Ctnnal1	6.81e-10	0.383425	0.552	0.345	1.1e-05	2	Ctnnal1	S12a
Hivep1	2.82e-11	0.383385	0.696	0.471	4.57e-07	2	Hivep1	S12a
Larp1b	2e-12	0.383058	0.923	0.832	3.24e-08	2	Larp1b	S12a
Dido1	1.14e-13	0.382921	0.994	0.956	1.84e-09	2	Dido1	S12a
Sult1c21	1.54e-12	0.382397	0.536	0.274	2.5e-08	2	Sult1c2	S12a
Zfp516	3.49e-10	0.382255	0.696	0.503	5.64e-06	2	Zfp516	S12a
Zfp462	1.14e-09	0.381855	0.569	0.371	1.84e-05	2	Zfp462	S12a
Gclc	1.81e-14	0.381337	0.934	0.864	2.94e-10	2	Gclc	S12a
Anapc5	2.36e-17	0.381246	1	0.989	3.83e-13	2	Anapc5	S12a
Arrdc4	6.05e-11	0.38113	0.829	0.687	9.79e-07	2	Arrdc4	S12a
Incenp	4.26e-12	0.38046	0.597	0.36	6.89e-08	2	Incenp	S12a
Notch3	5.55e-12	0.380451	0.785	0.533	8.98e-08	2	Notch3	S12a
Tfcp2l1	4.57e-09	0.380419	0.652	0.459	7.39e-05	2	Tfcp2l1	S12a
Slc46a3	1.89e-19	0.380264	0.459	0.176	3.05e-15	2	Slc46a3	S12a
Suds3	1.01e-13	0.379896	0.978	0.952	1.63e-09	2	Suds3	S12a
Fhit	8.84e-13	0.37981	0.558	0.304	1.43e-08	2	Fhit	S12a
Cavin1	7.42e-10	0.379742	0.829	0.69	1.2e-05	2	Cavin1	S12a
Kcnq5	4.71e-30	0.379559	0.398	0.096	7.62e-26	2	Kcnq5	S12a
Irs1	1.5e-13	0.379313	0.497	0.247	2.43e-09	2	Irs1	S12a
Phldb1	4.15e-10	0.379217	0.746	0.597	6.72e-06	2	Phldb1	S12a
Ndufb8	2.27e-12	0.379181	0.95	0.882	3.68e-08	2	Ndufb8	S12a
Mtln	1.72e-11	0.378771	0.884	0.762	2.78e-07	2	Mtln	S12a
Rtl8b	6.66e-12	0.37812	0.608	0.368	1.08e-07	2	Rtl8b	S12a
Ldhc	3.13e-06	0.377742	0.331	0.19	0.0506411	2	Ldhc	S12a
Tm7sf2	1.39e-10	0.377663	0.95	0.919	2.24e-06	2	Tm7sf2	S12a
Tnrc6a	1.12e-12	0.377649	0.989	0.942	1.81e-08	2	Tnrc6a	S12a
Ccdc28b	9.35e-13	0.377552	0.934	0.829	1.51e-08	2	Ccdc28b	S12a
Atp2a2	2.15e-23	0.377238	1	1	3.48e-19	2	Atp2a2	S12a
Iffo1	1.98e-10	0.3772	0.514	0.296	3.21e-06	2	Iffo1	S12a
Fyco1	2.27e-11	0.377157	0.895	0.797	3.68e-07	2	Fyco1	S12a
Pkd2	3.21e-11	0.377094	0.547	0.325	5.2e-07	2	Pkd2	S12a
Fam174a	2.73e-13	0.376957	0.983	0.91	4.42e-09	2	Fam174a	S12a
Hspb9	1.84e-05	0.376933	0.309	0.189	0.298483	2	Hspb9	S12a
Ager	6.32e-16	0.376894	0.442	0.19	1.02e-11	2	Ager	S12a
Fgd3	6.22e-18	0.376683	0.475	0.194	1.01e-13	2	Fgd3	S12a
Pakap.1	2.69e-09	0.376509	0.718	0.53	4.36e-05	2	Pakap.1	S12a
Slc30a7	5.78e-11	0.376475	0.89	0.808	9.35e-07	2	Slc30a7	S12a
Ddx5	1.95e-33	0.376334	1	1	3.16e-29	2	Ddx5	S12a
C2cd2	2.7e-12	0.376221	0.613	0.354	4.37e-08	2	C2cd2	S12a
Arhgef1	9.07e-13	0.37614	0.923	0.826	1.47e-08	2	Arhgef1	S12a
Ints10	5.08e-11	0.375979	0.729	0.511	8.23e-07	2	Ints10	S12a
Sh3pxd2a	2.04e-11	0.375698	0.613	0.369	3.29e-07	2	Sh3pxd2a	S12a
Trim11	4.44e-13	0.375364	0.939	0.882	7.18e-09	2	Trim11	S12a
Tsc22d3	1.08e-12	0.375272	0.906	0.785	1.75e-08	2	Tsc22d3	S12a
Hacd1	4.65e-12	0.37521	0.646	0.39	7.53e-08	2	Hacd1	S12a
Hmcn2	8.19e-35	0.374941	0.37	0.074	1.32e-30	2	Hmcn2	S12a
4930469K13Rik	3.89e-24	0.374825	0.271	0.059	6.3e-20	2	4930469K13Rik	S12a
Nt5e1	1.6e-12	0.374623	0.928	0.788	2.58e-08	2	Nt5e	S12a
Khdc4	2.71e-13	0.374321	0.939	0.877	4.38e-09	2	Khdc4	S12a
Eif4h	6.16e-18	0.374167	1	0.997	9.97e-14	2	Eif4h	S12a
Mgp	2.86e-13	0.373882	0.994	0.969	4.63e-09	2	Mgp	S12a
Gpn3	5.44e-11	0.373417	0.646	0.408	8.8e-07	2	Gpn3	S12a
Spink81	3.37e-21	0.373353	1	1	5.46e-17	2	Spink8	S12a
Uckl1	5.15e-12	0.373044	0.901	0.81	8.34e-08	2	Uckl1	S12a
Tmem238l	1.84e-12	0.373029	0.652	0.39	2.97e-08	2	Tmem238l	S12a
Myo1c	2.02e-11	0.372909	0.934	0.89	3.28e-07	2	Myo1c	S12a
Mb21d2	1.77e-14	0.372798	0.514	0.25	2.87e-10	2	Mb21d2	S12a
Shroom1	4.91e-12	0.372759	0.718	0.464	7.95e-08	2	Shroom1	S12a
Rsbn1	5.32e-13	0.37219	0.541	0.29	8.61e-09	2	Rsbn1	S12a
Srrt	2.48e-16	0.371916	1	0.978	4.02e-12	2	Srrt	S12a
Abca3	3.24e-14	0.371836	0.994	0.938	5.25e-10	2	Abca3	S12a
Kank1	1.09e-10	0.37173	0.591	0.372	1.77e-06	2	Kank1	S12a
Irf2bp2	7.59e-14	0.371512	0.989	0.92	1.23e-09	2	Irf2bp2	S12a
Gpx1	1.67e-15	0.371384	0.994	0.982	2.71e-11	2	Gpx1	S12a
Eva1c	2.39e-15	0.371001	0.558	0.28	3.87e-11	2	Eva1c	S12a
Ttc39a	3.13e-11	0.370742	0.602	0.366	5.06e-07	2	Ttc39a	S12a
Zscan25	7.96e-10	0.370311	0.669	0.479	1.29e-05	2	Zscan25	S12a
Clasrp	3.99e-10	0.370004	0.74	0.578	6.45e-06	2	Clasrp	S12a
Prrc2a	9.58e-23	0.368985	1	0.999	1.55e-18	2	Prrc2a	S12a
Malrd1	1.39e-16	0.368874	0.414	0.16	2.25e-12	2	Malrd1	S12a
Cirbp	9.9e-19	0.368629	1	0.998	1.6e-14	2	Cirbp	S12a
Tanc21	5.04e-12	0.368536	0.978	0.896	8.15e-08	2	Tanc2	S12a
Polk	1.71e-10	0.368297	0.481	0.27	2.77e-06	2	Polk	S12a
Ppig	1.87e-13	0.368128	0.989	0.938	3.02e-09	2	Ppig	S12a
Midn	3.35e-11	0.367958	0.945	0.892	5.41e-07	2	Midn	S12a
Pbld1	1.42e-25	0.367506	0.359	0.094	2.3e-21	2	Pbld1	S12a
Sppl2b	1.57e-09	0.367368	0.834	0.735	2.54e-05	2	Sppl2b	S12a
Pnisr	4.7e-17	0.36716	1	0.988	7.6e-13	2	Pnisr	S12a
Cutal1	1.24e-14	0.367095	0.597	0.301	2.01e-10	2	Cutal	S12a
Ier3	7.82e-09	0.366761	0.646	0.466	0.000126482	2	Ier3	S12a
Zcchc2	4.68e-11	0.366567	0.536	0.31	7.57e-07	2	Zcchc2	S12a
Sulf1	7.31e-14	0.366456	0.575	0.299	1.18e-09	2	Sulf1	S12a
Sem1	1.76e-21	0.366358	1	0.999	2.84e-17	2	Sem1	S12a
Nupr1l1	4.46e-09	0.36634	0.801	0.635	7.22e-05	2	Nupr1l	S12a
Hif3a	5.19e-12	0.366169	0.602	0.355	8.4e-08	2	Hif3a	S12a
Myc	1.35e-15	0.366037	0.448	0.194	2.19e-11	2	Myc	S12a
Wsb1	2.27e-10	0.365847	0.751	0.637	3.67e-06	2	Wsb1	S12a
Flywch1	1.42e-10	0.365835	0.812	0.669	2.3e-06	2	Flywch1	S12a
Ap1m1	3.26e-09	0.365805	0.729	0.576	5.27e-05	2	Ap1m1	S12a
Zfp62	2.52e-09	0.365682	0.713	0.565	4.07e-05	2	Zfp62	S12a
Agap1	2.22e-12	0.365587	0.967	0.947	3.58e-08	2	Agap1	S12a
Manbal	1.75e-11	0.365395	0.84	0.729	2.83e-07	2	Manbal	S12a
Dnmt3a	3.41e-12	0.365051	0.912	0.772	5.51e-08	2	Dnmt3a	S12a
Mpp7	9.31e-13	0.365021	0.945	0.822	1.51e-08	2	Mpp7	S12a
Ccnd22	6.2e-14	0.364853	0.912	0.695	1e-09	2	Ccnd2	S12a
Arid4b	4.55e-13	0.364446	0.983	0.944	7.37e-09	2	Arid4b	S12a
Pitpnm2	3.34e-14	0.364081	0.934	0.726	5.4e-10	2	Pitpnm2	S12a
Rubcn	8.95e-12	0.363083	0.663	0.42	1.45e-07	2	Rubcn	S12a
Trpv2	4.94e-19	0.362932	0.459	0.175	8e-15	2	Trpv2	S12a
Fam24b	1.98e-14	0.362536	0.47	0.207	3.2e-10	2	Fam24b	S12a
Frs2	8.14e-12	0.362028	0.895	0.824	1.32e-07	2	Frs2	S12a
Rabep2	1.51e-11	0.361947	0.536	0.303	2.45e-07	2	Rabep2	S12a
Irf1	1.26e-09	0.361809	0.718	0.504	2.04e-05	2	Irf1	S12a
Rara	1.36e-11	0.361566	0.564	0.33	2.2e-07	2	Rara	S12a
Hip1	1.1e-09	0.361566	0.525	0.324	1.78e-05	2	Hip1	S12a
Usp3	7.83e-10	0.361482	0.829	0.729	1.27e-05	2	Usp3	S12a
Col1a21	7.71e-28	0.361473	1	0.999	1.25e-23	2	Col1a2	S12a
Kctd10	9.61e-11	0.361345	0.735	0.526	1.55e-06	2	Kctd10	S12a
Pcf11	1.31e-12	0.36127	0.956	0.893	2.12e-08	2	Pcf11	S12a
Msra	6.26e-10	0.361208	0.851	0.724	1.01e-05	2	Msra	S12a
Ramp12	3.78e-17	0.361168	0.917	0.612	6.11e-13	2	Ramp1	S12a
Adgra2	2.16e-09	0.361005	0.707	0.53	3.49e-05	2	Adgra2	S12a
Mdm4	4.1e-12	0.360923	0.972	0.882	6.63e-08	2	Mdm4	S12a
Cacnb3	1.01e-11	0.360781	0.381	0.182	1.64e-07	2	Cacnb3	S12a
Hnrnpa2b1	1.18e-19	0.360325	1	1	1.9e-15	2	Hnrnpa2b1	S12a
Wfdc10	3.11e-35	0.360161	1	1	5.04e-31	2	Wfdc10	S12a
Eid2	2.24e-10	0.35964	0.591	0.386	3.62e-06	2	Eid2	S12a
Pla2r1	2.26e-09	0.359611	0.514	0.313	3.66e-05	2	Pla2r1	S12a
2310039H08Rik	4.17e-12	0.359499	0.934	0.788	6.74e-08	2	2310039H08Rik	S12a
Upf3b	1.06e-12	0.359495	0.967	0.903	1.72e-08	2	Upf3b	S12a
Rhoj	1.11e-11	0.359457	0.547	0.305	1.79e-07	2	Rhoj	S12a
Klf9	1.32e-10	0.359444	0.801	0.626	2.14e-06	2	Klf9	S12a
Snapc3	1.38e-09	0.359344	0.552	0.351	2.23e-05	2	Snapc3	S12a
Man2b2	1.5e-11	0.359065	0.613	0.356	2.42e-07	2	Man2b2	S12a
Mex3d	8.07e-10	0.35903	0.707	0.48	1.31e-05	2	Mex3d	S12a
Txnip	4.57e-17	0.358831	0.994	0.961	7.39e-13	2	Txnip	S12a
Nt5c3b	1.86e-09	0.358716	0.785	0.605	3.01e-05	2	Nt5c3b	S12a
Tdrd3	2.09e-10	0.358586	0.851	0.777	3.38e-06	2	Tdrd3	S12a
Aopep	1.01e-11	0.35837	0.547	0.305	1.63e-07	2	Aopep	S12a
Kdm4b	1.86e-10	0.358202	0.862	0.737	3.01e-06	2	Kdm4b	S12a
Asb2	1.61e-12	0.357961	0.519	0.272	2.6e-08	2	Asb2	S12a
Lgals11	2.13e-12	0.357906	0.917	0.755	3.45e-08	2	Lgals1	S12a
Osbp2	5.38e-12	0.357795	0.359	0.158	8.7e-08	2	Osbp2	S12a
Ppp2r3a	3.34e-09	0.357625	0.762	0.61	5.4e-05	2	Ppp2r3a	S12a
Nes	7.82e-14	0.357322	0.381	0.163	1.26e-09	2	Nes	S12a
Zkscan3	8.7e-09	0.35731	0.796	0.767	0.000140705	2	Zkscan3	S12a
Cdc37l1	8.59e-15	0.357289	1	0.987	1.39e-10	2	Cdc37l1	S12a
N4bp3	2.2e-11	0.356938	0.724	0.487	3.55e-07	2	N4bp3	S12a
Ogfr	1.48e-09	0.356821	0.657	0.446	2.4e-05	2	Ogfr	S12a
Adra2a	3.95e-15	0.356768	0.514	0.237	6.39e-11	2	Adra2a	S12a
Hist1h1c	1.06e-23	0.356615	1	1	1.72e-19	2	Hist1h1c	S12a
Ccdc159	1e-16	0.355917	0.398	0.153	1.62e-12	2	Ccdc159	S12a
Slf2	2.63e-09	0.355729	0.746	0.55	4.25e-05	2	Slf2	S12a
Rpap3	2.39e-10	0.355613	0.608	0.38	3.87e-06	2	Rpap3	S12a
Sox4	1.09e-11	0.355511	0.713	0.452	1.76e-07	2	Sox4	S12a
Elmod3	8.19e-12	0.355443	0.641	0.388	1.32e-07	2	Elmod3	S12a
Camk2g	4.73e-11	0.355307	0.934	0.871	7.66e-07	2	Camk2g	S12a
Hk1	3.22e-10	0.354991	0.862	0.747	5.21e-06	2	Hk1	S12a
Elovl5	4.78e-10	0.354854	0.669	0.465	7.73e-06	2	Elovl5	S12a
Ociad1	9.69e-12	0.354794	0.983	0.948	1.57e-07	2	Ociad1	S12a
Trim12c	6.48e-10	0.354605	0.89	0.81	1.05e-05	2	Trim12c	S12a
Exosc7	1.39e-09	0.354533	0.663	0.479	2.24e-05	2	Exosc7	S12a
Ankrd24	7.95e-10	0.35447	0.646	0.433	1.29e-05	2	Ankrd24	S12a
Ntmt1	5.86e-11	0.354445	0.575	0.345	9.48e-07	2	Ntmt1	S12a
Ccdc62	1.22e-11	0.354303	0.387	0.184	1.97e-07	2	Ccdc62	S12a
Irf2	3.25e-10	0.354094	0.768	0.564	5.25e-06	2	Irf2	S12a
Sc5d	2.67e-11	0.354035	0.569	0.331	4.31e-07	2	Sc5d	S12a
Mtmr10	5.32e-09	0.353879	0.646	0.466	8.62e-05	2	Mtmr10	S12a
Abhd17b	1.82e-10	0.353864	0.729	0.51	2.95e-06	2	Abhd17b	S12a
Zdhhc17	6.67e-10	0.353815	0.547	0.33	1.08e-05	2	Zdhhc17	S12a
Pcsk1n	7.43e-19	0.353664	0.348	0.112	1.2e-14	2	Pcsk1n	S12a
Coa7	3.48e-10	0.353518	0.508	0.294	5.64e-06	2	Coa7	S12a
Cavin2	1.74e-11	0.35315	0.718	0.469	2.82e-07	2	Cavin2	S12a
Gpatch2	5.49e-09	0.352967	0.746	0.577	8.88e-05	2	Gpatch2	S12a
Dnaaf1	4.45e-10	0.352954	0.287	0.121	7.2e-06	2	Dnaaf1	S12a
Rsrc2	1.38e-11	0.352746	0.956	0.906	2.23e-07	2	Rsrc2	S12a
Sphk2	3.77e-10	0.352265	0.878	0.806	6.09e-06	2	Sphk2	S12a
Arid5b	6.33e-09	0.35209	0.884	0.791	0.000102359	2	Arid5b	S12a
Per2	9.63e-08	0.352073	0.613	0.455	0.001558	2	Per2	S12a
Zfp217	6.32e-13	0.351967	0.608	0.343	1.02e-08	2	Zfp217	S12a
Smim51	1.06e-11	0.351803	0.558	0.303	1.71e-07	2	Smim5	S12a
Prxl2a	6.43e-12	0.351727	0.917	0.792	1.04e-07	2	Prxl2a	S12a
Rab31	4.94e-11	0.351479	0.53	0.297	8e-07	2	Rab31	S12a
Wdr4	7.64e-09	0.351479	0.619	0.426	0.000123607	2	Wdr4	S12a
Tk1	4.75e-10	0.35073	0.619	0.384	7.68e-06	2	Tk1	S12a
Syngap1	1.04e-09	0.350642	0.597	0.379	1.69e-05	2	Syngap1	S12a
Phf20	5.66e-08	0.350423	0.663	0.504	0.000916004	2	Phf20	S12a
Aldh4a1	1.84e-10	0.350064	0.635	0.41	2.98e-06	2	Aldh4a1	S12a
Dpm3	6.93e-15	0.350001	0.994	0.981	1.12e-10	2	Dpm3	S12a
Ybx2	0.000752303	0.34953	0.365	0.263	1	2	Ybx2	S12a
Dis3l2	1.73e-09	0.349468	0.586	0.377	2.8e-05	2	Dis3l2	S12a
Rpgrip1	4.77e-16	0.349306	0.392	0.151	7.72e-12	2	Rpgrip1	S12a
Pecr	1.3e-10	0.34911	0.525	0.313	2.1e-06	2	Pecr	S12a
Sv2b	4.73e-17	0.34855	0.309	0.1	7.65e-13	2	Sv2b	S12a
Irak4	1.86e-12	0.348487	0.436	0.212	3e-08	2	Irak4	S12a
Tuba1a	3.46e-09	0.348391	0.923	0.838	5.6e-05	2	Tuba1a	S12a
Tent5b	1.13e-13	0.348068	0.414	0.185	1.83e-09	2	Tent5b	S12a
Cpped1	1.67e-09	0.347499	0.575	0.368	2.7e-05	2	Cpped1	S12a
Pdha1	4.23e-13	0.347165	0.983	0.975	6.84e-09	2	Pdha1	S12a
Atp1a1	9.54e-20	0.347102	1	1	1.54e-15	2	Atp1a1	S12a
Tra2a	4.56e-13	0.346996	0.983	0.967	7.37e-09	2	Tra2a	S12a
Trmt44	1.84e-12	0.346939	0.492	0.252	2.98e-08	2	Trmt44	S12a
Stk32c	7.71e-10	0.346918	0.602	0.366	1.25e-05	2	Stk32c	S12a
Lhfpl2	1.27e-12	0.346911	0.459	0.227	2.06e-08	2	Lhfpl2	S12a
Amy1	8.74e-12	0.346505	0.442	0.222	1.41e-07	2	Amy1	S12a
Vipr1	1.81e-14	0.346458	0.58	0.287	2.93e-10	2	Vipr1	S12a
Ggnbp1	6.48e-12	0.346101	0.586	0.331	1.05e-07	2	Ggnbp1	S12a
Galm	2.43e-10	0.346052	0.448	0.244	3.93e-06	2	Galm	S12a
Srgap2	4.59e-13	0.34592	0.994	0.932	7.42e-09	2	Srgap2	S12a
G2e3	3.79e-08	0.34592	0.652	0.493	0.000613975	2	G2e3	S12a
Epm2aip1	7.4e-11	0.344795	0.912	0.846	1.2e-06	2	Epm2aip1	S12a
Igsf11	6.76e-35	0.344691	0.315	0.054	1.09e-30	2	Igsf11	S12a
Birc2	3.63e-10	0.344492	0.735	0.526	5.88e-06	2	Birc2	S12a
Nipal3	1.48e-10	0.344357	0.481	0.263	2.4e-06	2	Nipal3	S12a
Ptpn13	9.86e-08	0.344217	0.834	0.77	0.00159568	2	Ptpn13	S12a
Safb	3.04e-11	0.344198	0.967	0.94	4.92e-07	2	Safb	S12a
Arhgef33	6.13e-10	0.343859	0.47	0.263	9.92e-06	2	Arhgef33	S12a
Crisp2	9.74e-06	0.343728	0.359	0.225	0.157547	2	Crisp2	S12a
Slc37a1	4.25e-11	0.343342	0.53	0.3	6.88e-07	2	Slc37a1	S12a
Ckmt1	4.63e-13	0.342834	0.436	0.203	7.49e-09	2	Ckmt1	S12a
Rnf169	1.53e-10	0.342779	0.624	0.396	2.48e-06	2	Rnf169	S12a
Ubn2	2.51e-09	0.342762	0.773	0.63	4.06e-05	2	Ubn2	S12a
Popdc2	1.52e-13	0.34269	0.42	0.19	2.46e-09	2	Popdc2	S12a
Entpd1	5.22e-11	0.342527	0.884	0.788	8.44e-07	2	Entpd1	S12a
Suclg2	1.18e-11	0.342406	0.685	0.41	1.9e-07	2	Suclg2	S12a
Invs	3.52e-08	0.342339	0.564	0.384	0.000569456	2	Invs	S12a
Klc1	6.39e-09	0.342298	0.856	0.79	0.000103338	2	Klc1	S12a
Meis3	7.18e-12	0.342103	0.359	0.162	1.16e-07	2	Meis3	S12a
Kat6b	1.98e-09	0.342098	0.807	0.702	3.2e-05	2	Kat6b	S12a
Nampt	1.25e-11	0.341881	0.895	0.753	2.01e-07	2	Nampt	S12a
Mif4gd	1.35e-10	0.341811	0.956	0.905	2.19e-06	2	Mif4gd	S12a
Fcho2	4.78e-09	0.341747	0.895	0.862	7.74e-05	2	Fcho2	S12a
Zeb2	2.85e-12	0.341636	0.641	0.372	4.61e-08	2	Zeb2	S12a
Ccdc60	1.46e-11	0.341463	0.293	0.117	2.36e-07	2	Ccdc60	S12a
Gchfr	1.47e-13	0.341328	0.425	0.192	2.38e-09	2	Gchfr	S12a
Fam229b	0.000896785	0.341118	0.315	0.227	1	2	Fam229b	S12a
Chordc1	1.06e-09	0.340657	0.928	0.887	1.72e-05	2	Chordc1	S12a
Cep85	3.76e-11	0.340617	0.624	0.378	6.09e-07	2	Cep85	S12a
Acss2	6.61e-10	0.340567	0.79	0.629	1.07e-05	2	Acss2	S12a
Daam1	2.51e-07	0.340159	0.58	0.405	0.00405715	2	Daam1	S12a
Osbpl5	2.74e-12	0.340002	0.547	0.299	4.43e-08	2	Osbpl5	S12a
Mrfap1	4.91e-17	0.3399	1	0.994	7.95e-13	2	Mrfap1	S12a
Sgca	4.38e-21	0.339853	0.276	0.068	7.09e-17	2	Sgca	S12a
1700003F12Rik	5.48e-13	0.339726	0.254	0.086	8.86e-09	2	1700003F12Rik	S12a
Kcnd3	1.83e-10	0.339611	0.928	0.839	2.96e-06	2	Kcnd3	S12a
Ddb1	1.39e-18	0.339326	1	0.999	2.25e-14	2	Ddb1	S12a
Plppr2	1.22e-16	0.339307	0.37	0.136	1.97e-12	2	Plppr2	S12a
Zc3h7a	5.26e-09	0.339084	0.873	0.826	8.51e-05	2	Zc3h7a	S12a
Fkbp4	5.21e-20	0.338717	1	1	8.43e-16	2	Fkbp4	S12a
Rfx2	1.33e-11	0.338401	0.414	0.202	2.16e-07	2	Rfx2	S12a
Slc20a1	3.47e-09	0.338258	0.63	0.436	5.61e-05	2	Slc20a1	S12a
Negr1	2.23e-15	0.338053	0.365	0.139	3.61e-11	2	Negr1	S12a
Tppp3	2.42e-13	0.338012	0.569	0.293	3.92e-09	2	Tppp3	S12a
Cdiptos	3.31e-10	0.33786	0.26	0.104	5.35e-06	2	Cdiptos	S12a
Tceal9	2.1e-11	0.337757	0.967	0.885	3.4e-07	2	Tceal9	S12a
Dusp10	2.67e-14	0.337731	0.459	0.208	4.32e-10	2	Dusp10	S12a
Galnt1	4.03e-12	0.337591	0.994	0.978	6.52e-08	2	Galnt1	S12a
Serpinh1	3.6e-12	0.337479	0.983	0.902	5.82e-08	2	Serpinh1	S12a
Kcnd2	6.28e-17	0.337113	0.326	0.108	1.02e-12	2	Kcnd2	S12a
Tcp11l2	9.72e-09	0.336988	0.807	0.697	0.000157231	2	Tcp11l2	S12a
Ktn1	2.74e-13	0.336514	1	0.967	4.43e-09	2	Ktn1	S12a
Acsl5	4.16e-10	0.33643	0.586	0.363	6.73e-06	2	Acsl5	S12a
Mms19	6.72e-09	0.336369	0.773	0.637	0.000108708	2	Mms19	S12a
Dact3	9.39e-08	0.336076	0.547	0.374	0.00151908	2	Dact3	S12a
Tnip2	3.66e-09	0.336036	0.624	0.408	5.93e-05	2	Tnip2	S12a
Abi3bp	1.13e-12	0.336027	0.547	0.284	1.83e-08	2	Abi3bp	S12a
Nkrf	2.35e-11	0.335845	0.492	0.262	3.8e-07	2	Nkrf	S12a
Letm2	3.06e-09	0.335697	0.53	0.334	4.95e-05	2	Letm2	S12a
Blnk	6.74e-10	0.335686	0.691	0.461	1.09e-05	2	Blnk	S12a
Nexn	1.47e-11	0.33567	0.608	0.35	2.37e-07	2	Nexn	S12a
Capn1	1.49e-11	0.335529	0.983	0.965	2.42e-07	2	Capn1	S12a
Dnajc25	1.42e-09	0.335111	0.547	0.34	2.3e-05	2	Dnajc25	S12a
Zfp740	5.39e-11	0.335094	0.983	0.916	8.73e-07	2	Zfp740	S12a
Tent5c	4.29e-10	0.335083	0.834	0.701	6.94e-06	2	Tent5c	S12a
Hnrnpll	1.23e-08	0.334983	0.878	0.836	0.000199295	2	Hnrnpll	S12a
Atp6v1g3	7.69e-08	0.334903	0.945	0.872	0.00124358	2	Atp6v1g3	S12a
Dhcr7	1.96e-14	0.33439	0.519	0.245	3.18e-10	2	Dhcr7	S12a
Cntrl	3.55e-10	0.334288	0.646	0.417	5.74e-06	2	Cntrl	S12a
Myef2	6.2e-09	0.334268	0.751	0.565	0.000100248	2	Myef2	S12a
Helb	5.2e-10	0.333975	0.475	0.265	8.41e-06	2	Helb	S12a
Usp48	2.11e-12	0.33393	0.983	0.972	3.42e-08	2	Usp48	S12a
Msn	1.27e-09	0.333881	0.674	0.459	2.05e-05	2	Msn	S12a
Fam187b	9.75e-11	0.333787	0.409	0.207	1.58e-06	2	Fam187b	S12a
Rbpms	1.46e-08	0.333768	0.812	0.707	0.000235662	2	Rbpms	S12a
Adamts8	1.81e-18	0.333642	0.343	0.109	2.93e-14	2	Adamts8	S12a
Casc3	2.01e-09	0.333601	0.691	0.487	3.25e-05	2	Casc3	S12a
Stmnd1	2.66e-26	0.333225	0.282	0.058	4.3e-22	2	Stmnd1	S12a
Pcx	2.06e-10	0.33273	0.912	0.804	3.34e-06	2	Pcx	S12a
Ntn1	6.49e-11	0.332373	0.956	0.843	1.05e-06	2	Ntn1	S12a
Cemip	4.47e-11	0.332054	0.475	0.247	7.23e-07	2	Cemip	S12a
Sap25	5.93e-11	0.332038	0.47	0.251	9.59e-07	2	Sap25	S12a
Adprh	4.68e-09	0.332038	0.779	0.588	7.57e-05	2	Adprh	S12a
Zfp513	3.38e-09	0.331823	0.779	0.646	5.48e-05	2	Zfp513	S12a
Ubr4	5.69e-14	0.3318	0.989	0.991	9.2e-10	2	Ubr4	S12a
Vasn	1.93e-08	0.331688	0.619	0.443	0.000312777	2	Vasn	S12a
Cntfr	6.86e-09	0.331648	0.503	0.31	0.000110919	2	Cntfr	S12a
Hdac5	2e-07	0.331541	0.674	0.507	0.00323274	2	Hdac5	S12a
Pdgfd	6.16e-10	0.331151	0.575	0.344	9.97e-06	2	Pdgfd	S12a
Sorl1	1.79e-06	0.330329	0.575	0.42	0.0289789	2	Sorl1	S12a
Gm38394	2.43e-07	0.330012	0.785	0.736	0.00393599	2	Gm38394	S12a
1700094D03Rik	3.04e-11	0.33	0.547	0.307	4.92e-07	2	1700094D03Rik	S12a
E130308A19Rik	1.3e-08	0.329807	0.602	0.401	0.000211079	2	E130308A19Rik	S12a
Bbx	2.94e-12	0.32978	0.994	0.956	4.75e-08	2	Bbx	S12a
Cept1	5.93e-08	0.329707	0.867	0.822	0.000960026	2	Cept1	S12a
Cep85l	3.01e-11	0.32966	0.47	0.245	4.87e-07	2	Cep85l	S12a
Rsrp1	1.45e-33	0.329351	1	1	2.34e-29	2	Rsrp1	S12a
Ndufa5	1.5e-12	0.329336	0.989	0.941	2.43e-08	2	Ndufa5	S12a
2410002F23Rik	1.82e-08	0.329326	0.945	0.866	0.00029503	2	2410002F23Rik	S12a
Polr1a	5.12e-09	0.328979	0.575	0.364	8.28e-05	2	Polr1a	S12a
Prss22	8.61e-29	0.328931	0.282	0.053	1.39e-24	2	Prss22	S12a
Farp2	1e-11	0.328841	0.414	0.202	1.62e-07	2	Farp2	S12a
Ing5	4.27e-08	0.328	0.735	0.565	0.000690262	2	Ing5	S12a
Ccdc136	9.04e-13	0.327862	0.392	0.17	1.46e-08	2	Ccdc136	S12a
Nqo2	3.91e-10	0.32776	0.503	0.279	6.33e-06	2	Nqo2	S12a
Ppan	5.04e-10	0.327586	0.657	0.421	8.16e-06	2	Ppan	S12a
Coq7	5.24e-11	0.326973	0.558	0.318	8.47e-07	2	Coq7	S12a
Nfat5	2.91e-08	0.326742	0.928	0.881	0.000470793	2	Nfat5	S12a
Ergic2	2.56e-09	0.326694	0.912	0.829	4.15e-05	2	Ergic2	S12a
Rere	1.17e-13	0.326637	0.994	0.99	1.9e-09	2	Rere	S12a
Psme4	3.69e-12	0.326448	0.994	0.968	5.97e-08	2	Psme4	S12a
Msrb11	2.09e-13	0.326427	1	0.957	3.38e-09	2	Msrb1	S12a
Peli3	1.56e-20	0.326356	0.354	0.107	2.52e-16	2	Peli3	S12a
Dennd6a	1.21e-08	0.326342	0.956	0.912	0.000196244	2	Dennd6a	S12a
Dusp8	3.81e-10	0.326284	0.459	0.249	6.17e-06	2	Dusp8	S12a
Ankrd17	1.63e-08	0.326028	0.967	0.938	0.000264224	2	Ankrd17	S12a
Prkar1a	3.43e-18	0.325889	1	1	5.55e-14	2	Prkar1a	S12a
Ccdc77	1.36e-12	0.325794	0.58	0.314	2.2e-08	2	Ccdc77	S12a
Chchd1	1.19e-10	0.325749	0.972	0.911	1.93e-06	2	Chchd1	S12a
Pros1	2.86e-09	0.325745	0.536	0.333	4.62e-05	2	Pros1	S12a
Cdkn1b	2.25e-07	0.325449	0.785	0.713	0.00363789	2	Cdkn1b	S12a
Tbc1d22b	4.95e-09	0.325439	0.702	0.496	8e-05	2	Tbc1d22b	S12a
Gdi1	8.9e-13	0.325419	0.978	0.976	1.44e-08	2	Gdi1	S12a
Ehhadh	3.06e-09	0.325081	0.597	0.382	4.95e-05	2	Ehhadh	S12a
Qtrt2	7.91e-10	0.324991	0.47	0.265	1.28e-05	2	Qtrt2	S12a
Extl2	3.98e-10	0.324705	0.453	0.244	6.45e-06	2	Extl2	S12a
Clec2h	4.28e-23	0.32451	0.304	0.074	6.93e-19	2	Clec2h	S12a
Tnp1	0.000144106	0.324375	0.315	0.197	1	2	Tnp1	S12a
Ccdc6	3.88e-11	0.324256	1	0.981	6.28e-07	2	Ccdc6	S12a
Plekha7	2.87e-07	0.324026	0.497	0.33	0.00464085	2	Plekha7	S12a
Gsap	2.35e-16	0.323734	0.519	0.226	3.8e-12	2	Gsap	S12a
Stum	2.59e-16	0.323734	0.359	0.128	4.18e-12	2	Stum	S12a
Sh3kbp1	9.35e-11	0.323734	0.475	0.256	1.51e-06	2	Sh3kbp1	S12a
Wfdc1	2.18e-07	0.323734	0.702	0.541	0.00352323	2	Wfdc1	S12a
Entpd6	4.48e-10	0.323734	0.691	0.462	7.24e-06	2	Entpd6	S12a
Actg2	1.8e-18	0.323529	1	0.939	2.91e-14	2	Actg2	S12a
Sltm	1.89e-07	0.323506	0.691	0.539	0.00306188	2	Sltm	S12a
Spata33	4.81e-07	0.323386	0.326	0.182	0.00778305	2	Spata33	S12a
Phf81	2.8e-11	0.323112	0.983	0.916	4.52e-07	2	Phf8	S12a
Mettl3	9.45e-09	0.322912	0.58	0.383	0.000152851	2	Mettl3	S12a
Ddx46	3.45e-07	0.322556	0.757	0.692	0.00558416	2	Ddx46	S12a
Ankdd1a	1.33e-46	0.322076	0.254	0.022	2.16e-42	2	Ankdd1a	S12a
Tmem208	1.41e-08	0.321992	0.901	0.822	0.000227754	2	Tmem208	S12a
Col5a2	4.53e-10	0.321891	0.873	0.704	7.32e-06	2	Col5a2	S12a
Chrm3	6.48e-19	0.321804	0.287	0.079	1.05e-14	2	Chrm3	S12a
Oaz1	4.33e-14	0.321156	1	0.998	7.01e-10	2	Oaz1	S12a
Nphp3	1.26e-10	0.320917	0.492	0.271	2.04e-06	2	Nphp3	S12a
Lonrf1	2.82e-11	0.320898	0.492	0.258	4.57e-07	2	Lonrf1	S12a
Scg5	3.99e-15	0.320844	0.376	0.147	6.45e-11	2	Scg5	S12a
Mettl17	3.72e-09	0.320456	0.674	0.463	6.02e-05	2	Mettl17	S12a
Psd4	2.4e-08	0.320131	0.492	0.308	0.00038877	2	Psd4	S12a
Tafa5	8.25e-12	0.319863	0.365	0.164	1.33e-07	2	Tafa5	S12a
Dkk3	1.25e-10	0.319528	0.376	0.181	2.03e-06	2	Dkk3	S12a
Rabgef1	2.34e-07	0.31934	0.762	0.642	0.00379212	2	Rabgef1	S12a
Cxxc1	1.67e-08	0.318641	0.812	0.734	0.000269848	2	Cxxc1	S12a
Dbp	1.94e-07	0.318476	0.773	0.656	0.00313824	2	Dbp	S12a
Tcp11l1	1.47e-08	0.318026	0.624	0.406	0.000238138	2	Tcp11l1	S12a
Pard3b	1.14e-08	0.318023	0.58	0.376	0.000183858	2	Pard3b	S12a
Shtn1	9.14e-11	0.317974	0.459	0.238	1.48e-06	2	Shtn1	S12a
1110051M20Rik	3.34e-08	0.317916	0.525	0.335	0.000540281	2	1110051M20Rik	S12a
AW549877	3.96e-08	0.317897	0.89	0.788	0.000640234	2	AW549877	S12a
Ankrd13c	1.9e-10	0.317857	0.967	0.922	3.08e-06	2	Ankrd13c	S12a
Fance	1.02e-10	0.317755	0.492	0.271	1.65e-06	2	Fance	S12a
Dst	9.29e-10	0.317724	0.878	0.773	1.5e-05	2	Dst	S12a
Cyp39a1	6.81e-10	0.317704	0.669	0.434	1.1e-05	2	Cyp39a1	S12a
Lcor	1.42e-10	0.3176	0.851	0.747	2.3e-06	2	Lcor	S12a
Cst3	2.92e-31	0.317586	1	1	4.72e-27	2	Cst3	S12a
Ccnt2	2.67e-08	0.31728	0.762	0.634	0.000432723	2	Ccnt2	S12a
Bin1	2.06e-09	0.31724	0.851	0.746	3.33e-05	2	Bin1	S12a
Ccdc130	2.58e-07	0.317066	0.503	0.331	0.00416878	2	Ccdc130	S12a
Hoxb5	7.7e-08	0.316892	0.829	0.765	0.00124581	2	Hoxb5	S12a
Asb7	6.32e-10	0.316845	0.669	0.436	1.02e-05	2	Asb7	S12a
Npepl1	1.24e-07	0.316804	0.58	0.396	0.0020102	2	Npepl1	S12a
Mtss2	1.7e-07	0.316788	0.569	0.402	0.00275835	2	Mtss2	S12a
Csnk1d	1.94e-09	0.316444	0.95	0.949	3.14e-05	2	Csnk1d	S12a
Tcf3	3.02e-09	0.316426	0.702	0.495	4.88e-05	2	Tcf3	S12a
Pcyt1b	5.39e-18	0.316239	0.343	0.111	8.72e-14	2	Pcyt1b	S12a
Prelp	3.53e-10	0.315898	0.591	0.356	5.71e-06	2	Prelp	S12a
Camta2	5.46e-08	0.315758	0.757	0.636	0.000882877	2	Camta2	S12a
Bcl9	6.5e-08	0.315693	0.536	0.35	0.00105231	2	Bcl9	S12a
Sfpq	4.23e-20	0.315571	1	1	6.85e-16	2	Sfpq	S12a
Nol10	3.86e-08	0.315513	0.624	0.447	0.000625174	2	Nol10	S12a
Scamp5	5.69e-10	0.315158	0.641	0.403	9.2e-06	2	Scamp5	S12a
Stx4a	6.8e-09	0.314922	0.84	0.765	0.000109999	2	Stx4a	S12a
Foxp4	3.48e-08	0.314625	0.669	0.499	0.00056292	2	Foxp4	S12a
Trim30a	1.69e-09	0.314603	0.425	0.23	2.74e-05	2	Trim30a	S12a
Ywhag	2.23e-10	0.314554	0.961	0.915	3.61e-06	2	Ywhag	S12a
Swi5	3.99e-11	0.314312	0.994	0.995	6.45e-07	2	Swi5	S12a
Hnrnpu	3.5e-12	0.314065	1	0.995	5.66e-08	2	Hnrnpu	S12a
Per3	1.39e-08	0.313244	0.84	0.73	0.000224641	2	Per3	S12a
Lrch4	2.13e-09	0.313054	0.912	0.883	3.45e-05	2	Lrch4	S12a
Ccdc120	4.02e-08	0.31303	0.63	0.446	0.000650599	2	Ccdc120	S12a
Sorbs3	3.78e-09	0.313021	0.503	0.299	6.12e-05	2	Sorbs3	S12a
Spz1	3.51e-10	0.312593	0.26	0.103	5.67e-06	2	Spz1	S12a
Rnpep	1.17e-09	0.312577	0.967	0.933	1.89e-05	2	Rnpep	S12a
Tle6	9e-14	0.312526	0.354	0.141	1.46e-09	2	Tle6	S12a
Skiv2l	4.88e-09	0.312378	0.89	0.822	7.9e-05	2	Skiv2l	S12a
Agap2	5.4e-14	0.312355	0.337	0.129	8.74e-10	2	Agap2	S12a
Ntng2	6.65e-11	0.312184	0.409	0.201	1.08e-06	2	Ntng2	S12a
Hdac4	3.18e-07	0.312013	0.757	0.679	0.00515285	2	Hdac4	S12a
Bmp7	9.22e-14	0.311944	0.343	0.135	1.49e-09	2	Bmp7	S12a
Tspan7	1.84e-08	0.311881	0.442	0.26	0.000297093	2	Tspan7	S12a
Ankrd10	2.45e-11	0.311721	0.978	0.935	3.96e-07	2	Ankrd10	S12a
Lmbr1l	1.72e-10	0.311682	0.481	0.261	2.78e-06	2	Lmbr1l	S12a
1110059G10Rik	3.47e-07	0.311513	0.525	0.358	0.00562088	2	1110059G10Rik	S12a
Gpt2	4e-09	0.311469	0.619	0.394	6.48e-05	2	Gpt2	S12a
Atp5o	3.16e-06	0.311384	0.669	0.531	0.0511832	2	Atp5o	S12a
Mical3	9.97e-09	0.31117	0.912	0.873	0.000161362	2	Mical3	S12a
Tenm2	4e-10	0.310831	0.392	0.199	6.47e-06	2	Tenm2	S12a
Ern1	6.27e-11	0.310739	0.994	0.983	1.01e-06	2	Ern1	S12a
Tap2	6.21e-08	0.310535	0.757	0.627	0.00100542	2	Tap2	S12a
Ankhd1	9.22e-08	0.310483	0.818	0.725	0.00149197	2	Ankhd1	S12a
Fam13c	8.24e-11	0.310351	0.392	0.19	1.33e-06	2	Fam13c	S12a
Rev1	5.47e-09	0.310331	0.68	0.479	8.85e-05	2	Rev1	S12a
Ptpn14	5.19e-07	0.310303	0.514	0.345	0.00839785	2	Ptpn14	S12a
Jarid2	2.28e-08	0.310222	0.53	0.335	0.000368447	2	Jarid2	S12a
Irf2bpl	4.24e-08	0.310059	0.818	0.727	0.000685856	2	Irf2bpl	S12a
Actr5	2.55e-07	0.309821	0.541	0.362	0.00411819	2	Actr5	S12a
Krit1	1.1e-06	0.309516	0.735	0.612	0.0178278	2	Krit1	S12a
Klf7	2.06e-06	0.30948	0.569	0.413	0.0334109	2	Klf7	S12a
Slc22a21	2.18e-19	0.309398	0.304	0.087	3.53e-15	2	Slc22a21	S12a
C130074G19Rik1	1.21e-08	0.309313	0.945	0.861	0.00019554	2	C130074G19Rik	S12a
Tln2	3.04e-08	0.309183	0.547	0.357	0.000491757	2	Tln2	S12a
Crk	2.56e-09	0.309012	0.95	0.928	4.15e-05	2	Crk	S12a
Asap3	1.98e-15	0.308817	0.37	0.14	3.2e-11	2	Asap3	S12a
Scin	3.06e-08	0.308704	0.282	0.136	0.000494495	2	Scin	S12a
Lancl3	1.19e-10	0.308627	0.343	0.158	1.92e-06	2	Lancl3	S12a
Smim11	9.99e-07	0.308524	0.624	0.476	0.0161697	2	Smim11	S12a
Rnf207	2.46e-20	0.308504	0.287	0.075	3.99e-16	2	Rnf207	S12a
Mtcp1	1.11e-10	0.308491	0.459	0.244	1.79e-06	2	Mtcp1	S12a
Tspan18	1.07e-09	0.308441	0.337	0.16	1.73e-05	2	Tspan18	S12a
Med14	2.04e-10	0.308356	0.978	0.937	3.3e-06	2	Med14	S12a
Fscn1	1.58e-07	0.308148	0.575	0.384	0.00255337	2	Fscn1	S12a
Trp53inp2	1.11e-09	0.307943	0.845	0.745	1.8e-05	2	Trp53inp2	S12a
Pls1	2.27e-17	0.307917	0.337	0.112	3.67e-13	2	Pls1	S12a
Leng8	3.42e-19	0.30789	1	1	5.54e-15	2	Leng8	S12a
Cbx7	2.4e-07	0.307756	0.702	0.557	0.00388713	2	Cbx7	S12a
Ap4b1	7.92e-09	0.307481	0.481	0.284	0.000128206	2	Ap4b1	S12a
Rapgef3	1e-07	0.307381	0.63	0.427	0.00161963	2	Rapgef3	S12a
Lifr	7.48e-09	0.306996	0.878	0.799	0.000120957	2	Lifr	S12a
Hook1	2.3e-08	0.30688	0.851	0.79	0.000372414	2	Hook1	S12a
Ralgps2	5e-08	0.306699	0.558	0.362	0.000809512	2	Ralgps2	S12a
Zfyve27	2.58e-07	0.306652	0.713	0.566	0.00417737	2	Zfyve27	S12a
Nr4a3	5.48e-22	0.306493	0.298	0.075	8.86e-18	2	Nr4a3	S12a
Spns2	3.86e-08	0.306322	0.414	0.239	0.000623875	2	Spns2	S12a
Fam234b	1.89e-08	0.306289	0.685	0.461	0.000305264	2	Fam234b	S12a
Tmem41a	3.25e-13	0.306283	0.282	0.101	5.25e-09	2	Tmem41a	S12a
Kcnmb1	5.2e-14	0.305925	0.337	0.127	8.41e-10	2	Kcnmb1	S12a
Rgs6	8.66e-16	0.305693	0.298	0.098	1.4e-11	2	Rgs6	S12a
Sept5	1.06e-09	0.305421	0.536	0.311	1.71e-05	2	Sept5	S12a
Gabbr1	8.23e-08	0.305338	0.895	0.815	0.00133106	2	Gabbr1	S12a
Lias	1.08e-06	0.305317	0.619	0.475	0.0174887	2	Lias	S12a
Luzp1	1.61e-08	0.305301	0.558	0.353	0.000260648	2	Luzp1	S12a
Yy1	1.22e-12	0.30527	0.994	0.994	1.97e-08	2	Yy1	S12a
Fkbp2	2.95e-15	0.305182	1	0.999	4.78e-11	2	Fkbp2	S12a
Msi2	2.77e-11	0.305171	0.978	0.969	4.47e-07	2	Msi2	S12a
Atp11c	4.74e-10	0.305016	0.431	0.229	7.66e-06	2	Atp11c	S12a
Gnas	1.55e-30	0.304883	1	1	2.5e-26	2	Gnas	S12a
Papss1	3.32e-11	0.304404	1	0.994	5.37e-07	2	Papss1	S12a
Dennd5b	3.13e-11	0.304373	0.503	0.265	5.07e-07	2	Dennd5b	S12a
Bcl7a	9.76e-07	0.30431	0.757	0.657	0.0157931	2	Bcl7a	S12a
Abhd5	2.77e-06	0.304178	0.663	0.568	0.0448748	2	Abhd5	S12a
Kcnj2	6.82e-11	0.304067	0.359	0.167	1.1e-06	2	Kcnj2	S12a
Zfp956	2.43e-09	0.303909	0.525	0.305	3.94e-05	2	Zfp956	S12a
Ubp1	5.15e-09	0.303822	0.928	0.843	8.33e-05	2	Ubp1	S12a
Jade3	1.81e-08	0.303775	0.68	0.456	0.000292329	2	Jade3	S12a
Fam214a	3.65e-08	0.303654	0.597	0.386	0.000589965	2	Fam214a	S12a
Mdm2	3.57e-10	0.30364	0.972	0.921	5.78e-06	2	Mdm2	S12a
Fbn2	7.53e-11	0.303455	0.431	0.214	1.22e-06	2	Fbn2	S12a
Pdlim2	1.67e-08	0.303439	0.492	0.301	0.000269469	2	Pdlim2	S12a
Crebzf	3.87e-12	0.303321	0.989	0.975	6.27e-08	2	Crebzf	S12a
2310022B05Rik	6.02e-07	0.303225	0.724	0.625	0.00973768	2	2310022B05Rik	S12a
Coq5	1e-08	0.303047	0.895	0.803	0.000161881	2	Coq5	S12a
Acsl41	1.91e-09	0.30304	0.972	0.85	3.1e-05	2	Acsl4	S12a
Fbxw8	1.38e-08	0.302951	0.923	0.886	0.000222958	2	Fbxw8	S12a
Slc38a1	1.53e-13	0.302913	0.365	0.149	2.48e-09	2	Slc38a1	S12a
Tgfbr3	4.69e-07	0.302913	0.669	0.481	0.00759127	2	Tgfbr3	S12a
Kmt2b	3.65e-08	0.302782	0.89	0.763	0.000589901	2	Kmt2b	S12a
Szrd1	2.74e-10	0.30269	0.917	0.827	4.44e-06	2	Szrd1	S12a
Tnks2	5.57e-09	0.302617	0.967	0.921	9.01e-05	2	Tnks2	S12a
Castor1	2.28e-10	0.302588	0.47	0.254	3.69e-06	2	Castor1	S12a
Socs6	1.28e-08	0.30241	0.691	0.496	0.00020703	2	Socs6	S12a
Vamp2	3.6e-08	0.302103	0.967	0.918	0.000582428	2	Vamp2	S12a
Mcee	4.35e-09	0.302096	0.641	0.441	7.04e-05	2	Mcee	S12a
Vars	9.09e-08	0.302083	0.945	0.906	0.00147066	2	Vars	S12a
Cenpv	3.9e-12	0.301916	0.431	0.202	6.31e-08	2	Cenpv	S12a
Adamtsl4	1.84e-10	0.301707	0.42	0.211	2.97e-06	2	Adamtsl4	S12a
Mmaa	1.35e-07	0.301707	0.597	0.404	0.00218556	2	Mmaa	S12a
Get4	9.02e-11	0.301603	0.989	0.948	1.46e-06	2	Get4	S12a
Ubxn2b	3.31e-08	0.301448	0.851	0.768	0.000535671	2	Ubxn2b	S12a
Nsun5	1.35e-08	0.300989	0.613	0.401	0.000217854	2	Nsun5	S12a
2023-03-07	4.64e-10	0.300938	0.95	0.912	7.51e-06	2	2023-03-07	S12a
Tjap1	2.18e-08	0.300722	0.558	0.367	0.000353049	2	Tjap1	S12a
Map3k5	8.41e-08	0.300477	0.807	0.731	0.00136114	2	Map3k5	S12a
Man2a22	2.92e-11	0.300471	0.989	0.782	4.73e-07	2	Man2a2	S12a
2900026A02Rik	2.42e-07	0.300446	0.807	0.703	0.00391437	2	2900026A02Rik	S12a
Penk	7.58e-07	0.300342	0.961	0.906	0.0122592	2	Penk	S12a
Prdm11	2.86e-08	0.300322	0.53	0.334	0.000462547	2	Prdm11	S12a
Cwc25	7.03e-09	0.30023	0.58	0.369	0.000113684	2	Cwc25	S12a
Tomm40	5.51e-08	0.300203	0.812	0.767	0.00089152	2	Tomm40	S12a
Cdcp1	2.76e-08	0.300194	0.796	0.744	0.000446047	2	Cdcp1	S12a
Gas6	2.98e-09	0.300132	0.967	0.928	4.82e-05	2	Gas6	S12a
Naaa	1.04e-12	0.299265	0.503	0.247	1.68e-08	2	Naaa	S12a
Dock5	2.66e-15	0.299211	0.276	0.088	4.3e-11	2	Dock5	S12a
Epn3	2.62e-08	0.299156	0.674	0.471	0.000424103	2	Epn3	S12a
Insr	9.58e-06	0.298921	0.735	0.65	0.155045	2	Insr	S12a
Hoxd10	2.32e-21	0.298724	0.293	0.074	3.75e-17	2	Hoxd10	S12a
Bspry1	6.01e-11	0.298584	1	0.952	9.73e-07	2	Bspry	S12a
Map3k3	7.28e-09	0.298568	0.945	0.884	0.00011771	2	Map3k3	S12a
Gm8909	1.01e-07	0.297998	0.928	0.872	0.00162684	2	Gm8909	S12a
Lrmda1	1.05e-10	0.297894	0.541	0.295	1.69e-06	2	Lrmda	S12a
Ankrd40	2.25e-09	0.297769	0.878	0.782	3.63e-05	2	Ankrd40	S12a
4931406P16Rik	3.08e-07	0.297535	0.707	0.547	0.00498657	2	4931406P16Rik	S12a
Foxs1	1.77e-06	0.297463	0.442	0.281	0.0286879	2	Foxs1	S12a
Ccdc149	1.39e-08	0.297433	0.558	0.344	0.000224479	2	Ccdc149	S12a
Gpsm2	7.13e-10	0.2973	0.365	0.181	1.15e-05	2	Gpsm2	S12a
Gmeb2	3.86e-08	0.297227	0.453	0.276	0.000624915	2	Gmeb2	S12a
Mxra8	5.44e-08	0.297031	0.608	0.407	0.000880062	2	Mxra8	S12a
Abhd8	1.41e-07	0.296805	0.602	0.426	0.00228641	2	Abhd8	S12a
Mns1	3.41e-11	0.296781	0.282	0.113	5.51e-07	2	Mns1	S12a
Gria4	4.83e-14	0.296566	0.293	0.103	7.82e-10	2	Gria4	S12a
H2-Q7	7.85e-09	0.296462	0.343	0.175	0.000127048	2	H2-Q7	S12a
Rmnd5a	3.19e-08	0.296348	0.967	0.924	0.000516547	2	Rmnd5a	S12a
Erbb3	8.87e-08	0.296218	0.95	0.908	0.00143438	2	Erbb3	S12a
Pygm	1.5e-09	0.296183	0.425	0.231	2.43e-05	2	Pygm	S12a
Pfdn1	1.06e-10	0.296103	1	0.965	1.72e-06	2	Pfdn1	S12a
Sorbs2	1.05e-07	0.295719	0.878	0.866	0.00170688	2	Sorbs2	S12a
Sgf29	3.47e-08	0.295436	0.486	0.296	0.000560851	2	Sgf29	S12a
Pick1	1.84e-08	0.295365	0.646	0.457	0.000297513	2	Pick1	S12a
Cramp1l	1.67e-06	0.295195	0.851	0.84	0.0270582	2	Cramp1l	S12a
Rpain	1e-07	0.295194	0.486	0.303	0.00162099	2	Rpain	S12a
Mef2d	3.68e-08	0.295139	0.597	0.41	0.00059535	2	Mef2d	S12a
Cdc42bpg	4.48e-06	0.295137	0.519	0.378	0.072549	2	Cdc42bpg	S12a
Fnbp4	4.83e-07	0.294879	0.812	0.729	0.00781402	2	Fnbp4	S12a
Appl2	2.26e-08	0.294504	0.84	0.726	0.000364897	2	Appl2	S12a
Atp11b	6.34e-08	0.294396	0.801	0.721	0.00102508	2	Atp11b	S12a
Crybg3	4.29e-09	0.294212	0.42	0.225	6.94e-05	2	Crybg3	S12a
Stambp	1.22e-05	0.294207	0.58	0.459	0.19763	2	Stambp	S12a
Plekhg3	7.28e-08	0.294189	0.685	0.497	0.00117837	2	Plekhg3	S12a
Nradd	3.69e-07	0.293968	0.508	0.33	0.00597024	2	Nradd	S12a
Ndufs8	1e-10	0.29369	0.994	0.991	1.62e-06	2	Ndufs8	S12a
Ccnl1	4.57e-10	0.293492	0.989	0.961	7.39e-06	2	Ccnl1	S12a
Pmm2	1.47e-07	0.293382	0.619	0.443	0.00238249	2	Pmm2	S12a
Shisa4	3.52e-15	0.29328	0.315	0.111	5.7e-11	2	Shisa4	S12a
Tlnrd1	2.87e-07	0.292997	0.762	0.633	0.0046386	2	Tlnrd1	S12a
Rassf3	2.65e-08	0.29284	0.762	0.624	0.000429513	2	Rassf3	S12a
Dnajb6	7.66e-10	0.292809	0.541	0.314	1.24e-05	2	Dnajb6	S12a
St6galnac3	1.19e-17	0.292533	0.298	0.089	1.92e-13	2	St6galnac3	S12a
Rnf114	1.46e-08	0.29238	0.939	0.894	0.000235912	2	Rnf114	S12a
Fbrsl1	4.15e-08	0.291869	0.967	0.875	0.000672205	2	Fbrsl1	S12a
Stap2	1.12e-06	0.291668	0.818	0.753	0.0180444	2	Stap2	S12a
Rasl11a	2.06e-08	0.291621	0.481	0.283	0.000333336	2	Rasl11a	S12a
Nr2f2	1.4e-07	0.291498	0.586	0.4	0.00226139	2	Nr2f2	S12a
Oxct1	2.2e-08	0.291445	0.95	0.898	0.000356284	2	Oxct1	S12a
Prpf4b	3.71e-08	0.291375	0.912	0.895	0.000600383	2	Prpf4b	S12a
Itih5	4.03e-09	0.291316	0.912	0.797	6.53e-05	2	Itih5	S12a
Snx181	2.88e-08	0.290877	0.757	0.551	0.000465297	2	Snx18	S12a
Rnase1	1.84e-15	0.290761	0.287	0.092	2.98e-11	2	Rnase1	S12a
Apobec3	4.43e-06	0.290755	0.602	0.476	0.0717218	2	Apobec3	S12a
Cd44	6.4e-10	0.290567	0.464	0.245	1.04e-05	2	Cd44	S12a
Lmbrd1	2.35e-08	0.290536	0.972	0.918	0.000380208	2	Lmbrd1	S12a
Plekho2	3.89e-07	0.290496	0.602	0.417	0.00629432	2	Plekho2	S12a
Atg2a	6.67e-09	0.290444	0.624	0.406	0.00010797	2	Atg2a	S12a
Npy1r	4.01e-17	0.29027	0.315	0.099	6.49e-13	2	Npy1r	S12a
Ryr3	4.11e-09	0.290259	0.387	0.201	6.65e-05	2	Ryr3	S12a
Ube3c	1.9e-07	0.290173	0.934	0.899	0.00306783	2	Ube3c	S12a
Ryr2	1.3e-21	0.289953	0.293	0.072	2.1e-17	2	Ryr2	S12a
Htatip2	3.52e-11	0.289597	0.442	0.22	5.69e-07	2	Htatip2	S12a
Ccdc82	4.88e-06	0.289537	0.657	0.515	0.078908	2	Ccdc82	S12a
Agfg2	1.96e-08	0.289506	0.934	0.854	0.000317081	2	Agfg2	S12a
Ccdc92	8.91e-12	0.289414	0.464	0.225	1.44e-07	2	Ccdc92	S12a
Pfkm	2.71e-07	0.289392	0.586	0.413	0.00438394	2	Pfkm	S12a
Spg20	1.58e-06	0.289117	0.718	0.56	0.0255636	2	Spg20	S12a
Trafd1	1.09e-08	0.289019	0.873	0.772	0.000175809	2	Trafd1	S12a
Zcchc171	2.56e-09	0.288936	0.994	0.891	4.15e-05	2	Zcchc17	S12a
Pcyt2	1.09e-06	0.288832	0.785	0.689	0.0177073	2	Pcyt2	S12a
Rassf1	2.95e-08	0.288812	0.597	0.396	0.000477403	2	Rassf1	S12a
Spata24	1.4e-06	0.288727	0.845	0.733	0.0226001	2	Spata24	S12a
Dgke	1.22e-06	0.2886	0.464	0.305	0.0196765	2	Dgke	S12a
Gpatch8	1.11e-05	0.288484	0.68	0.524	0.179641	2	Gpatch8	S12a
Txnrd2	1.99e-07	0.288228	0.442	0.268	0.00322188	2	Txnrd2	S12a
Pik3ip1	1.03e-08	0.288185	0.497	0.297	0.000167178	2	Pik3ip1	S12a
Gstp11	1.47e-08	0.288154	0.95	0.873	0.000237737	2	Gstp1	S12a
Itga2b	1.93e-08	0.288152	0.37	0.2	0.000312818	2	Itga2b	S12a
Frmd6	4.57e-07	0.288078	0.58	0.391	0.00739474	2	Frmd6	S12a
Egln1	1.76e-08	0.288062	0.801	0.697	0.000285514	2	Egln1	S12a
Sec11a	4.1e-07	0.287906	0.967	0.938	0.00662713	2	Sec11a	S12a
Cdc42ep4	8.06e-09	0.287724	0.95	0.835	0.000130394	2	Cdc42ep4	S12a
Tspyl2	1.08e-07	0.287628	0.956	0.921	0.00174962	2	Tspyl2	S12a
Ankrd50	2.55e-06	0.287606	0.492	0.33	0.041323	2	Ankrd50	S12a
Golim4	2.64e-07	0.287337	0.53	0.344	0.00426505	2	Golim4	S12a
D2hgdh	8.86e-08	0.287113	0.464	0.285	0.00143316	2	D2hgdh	S12a
Prr15l	1.27e-07	0.286913	0.657	0.451	0.0020587	2	Prr15l	S12a
Ndufa7	1.77e-06	0.286882	0.773	0.676	0.0285993	2	Ndufa7	S12a
Dcaf15	1.15e-07	0.286758	0.525	0.338	0.00185917	2	Dcaf15	S12a
Baiap2	1.79e-09	0.286722	0.972	0.943	2.9e-05	2	Baiap2	S12a
Phlpp1	1.4e-07	0.286558	0.602	0.413	0.0022611	2	Phlpp1	S12a
Myo1d	1.3e-06	0.286558	0.569	0.4	0.0210816	2	Myo1d	S12a
Kmt2c	6.37e-10	0.286026	0.972	0.918	1.03e-05	2	Kmt2c	S12a
Lrrk1	1.27e-07	0.285999	0.514	0.326	0.00205169	2	Lrrk1	S12a
Lrrc8e	7.8e-09	0.285975	0.354	0.18	0.000126201	2	Lrrc8e	S12a
Etaa1	2.91e-06	0.285884	0.464	0.307	0.0471199	2	Etaa1	S12a
Slc25a29	1.01e-06	0.285717	0.635	0.474	0.0163256	2	Slc25a29	S12a
Dnajb5	5.69e-07	0.285703	0.42	0.258	0.00920308	2	Dnajb5	S12a
Ptpn23	1.35e-06	0.285654	0.519	0.358	0.0217736	2	Ptpn23	S12a
Rnf19a	3.28e-10	0.28555	0.343	0.163	5.3e-06	2	Rnf19a	S12a
Phf20l1	1.57e-06	0.285347	0.856	0.835	0.0253609	2	Phf20l1	S12a
Jtb	1.06e-08	0.285267	0.95	0.916	0.000171482	2	Jtb	S12a
Abcf3	1.57e-07	0.285242	0.867	0.829	0.00254276	2	Abcf3	S12a
Tlr3	3.01e-09	0.285223	0.387	0.202	4.88e-05	2	Tlr3	S12a
Trem2	2.72e-10	0.284994	0.365	0.174	4.41e-06	2	Trem2	S12a
Zfp512b	6.57e-06	0.28499	0.508	0.35	0.106271	2	Zfp512b	S12a
Bmpr1b	1.77e-07	0.284888	0.768	0.647	0.00285619	2	Bmpr1b	S12a
Ncald	1.18e-10	0.284379	0.376	0.176	1.91e-06	2	Ncald	S12a
Nsmce3	1.47e-09	0.284308	0.994	0.954	2.39e-05	2	Nsmce3	S12a
Ilf3	1.29e-06	0.284205	0.591	0.417	0.0208387	2	Ilf3	S12a
Slc16a6	3.4e-12	0.284149	0.409	0.183	5.5e-08	2	Slc16a6	S12a
Kidins220	1.16e-08	0.284064	0.961	0.906	0.000187381	2	Kidins220	S12a
Ciapin1	1.52e-06	0.283898	0.735	0.574	0.0246676	2	Ciapin1	S12a
Rfx1	3.61e-07	0.283795	0.453	0.287	0.00583701	2	Rfx1	S12a
Rer1	7.53e-15	0.283749	1	0.997	1.22e-10	2	Rer1	S12a
Rras	9.68e-08	0.283725	0.906	0.848	0.00156556	2	Rras	S12a
Rpusd3	4.84e-07	0.283713	0.436	0.28	0.00782426	2	Rpusd3	S12a
Nicn1	2.71e-07	0.28371	0.569	0.391	0.00438224	2	Nicn1	S12a
Fgfr1	7.34e-09	0.28364	0.923	0.851	0.000118823	2	Fgfr1	S12a
Gfm2	1.87e-05	0.283596	0.575	0.447	0.303361	2	Gfm2	S12a
Sharpin	6.28e-09	0.283426	0.829	0.689	0.000101531	2	Sharpin	S12a
Trim23	4.24e-07	0.283339	0.519	0.344	0.00685473	2	Trim23	S12a
Kmt5c	8.63e-07	0.283339	0.724	0.584	0.013966	2	Kmt5c	S12a
Spg7	4.7e-11	0.283293	1	0.97	7.61e-07	2	Spg7	S12a
Hmgn3	1.89e-09	0.283158	0.735	0.501	3.05e-05	2	Hmgn3	S12a
Scaf4	2.59e-07	0.283045	0.895	0.809	0.00418366	2	Scaf4	S12a
Dennd5a	4.06e-07	0.282958	0.657	0.484	0.00657445	2	Dennd5a	S12a
Rasl10a	2.15e-06	0.28294	0.818	0.759	0.0347531	2	Rasl10a	S12a
Frem2	1.37e-11	0.282897	0.409	0.194	2.22e-07	2	Frem2	S12a
Cbx1	2.82e-06	0.282872	0.89	0.852	0.0456481	2	Cbx1	S12a
Usf2	2.19e-08	0.282444	0.961	0.919	0.000354624	2	Usf2	S12a
Rbm38	6.47e-10	0.282257	0.304	0.137	1.05e-05	2	Rbm38	S12a
Drosha	1.4e-07	0.282246	0.867	0.774	0.00227234	2	Drosha	S12a
Rgmb	2.19e-08	0.282172	0.967	0.922	0.000354044	2	Rgmb	S12a
Rapgef1	4.34e-07	0.281943	0.63	0.456	0.00702906	2	Rapgef1	S12a
Lysmd3	6.11e-08	0.281923	0.448	0.262	0.000988204	2	Lysmd3	S12a
Rbm33	1.75e-07	0.281642	0.878	0.848	0.00282581	2	Rbm33	S12a
Chkb	3.77e-08	0.281627	0.856	0.776	0.000610718	2	Chkb	S12a
Znrf3	8.78e-07	0.281608	0.785	0.693	0.0142025	2	Znrf3	S12a
Nxf1	1.95e-06	0.281556	0.669	0.506	0.0314857	2	Nxf1	S12a
Dock6	4.81e-06	0.28151	0.646	0.518	0.0778493	2	Dock6	S12a
Anapc1	9.15e-08	0.28149	0.906	0.851	0.0014797	2	Anapc1	S12a
Per1	5.21e-06	0.28125	0.856	0.806	0.0842663	2	Per1	S12a
Maged2	5.17e-06	0.281089	0.564	0.416	0.0837165	2	Maged2	S12a
Mbp	1.25e-10	0.281038	0.398	0.195	2.02e-06	2	Mbp	S12a
Aste1	2.37e-06	0.280897	0.414	0.267	0.0383642	2	Aste1	S12a
Nfe2l2	4.1e-08	0.280844	0.967	0.926	0.000662602	2	Nfe2l2	S12a
Crim1	2.04e-07	0.280742	0.923	0.886	0.00329485	2	Crim1	S12a
Atp6v0a1	4.23e-07	0.280642	0.95	0.917	0.00685221	2	Atp6v0a1	S12a
Mapk1	6.33e-13	0.2806	0.994	0.982	1.02e-08	2	Mapk1	S12a
Rab34	2.5e-08	0.280475	0.619	0.399	0.000404624	2	Rab34	S12a
Vwa2	8.25e-08	0.280394	0.834	0.683	0.0013349	2	Vwa2	S12a
Ccdc30	9.8e-07	0.280366	0.381	0.227	0.0158535	2	Ccdc30	S12a
Arl10	1.81e-07	0.280352	0.652	0.472	0.00292433	2	Arl10	S12a
Nsmce4a	2.91e-08	0.28034	0.945	0.885	0.000470734	2	Nsmce4a	S12a
Macf1	1.46e-09	0.279798	0.956	0.898	2.36e-05	2	Macf1	S12a
Pfkp	1.08e-10	0.279629	0.331	0.147	1.75e-06	2	Pfkp	S12a
Tcf25	1.41e-09	0.279292	0.989	0.977	2.29e-05	2	Tcf25	S12a
Rbfox2	1.81e-05	0.279225	0.724	0.678	0.293458	2	Rbfox2	S12a
Psmd2	2.77e-08	0.279213	0.945	0.93	0.000448082	2	Psmd2	S12a
Ralgps1	5.71e-08	0.279054	0.564	0.367	0.000923409	2	Ralgps1	S12a
Dpysl3	9.77e-07	0.279029	0.657	0.498	0.0157998	2	Dpysl3	S12a
Gramd1a	3.43e-06	0.278879	0.646	0.504	0.0554547	2	Gramd1a	S12a
Efcab2	2.78e-07	0.27871	0.58	0.389	0.00450327	2	Efcab2	S12a
Fktn	4.4e-07	0.2787	0.53	0.354	0.0071206	2	Fktn	S12a
Hsd17b12	9.15e-10	0.27856	0.978	0.947	1.48e-05	2	Hsd17b12	S12a
P4ha1	8.4e-08	0.27835	0.508	0.313	0.00135863	2	P4ha1	S12a
Gng11	6.47e-06	0.278279	0.47	0.322	0.104754	2	Gng11	S12a
Cul9	5.08e-06	0.278133	0.564	0.404	0.0821467	2	Cul9	S12a
Adsl	5.06e-06	0.27798	0.591	0.43	0.081843	2	Adsl	S12a
Fos	1.12e-05	0.277713	0.702	0.614	0.181617	2	Fos	S12a
Uba7	2.42e-08	0.27767	0.47	0.27	0.000391672	2	Uba7	S12a
Fxyd3	4.39e-07	0.277611	0.68	0.507	0.00710069	2	Fxyd3	S12a
Ptms	3.37e-21	0.277541	1	1	5.45e-17	2	Ptms	S12a
Vps33b	2.96e-09	0.277523	0.602	0.37	4.8e-05	2	Vps33b	S12a
Lsm4	1.65e-09	0.277493	0.994	0.959	2.67e-05	2	Lsm4	S12a
Ccdc9	5.28e-08	0.277489	0.884	0.854	0.000854172	2	Ccdc9	S12a
Tbrg4	3.25e-07	0.277149	0.519	0.35	0.00525583	2	Tbrg4	S12a
Col4a6	5.24e-08	0.276945	0.597	0.398	0.000847226	2	Col4a6	S12a
Ephx21	2.52e-09	0.276913	0.646	0.39	4.08e-05	2	Ephx2	S12a
Ccdc85a	6.19e-10	0.276758	0.414	0.21	1e-05	2	Ccdc85a	S12a
Prickle2	9.48e-08	0.276721	0.508	0.316	0.00153389	2	Prickle2	S12a
Frmd4b	4.46e-08	0.276582	0.47	0.282	0.000721379	2	Frmd4b	S12a
Mapk1ip1	3.03e-07	0.276235	0.796	0.707	0.00490073	2	Mapk1ip1	S12a
Mri1	1.01e-05	0.276209	0.702	0.575	0.163503	2	Mri1	S12a
Plk2	3.96e-06	0.276026	0.525	0.367	0.0640738	2	Plk2	S12a
Ric1	9.46e-09	0.276011	0.591	0.374	0.000153078	2	Ric1	S12a
Ubfd1	4.67e-07	0.275998	0.845	0.765	0.00755762	2	Ubfd1	S12a
Cacnb4	8.79e-09	0.275905	0.354	0.18	0.000142281	2	Cacnb4	S12a
Hnrnpdl	4.44e-12	0.275897	0.994	0.992	7.18e-08	2	Hnrnpdl	S12a
Hdgfl2	1.73e-08	0.275835	0.906	0.849	0.00027944	2	Hdgfl2	S12a
Lipe	1.88e-09	0.275816	0.503	0.281	3.04e-05	2	Lipe	S12a
Brf1	6.39e-08	0.275794	0.934	0.876	0.00103421	2	Brf1	S12a
Apbb3	4.68e-06	0.275582	0.508	0.349	0.0756542	2	Apbb3	S12a
Ssbp3	3.13e-07	0.27547	0.74	0.611	0.00506085	2	Ssbp3	S12a
Arrb1	2.79e-08	0.275465	0.425	0.24	0.000450686	2	Arrb1	S12a
Hivep21	3.12e-07	0.275394	0.718	0.571	0.00505522	2	Hivep2	S12a
Nudt16	6.15e-11	0.275379	0.359	0.163	9.95e-07	2	Nudt16	S12a
Agpat4	1.05e-10	0.275039	0.381	0.178	1.7e-06	2	Agpat4	S12a
Mphosph8	7.41e-06	0.275031	0.724	0.606	0.119819	2	Mphosph8	S12a
Zfp317	1.87e-06	0.274987	0.569	0.417	0.0302605	2	Zfp317	S12a
Asic2	2.2e-12	0.274974	0.331	0.134	3.56e-08	2	Asic2	S12a
Mink1	1.2e-07	0.274967	0.945	0.898	0.00194194	2	Mink1	S12a
Psmb9	1.71e-07	0.274824	0.431	0.259	0.00276449	2	Psmb9	S12a
Nrtn	5.25e-06	0.274705	0.497	0.346	0.0849915	2	Nrtn	S12a
Xpnpep3	5.11e-08	0.27467	0.442	0.258	0.000827472	2	Xpnpep3	S12a
U2surp	1.77e-06	0.274639	0.851	0.757	0.028683	2	U2surp	S12a
Ahsa2	1.64e-07	0.274446	0.47	0.291	0.00264866	2	Ahsa2	S12a
Slc6a8	1.41e-07	0.274307	0.398	0.23	0.00227758	2	Slc6a8	S12a
Gas2l1	1.4e-11	0.274295	1	0.999	2.26e-07	2	Gas2l1	S12a
Pttg1ip	9.78e-07	0.274261	0.878	0.807	0.0158209	2	Pttg1ip	S12a
Plec	8.12e-09	0.274258	0.989	0.974	0.000131351	2	Plec	S12a
Car11	3.07e-10	0.273981	0.365	0.171	4.97e-06	2	Car11	S12a
Tdp2	5.94e-06	0.273911	0.552	0.403	0.0961327	2	Tdp2	S12a
Tfap2a	1.31e-07	0.27363	0.591	0.386	0.00211994	2	Tfap2a	S12a
[truncated: 17,428 more rows]
