# Supplementary material for: Single-cell and spatial transcriptomic investigation reveals the spatiotemporal specificity of the beta-defensin gene family during mouse sperm maturation
Source: Cell Commun Signal. 2024 May 14;22:267. doi: 10.1186/s12964-024-01637-3 (PMC11092205; doi:10.1186/s12964-024-01637-3)
Supplement: Supplementary file 12 — Supplementary Material 12. [file 12964_2024_1637_MOESM12_ESM.xlsx]

Table S4 Gene expression profile of stromal cell cluster in mouse epididymis sample
Symbol	p_val	avg_log2FC	pct.1	pct.2	p_val_adj	cluster	gene ID
Col6a5	0	4.35093793	0.895	0.152	0	Fibroblast1	Col6a5
Sult1e1	0	3.013974027	0.695	0.086	0	Fibroblast1	Sult1e1
Cnmd	0	2.771035121	0.54	0.066	0	Fibroblast1	Cnmd
C3	0	2.696782172	0.896	0.35	0	Fibroblast1	C3
Trf	0	2.184601169	0.28	0.08	0	Fibroblast1	Trf
Adam23	0	1.876854985	0.546	0.076	0	Fibroblast1	Adam23
Ecrg4	0	1.873343927	0.472	0.072	0	Fibroblast1	Ecrg4
Col6a6	0	1.8323851	0.606	0.16	0	Fibroblast1	Col6a6
Col6a3	0	1.67519019	0.87	0.546	0	Fibroblast1	Col6a3
Igfbp3	0	1.611296115	0.385	0.085	0	Fibroblast1	Igfbp3
Smoc2	0	1.56595198	0.626	0.273	0	Fibroblast1	Smoc2
Col15a1	0	1.500650607	0.832	0.476	0	Fibroblast1	Col15a1
Lpl	0	1.413639257	0.733	0.374	0	Fibroblast1	Lpl
Slc38a5	0	1.327116775	0.428	0.135	0	Fibroblast1	Slc38a5
Cdon	0	1.32611916	0.456	0.099	0	Fibroblast1	Cdon
Gas6	0	1.314581799	0.596	0.237	0	Fibroblast1	Gas6
Igfbp4	0	1.305558079	0.83	0.419	0	Fibroblast1	Igfbp4
Col6a2	0	1.281330389	0.927	0.653	0	Fibroblast1	Col6a2
Ccn4	0	1.261213654	0.349	0.052	0	Fibroblast1	Ccn4
Enpp2	0	1.25557973	0.257	0.054	0	Fibroblast1	Enpp2
Igf1	0	1.248409646	0.888	0.575	0	Fibroblast1	Igf1
Tent5a	0	1.224182877	0.513	0.179	0	Fibroblast1	Tent5a
Lum	0	1.202273456	0.636	0.294	0	Fibroblast1	Lum
Gpx3	0	1.195740782	0.831	0.494	0	Fibroblast1	Gpx3
Fbln5	0	1.178898368	0.564	0.291	0	Fibroblast1	Fbln5
Crispld2	0	1.173171298	0.722	0.393	0	Fibroblast1	Crispld2
Gdf10	0	1.164334524	0.533	0.219	0	Fibroblast1	Gdf10
Col6a1	0	1.156319855	0.971	0.727	0	Fibroblast1	Col6a1
Adamts2	0	1.148503985	0.807	0.475	0	Fibroblast1	Adamts2
Fndc5	0	1.096107878	0.359	0.117	0	Fibroblast1	Fndc5
Sulf2	0	1.084243704	0.607	0.301	0	Fibroblast1	Sulf2
Timp2	0	1.058861657	0.988	0.787	0	Fibroblast1	Timp2
Gem	0	1.050918266	0.306	0.088	0	Fibroblast1	Gem
Sfrp1	0	1.045889324	0.755	0.518	0	Fibroblast1	Sfrp1
Vit	0	1.012685679	0.394	0.109	0	Fibroblast1	Vit
Col1a2	0	0.999434898	0.999	0.897	0	Fibroblast1	Col1a2
C7	0	0.98896241	0.627	0.36	0	Fibroblast1	C7
Prlr	0	0.985404854	0.273	0.053	0	Fibroblast1	Prlr
Lox	0	0.967463092	0.557	0.284	0	Fibroblast1	Lox
Angpt4	0	0.959448431	0.581	0.301	0	Fibroblast1	Angpt4
Col1a1	0	0.949132514	0.991	0.804	0	Fibroblast1	Col1a1
Wt1	0	0.933404071	0.269	0.031	0	Fibroblast1	Wt1
App	0	0.931396248	0.788	0.527	0	Fibroblast1	App
Mmp23	0	0.914069257	0.586	0.275	0	Fibroblast1	Mmp23
Aebp1	0	0.880906907	0.686	0.421	0	Fibroblast1	Aebp1
Fuca1	0	0.880888624	0.629	0.361	0	Fibroblast1	Fuca1
Amy1	0	0.866895823	0.257	0.045	0	Fibroblast1	Amy1
Htra3	0	0.862689269	0.714	0.44	0	Fibroblast1	Htra3
Zfpm2	0	0.855437581	0.335	0.097	0	Fibroblast1	Zfpm2
Fmod	0	0.854668443	0.77	0.474	0	Fibroblast1	Fmod
Serpina3c	0	0.853583799	0.327	0.081	0	Fibroblast1	Serpina3c
Clec11a	0	0.851371025	0.4	0.144	0	Fibroblast1	Clec11a
Mfap2	0	0.845936898	0.677	0.39	0	Fibroblast1	Mfap2
Col3a1	0	0.815805689	0.999	0.848	0	Fibroblast1	Col3a1
Amot	0	0.793145001	0.269	0.067	0	Fibroblast1	Amot
C1qtnf6	0	0.791221888	0.712	0.439	0	Fibroblast1	C1qtnf6
Fkbp10	0	0.785360087	0.58	0.313	0	Fibroblast1	Fkbp10
Gas1	0	0.777635907	0.724	0.467	0	Fibroblast1	Gas1
Col5a2	0	0.768922044	0.8	0.558	0	Fibroblast1	Col5a2
Serpinf1	0	0.748678446	0.895	0.657	0	Fibroblast1	Serpinf1
Col5a1	0	0.715277145	0.855	0.596	0	Fibroblast1	Col5a1
Sulf1	7.40E-306	0.838204633	0.316	0.106	3.11E-301	Fibroblast1	Sulf1
Svep1	2.02E-300	0.815819018	0.524	0.267	8.47E-296	Fibroblast1	Svep1
Mmp2	2.20E-299	0.918752481	0.537	0.291	9.25E-295	Fibroblast1	Mmp2
C4b	2.71E-293	1.143718728	0.472	0.232	1.14E-288	Fibroblast1	C4b
Adamtsl1	6.53E-293	0.725125564	0.653	0.383	2.74E-288	Fibroblast1	Adamtsl1
Ugt1a10	5.05E-287	0.78798461	0.655	0.406	2.12E-282	Fibroblast1	Ugt1a10
P4hb	6.97E-285	0.621461097	0.836	0.639	2.93E-280	Fibroblast1	P4hb
Ecm1	2.36E-277	0.813734462	0.46	0.219	9.91E-273	Fibroblast1	Ecm1
Peg3	6.15E-276	0.908060725	0.43	0.201	2.58E-271	Fibroblast1	Peg3
Adamts1	4.87E-273	1.048686675	0.614	0.387	2.05E-268	Fibroblast1	Adamts1
Kazald1	1.08E-271	0.787076494	0.407	0.179	4.52E-267	Fibroblast1	Kazald1
Dpt	2.24E-271	0.645679362	0.802	0.539	9.42E-267	Fibroblast1	Dpt
Hspa5	1.66E-267	0.696757705	0.913	0.802	6.98E-263	Fibroblast1	Hspa5
Cpxm1	1.73E-262	0.690635066	0.705	0.451	7.26E-258	Fibroblast1	Cpxm1
Col12a1	1.86E-261	1.288672285	0.295	0.11	7.80E-257	Fibroblast1	Col12a1
Cpz	5.42E-259	0.715213549	0.454	0.217	2.27E-254	Fibroblast1	Cpz
Prss23	2.35E-257	0.691705993	0.397	0.173	9.85E-253	Fibroblast1	Prss23
Spon1	2.89E-254	0.730594991	0.449	0.214	1.21E-249	Fibroblast1	Spon1
Nupr1	5.75E-253	0.753516637	0.56	0.319	2.41E-248	Fibroblast1	Nupr1
Il11ra1	3.10E-252	0.698512116	0.613	0.37	1.30E-247	Fibroblast1	Il11ra1
Mthfd2	1.18E-246	0.632914269	0.29	0.103	4.95E-242	Fibroblast1	Mthfd2
Adamts15	1.05E-243	0.840978656	0.423	0.207	4.41E-239	Fibroblast1	Adamts15
Abat	1.67E-238	0.589083989	0.281	0.1	7.01E-234	Fibroblast1	Abat
Sparc	2.00E-236	0.451608754	1	0.941	8.39E-232	Fibroblast1	Sparc
Slit2	2.76E-232	0.640995304	0.334	0.137	1.16E-227	Fibroblast1	Slit2
Ldhb	3.42E-227	0.581606668	0.254	0.086	1.44E-222	Fibroblast1	Ldhb
Bambi	1.23E-218	0.642243356	0.296	0.116	5.17E-214	Fibroblast1	Bambi
Serpina3n	2.40E-218	0.702334555	0.386	0.186	1.01E-213	Fibroblast1	Serpina3n
Rrbp1	3.03E-216	0.534881452	0.859	0.692	1.27E-211	Fibroblast1	Rrbp1
Efemp1	4.33E-216	0.64157735	0.41	0.194	1.82E-211	Fibroblast1	Efemp1
Id3	1.57E-215	0.755589961	0.575	0.35	6.57E-211	Fibroblast1	Id3
Syne2	5.23E-213	0.655494617	0.416	0.206	2.19E-208	Fibroblast1	Syne2
Rcn3	1.42E-203	0.521857277	0.809	0.592	5.97E-199	Fibroblast1	Rcn3
Lrp1	3.08E-201	0.496141689	0.859	0.634	1.29E-196	Fibroblast1	Lrp1
Plpp1	2.46E-199	0.529254536	0.355	0.163	1.03E-194	Fibroblast1	Plpp1
Ltbp1	1.66E-198	0.675241113	0.521	0.31	6.97E-194	Fibroblast1	Ltbp1
Pde3a	9.75E-198	0.538334544	0.281	0.111	4.09E-193	Fibroblast1	Pde3a
Wipi1	9.78E-197	0.634525537	0.439	0.235	4.11E-192	Fibroblast1	Wipi1
Ccdc80	1.26E-196	0.619082608	0.593	0.366	5.27E-192	Fibroblast1	Ccdc80
Loxl1	2.15E-192	0.605238813	0.512	0.299	9.04E-188	Fibroblast1	Loxl1
Mmp19	2.26E-186	0.569917607	0.254	0.098	9.50E-182	Fibroblast1	Mmp19
Mylk	1.16E-179	0.544730459	0.45	0.255	4.89E-175	Fibroblast1	Mylk
Cp	2.18E-179	0.598904354	0.532	0.326	9.15E-175	Fibroblast1	Cp
Serpinh1	2.55E-179	0.464792057	0.821	0.621	1.07E-174	Fibroblast1	Serpinh1
Phldb2	2.20E-175	0.570634307	0.303	0.136	9.21E-171	Fibroblast1	Phldb2
Hpgd	1.81E-171	0.66818675	0.345	0.172	7.62E-167	Fibroblast1	Hpgd
Itm2a	2.73E-168	0.718584013	0.477	0.29	1.14E-163	Fibroblast1	Itm2a
Ier2	9.21E-168	0.560422879	0.794	0.632	3.87E-163	Fibroblast1	Ier2
Pcsk5	1.10E-166	0.604079351	0.434	0.243	4.62E-162	Fibroblast1	Pcsk5
Mest	3.99E-165	0.64765718	0.26	0.111	1.68E-160	Fibroblast1	Mest
Itih5	3.04E-164	0.729517882	0.731	0.561	1.28E-159	Fibroblast1	Itih5
Slit3	6.70E-164	0.490980203	0.715	0.506	2.81E-159	Fibroblast1	Slit3
Matn2	7.15E-163	0.446622991	0.846	0.622	3.00E-158	Fibroblast1	Matn2
Armh4	2.26E-162	0.595014353	0.306	0.143	9.50E-158	Fibroblast1	Armh4
Pcolce	3.33E-161	0.509006235	0.784	0.587	1.40E-156	Fibroblast1	Pcolce
Errfi1	1.09E-158	0.618561513	0.506	0.317	4.57E-154	Fibroblast1	Errfi1
Pik3r1	2.01E-154	0.578454873	0.642	0.455	8.44E-150	Fibroblast1	Pik3r1
Prickle1	1.59E-153	0.506540921	0.304	0.144	6.66E-149	Fibroblast1	Prickle1
Nav1	1.10E-150	0.556603643	0.447	0.264	4.62E-146	Fibroblast1	Nav1
Tmed3	1.69E-148	0.499513548	0.667	0.477	7.08E-144	Fibroblast1	Tmed3
Aldh2	6.27E-148	0.469067616	0.703	0.508	2.63E-143	Fibroblast1	Aldh2
Calr	1.81E-147	0.567378489	0.722	0.572	7.57E-143	Fibroblast1	Calr
Itm2b	5.12E-144	0.439038586	0.868	0.777	2.15E-139	Fibroblast1	Itm2b
Tmem176b	2.79E-143	0.300768177	0.473	0.275	1.17E-138	Fibroblast1	Tmem176b
Man2a1	3.33E-142	0.63313666	0.544	0.372	1.40E-137	Fibroblast1	Man2a1
C2	6.14E-140	0.526688084	0.458	0.275	2.57E-135	Fibroblast1	C2
P3h4	1.01E-139	0.457790266	0.268	0.125	4.25E-135	Fibroblast1	P3h4
Zyx	4.21E-139	0.491282726	0.365	0.201	1.76E-134	Fibroblast1	Zyx
Fkbp9	7.23E-139	0.434877158	0.769	0.583	3.04E-134	Fibroblast1	Fkbp9
Txnip	1.41E-137	0.569198348	0.6	0.428	5.92E-133	Fibroblast1	Txnip
Slc38a10	5.86E-135	0.482839561	0.342	0.183	2.46E-130	Fibroblast1	Slc38a10
Fkbp7	2.61E-134	0.474844419	0.595	0.409	1.10E-129	Fibroblast1	Fkbp7
Myof	1.45E-131	0.463512719	0.284	0.138	6.09E-127	Fibroblast1	Myof
Aldh1a1	2.12E-130	0.568713641	0.534	0.363	8.89E-126	Fibroblast1	Aldh1a1
Emilin1	1.12E-129	0.45999919	0.387	0.223	4.72E-125	Fibroblast1	Emilin1
Atf5	1.06E-128	0.528890322	0.569	0.388	4.45E-124	Fibroblast1	Atf5
Mmp14	1.36E-128	0.417441931	0.699	0.516	5.71E-124	Fibroblast1	Mmp14
Ephb2	1.68E-128	0.47054	0.312	0.163	7.04E-124	Fibroblast1	Ephb2
Snta1	7.15E-128	0.447901106	0.255	0.119	3.00E-123	Fibroblast1	Snta1
Tmem176a	1.82E-127	0.313101141	0.385	0.213	7.64E-123	Fibroblast1	Tmem176a
Itgb5	6.40E-127	0.405145547	0.292	0.146	2.69E-122	Fibroblast1	Itgb5
Plpp3	2.31E-126	0.419088075	0.811	0.619	9.69E-122	Fibroblast1	Plpp3
Gpx8	2.31E-122	0.440994299	0.524	0.35	9.70E-118	Fibroblast1	Gpx8
Ckap4	3.44E-122	0.424469023	0.675	0.491	1.44E-117	Fibroblast1	Ckap4
Maged1	4.54E-121	0.410212378	0.679	0.495	1.91E-116	Fibroblast1	Maged1
Oxct1	1.11E-119	0.443712496	0.429	0.262	4.67E-115	Fibroblast1	Oxct1
Pdia6	6.64E-119	0.492314563	0.638	0.478	2.78E-114	Fibroblast1	Pdia6
Map1b	1.04E-118	0.489751688	0.327	0.18	4.38E-114	Fibroblast1	Map1b
Glt8d2	2.00E-118	0.450965986	0.316	0.17	8.39E-114	Fibroblast1	Glt8d2
Cd63	3.22E-118	0.330712726	0.878	0.677	1.35E-113	Fibroblast1	Cd63
Rbbp7	2.12E-117	0.460853772	0.712	0.554	8.90E-113	Fibroblast1	Rbbp7
Ifi27	2.06E-116	0.443076741	0.458	0.291	8.66E-112	Fibroblast1	Ifi27
Egr1	6.37E-116	0.357282582	0.843	0.659	2.67E-111	Fibroblast1	Egr1
Npc2	8.60E-115	0.35903147	0.768	0.621	3.61E-110	Fibroblast1	Npc2
Vkorc1	1.53E-114	0.418662383	0.651	0.478	6.44E-110	Fibroblast1	Vkorc1
Lamb2	1.87E-114	0.371641685	0.779	0.589	7.86E-110	Fibroblast1	Lamb2
Dlg2	2.00E-113	0.394976397	0.406	0.239	8.38E-109	Fibroblast1	Dlg2
Fkbp11	7.34E-113	0.449423185	0.357	0.206	3.08E-108	Fibroblast1	Fkbp11
Adam12	2.70E-110	0.468901041	0.266	0.136	1.13E-105	Fibroblast1	Adam12
Mxra8	5.10E-108	0.398625032	0.628	0.454	2.14E-103	Fibroblast1	Mxra8
Htra1	3.21E-107	0.439122762	0.618	0.449	1.35E-102	Fibroblast1	Htra1
Nenf	6.05E-107	0.415357256	0.652	0.479	2.54E-102	Fibroblast1	Nenf
Dcn	6.48E-107	0.337766112	0.992	0.795	2.72E-102	Fibroblast1	Dcn
Nbl1	7.64E-106	0.413389951	0.509	0.34	3.21E-101	Fibroblast1	Nbl1
Pdgfrl	2.26E-105	0.424621097	0.569	0.406	9.50E-101	Fibroblast1	Pdgfrl
Steap3	2.10E-104	0.421370005	0.293	0.161	8.82E-100	Fibroblast1	Steap3
Gm20427	8.26E-104	0.413781664	0.531	0.367	3.47E-99	Fibroblast1	Gm20427
Cd34	2.15E-103	0.369171103	0.66	0.484	9.02E-99	Fibroblast1	Cd34
Serpinb6a	5.46E-103	0.400618504	0.557	0.387	2.29E-98	Fibroblast1	Serpinb6a
Ssc5d	1.11E-101	0.481581001	0.255	0.135	4.67E-97	Fibroblast1	Ssc5d
Aoc3	2.12E-101	0.37890631	0.278	0.15	8.91E-97	Fibroblast1	Aoc3
Ptgfrn	4.79E-101	0.396569253	0.281	0.153	2.01E-96	Fibroblast1	Ptgfrn
Abi1	1.09E-100	0.695051515	0.406	0.265	4.59E-96	Fibroblast1	Abi1
Klf9	5.64E-99	0.441874116	0.529	0.372	2.37E-94	Fibroblast1	Klf9
Eef1d	1.73E-98	0.388007919	0.709	0.566	7.25E-94	Fibroblast1	Eef1d
Lpar1	5.43E-98	0.418527612	0.503	0.342	2.28E-93	Fibroblast1	Lpar1
P4ha2	1.02E-97	0.399274521	0.318	0.182	4.30E-93	Fibroblast1	P4ha2
Surf4	3.27E-96	0.398577438	0.514	0.358	1.37E-91	Fibroblast1	Surf4
Copz2	7.61E-94	0.397937519	0.387	0.244	3.19E-89	Fibroblast1	Copz2
Tgm2	9.87E-94	0.462264463	0.524	0.374	4.14E-89	Fibroblast1	Tgm2
Sh3d19	2.34E-93	0.361507466	0.297	0.167	9.84E-89	Fibroblast1	Sh3d19
Bicc1	2.12E-91	0.31866111	0.679	0.5	8.89E-87	Fibroblast1	Bicc1
Prnp	2.66E-90	0.392643125	0.361	0.228	1.12E-85	Fibroblast1	Prnp
B4galt1	1.78E-89	0.362103473	0.32	0.189	7.49E-85	Fibroblast1	B4galt1
Xdh	2.51E-89	0.38810946	0.318	0.188	1.05E-84	Fibroblast1	Xdh
P3h1	1.39E-88	0.383304695	0.328	0.198	5.85E-84	Fibroblast1	P3h1
Cfh	4.35E-88	0.441664816	0.409	0.267	1.82E-83	Fibroblast1	Cfh
Adh1	5.33E-88	0.449145457	0.444	0.299	2.24E-83	Fibroblast1	Adh1
Rarres2	2.89E-87	0.369059602	0.763	0.579	1.21E-82	Fibroblast1	Rarres2
Col11a1	6.30E-86	0.642516868	0.262	0.153	2.64E-81	Fibroblast1	Col11a1
Hdlbp	1.49E-85	0.379192499	0.517	0.373	6.26E-81	Fibroblast1	Hdlbp
Nrep	1.61E-85	0.434325849	0.405	0.268	6.74E-81	Fibroblast1	Nrep
Tgfbr3	9.67E-85	0.410313232	0.5	0.354	4.06E-80	Fibroblast1	Tgfbr3
Ostc	9.78E-85	0.371331721	0.42	0.282	4.10E-80	Fibroblast1	Ostc
Mrap2	3.38E-83	0.449652863	0.321	0.196	1.42E-78	Fibroblast1	Mrap2
Crtap	4.21E-83	0.361928403	0.475	0.333	1.77E-78	Fibroblast1	Crtap
Ltbp3	5.56E-83	0.362891349	0.342	0.213	2.33E-78	Fibroblast1	Ltbp3
Cmtm3	1.20E-82	0.383392412	0.373	0.239	5.04E-78	Fibroblast1	Cmtm3
Abca8a	3.64E-82	0.345427292	0.349	0.214	1.53E-77	Fibroblast1	Abca8a
Tspan4	5.62E-82	0.391262924	0.362	0.232	2.36E-77	Fibroblast1	Tspan4
Antxr1	1.27E-80	0.368878556	0.412	0.276	5.34E-76	Fibroblast1	Antxr1
Ogn	1.71E-80	0.285071196	0.751	0.566	7.19E-76	Fibroblast1	Ogn
Airn	4.36E-80	0.377978959	0.28	0.161	1.83E-75	Fibroblast1	Airn
Fkbp5	3.18E-79	0.360538575	0.542	0.399	1.33E-74	Fibroblast1	Fkbp5
Rhob	7.26E-79	0.376842495	0.39	0.258	3.05E-74	Fibroblast1	Rhob
Colgalt1	5.41E-78	0.351699331	0.426	0.293	2.27E-73	Fibroblast1	Colgalt1
Atp1a2	1.27E-77	0.364925357	0.545	0.397	5.35E-73	Fibroblast1	Atp1a2
Derl1	9.45E-77	0.354519958	0.353	0.227	3.96E-72	Fibroblast1	Derl1
Ctsk	1.62E-76	0.324190577	0.564	0.415	6.78E-72	Fibroblast1	Ctsk
Ifitm2	2.34E-76	0.306629773	0.709	0.551	9.83E-72	Fibroblast1	Ifitm2
Igf2r	2.03E-75	0.368572733	0.315	0.196	8.51E-71	Fibroblast1	Igf2r
Carhsp1	3.44E-75	0.386280873	0.437	0.304	1.44E-70	Fibroblast1	Carhsp1
Dlc1	8.17E-75	0.326533407	0.339	0.213	3.43E-70	Fibroblast1	Dlc1
Laptm4b	1.40E-74	0.402065346	0.358	0.236	5.86E-70	Fibroblast1	Laptm4b
Svil	1.67E-74	0.384767467	0.343	0.224	7.02E-70	Fibroblast1	Svil
Csf1	3.00E-74	0.356279084	0.319	0.199	1.26E-69	Fibroblast1	Csf1
Kdelr2	1.00E-73	0.333481366	0.48	0.343	4.20E-69	Fibroblast1	Kdelr2
Fbln1	2.05E-73	0.264579651	0.666	0.492	8.59E-69	Fibroblast1	Fbln1
Ptgis	2.92E-73	0.408159915	0.488	0.35	1.23E-68	Fibroblast1	Ptgis
Asph	4.96E-73	0.34553598	0.264	0.155	2.08E-68	Fibroblast1	Asph
Nfix	6.85E-73	0.330489636	0.559	0.412	2.87E-68	Fibroblast1	Nfix
Gpx7	1.10E-72	0.342374775	0.349	0.225	4.62E-68	Fibroblast1	Gpx7
Hsp90b1	1.31E-71	0.336555088	0.876	0.782	5.51E-67	Fibroblast1	Hsp90b1
Mpp6	6.27E-71	0.350657595	0.332	0.211	2.63E-66	Fibroblast1	Mpp6
1810058I24Rik	1.54E-70	0.358984025	0.356	0.235	6.44E-66	Fibroblast1	1810058I24Rik
Fam114a1	2.52E-70	0.321400248	0.428	0.296	1.06E-65	Fibroblast1	Fam114a1
Fads2	2.17E-69	0.382014738	0.286	0.177	9.11E-65	Fibroblast1	Fads2
Rpn1	5.46E-69	0.323332727	0.444	0.313	2.29E-64	Fibroblast1	Rpn1
Neo1	8.29E-69	0.296867743	0.255	0.149	3.48E-64	Fibroblast1	Neo1
Boc	5.57E-67	0.332553897	0.389	0.264	2.34E-62	Fibroblast1	Boc
Bri3	2.17E-65	0.305060167	0.471	0.342	9.11E-61	Fibroblast1	Bri3
Kdelr3	3.48E-65	0.321131325	0.289	0.183	1.46E-60	Fibroblast1	Kdelr3
Tmed9	2.09E-63	0.308028943	0.636	0.507	8.79E-59	Fibroblast1	Tmed9
Slc43a3	2.41E-63	0.361159181	0.313	0.203	1.01E-58	Fibroblast1	Slc43a3
Pde4d	4.39E-63	0.264774967	0.386	0.258	1.84E-58	Fibroblast1	Pde4d
Prrc1	1.07E-62	0.290417719	0.305	0.196	4.48E-58	Fibroblast1	Prrc1
Gm42418	1.67E-62	0.3219397	0.896	0.819	6.99E-58	Fibroblast1	Gm42418
Nedd4	3.62E-62	0.265500212	0.75	0.61	1.52E-57	Fibroblast1	Nedd4
2310022B05Rik	3.78E-62	0.29513766	0.313	0.203	1.59E-57	Fibroblast1	2310022B05Rik
Txndc5	5.80E-62	0.298702187	0.485	0.357	2.43E-57	Fibroblast1	Txndc5
Rnase4	1.52E-61	0.268566193	0.644	0.498	6.37E-57	Fibroblast1	Rnase4
Rcn1	4.75E-61	0.283916653	0.648	0.509	1.99E-56	Fibroblast1	Rcn1
Ssr2	6.23E-61	0.316049926	0.486	0.362	2.62E-56	Fibroblast1	Ssr2
Lix1l	3.32E-60	0.27688312	0.258	0.158	1.39E-55	Fibroblast1	Lix1l
Ddb1	5.81E-60	0.309770126	0.592	0.466	2.44E-55	Fibroblast1	Ddb1
Adamts12	1.23E-59	0.350664378	0.281	0.181	5.16E-55	Fibroblast1	Adamts12
Cnpy2	2.21E-59	0.292069367	0.431	0.309	9.25E-55	Fibroblast1	Cnpy2
Grb10	4.72E-59	0.315612319	0.376	0.262	1.98E-54	Fibroblast1	Grb10
Cttn	6.48E-59	0.277159527	0.273	0.172	2.72E-54	Fibroblast1	Cttn
Stc2	1.11E-58	0.424417264	0.306	0.206	4.68E-54	Fibroblast1	Stc2
Tnfrsf1a	1.55E-58	0.285985827	0.341	0.229	6.50E-54	Fibroblast1	Tnfrsf1a
Egfr	2.07E-58	0.312336339	0.327	0.219	8.68E-54	Fibroblast1	Egfr
Ctsl	6.48E-58	0.253362	0.736	0.578	2.72E-53	Fibroblast1	Ctsl
Bmp1	6.86E-57	0.279198285	0.511	0.381	2.88E-52	Fibroblast1	Bmp1
Gas5	1.24E-56	0.26096715	0.875	0.784	5.22E-52	Fibroblast1	Gas5
Sar1a	2.57E-56	0.265288203	0.619	0.489	1.08E-51	Fibroblast1	Sar1a
Manf	6.19E-56	0.312469044	0.429	0.314	2.60E-51	Fibroblast1	Manf
Ctdsp2	1.36E-55	0.287328644	0.514	0.393	5.69E-51	Fibroblast1	Ctdsp2
Col16a1	1.36E-55	0.31401794	0.475	0.355	5.70E-51	Fibroblast1	Col16a1
Pdia3	2.19E-55	0.305846428	0.543	0.43	9.20E-51	Fibroblast1	Pdia3
Gria3	1.02E-54	0.317886619	0.278	0.18	4.29E-50	Fibroblast1	Gria3
Arf4	2.14E-54	0.262258979	0.558	0.436	8.96E-50	Fibroblast1	Arf4
Ddr2	6.14E-54	0.301127796	0.417	0.301	2.57E-49	Fibroblast1	Ddr2
Ctsf	1.30E-52	0.309882179	0.264	0.17	5.47E-48	Fibroblast1	Ctsf
Selenom	6.85E-52	0.265155305	0.445	0.325	2.88E-47	Fibroblast1	Selenom
Efemp2	1.71E-51	0.259546124	0.393	0.278	7.17E-47	Fibroblast1	Efemp2
Sec22b	2.03E-51	0.2978099	0.353	0.248	8.54E-47	Fibroblast1	Sec22b
Zfp36l1	2.75E-51	0.314084592	0.533	0.423	1.15E-46	Fibroblast1	Zfp36l1
Selenos	6.48E-51	0.26674237	0.526	0.405	2.72E-46	Fibroblast1	Selenos
Thra	3.18E-50	0.267425914	0.46	0.343	1.33E-45	Fibroblast1	Thra
Cdkn1c	4.28E-50	0.269142762	0.366	0.259	1.80E-45	Fibroblast1	Cdkn1c
Col4a4	8.09E-50	0.390353141	0.344	0.247	3.40E-45	Fibroblast1	Col4a4
Eprs	1.11E-49	0.250190176	0.485	0.367	4.67E-45	Fibroblast1	Eprs
Zcchc24	1.33E-49	0.314988664	0.399	0.291	5.60E-45	Fibroblast1	Zcchc24
Oat	2.08E-49	0.260941529	0.348	0.244	8.73E-45	Fibroblast1	Oat
Pcdhga1	2.84E-49	0.252617498	0.463	0.343	1.19E-44	Fibroblast1	Pcdhga1
Gstm2	4.41E-49	0.289571979	0.424	0.315	1.85E-44	Fibroblast1	Gstm2
Igfbp5	6.48E-49	0.525981526	0.253	0.166	2.72E-44	Fibroblast1	Igfbp5
Tm7sf3	4.96E-48	0.260471245	0.295	0.199	2.08E-43	Fibroblast1	Tm7sf3
Amotl1	9.08E-47	0.284043109	0.333	0.235	3.81E-42	Fibroblast1	Amotl1
Ntrk3	1.07E-46	0.253962833	0.26	0.17	4.51E-42	Fibroblast1	Ntrk3
H1f0	6.40E-46	0.280098605	0.343	0.244	2.69E-41	Fibroblast1	H1f0
Gm16897	1.53E-45	0.257309934	0.329	0.231	6.43E-41	Fibroblast1	Gm16897
Erp29	4.28E-45	0.256265913	0.574	0.463	1.80E-40	Fibroblast1	Erp29
Mia3	7.30E-45	0.261178191	0.475	0.367	3.06E-40	Fibroblast1	Mia3
Dhrs7	9.67E-45	0.261492045	0.25	0.164	4.06E-40	Fibroblast1	Dhrs7
Fbln2	4.04E-44	0.391291474	0.44	0.345	1.70E-39	Fibroblast1	Fbln2
Meis1	1.78E-43	0.265834623	0.355	0.256	7.47E-39	Fibroblast1	Meis1
Slc16a2	6.01E-43	0.261927928	0.291	0.201	2.52E-38	Fibroblast1	Slc16a2
Fmo2	1.56E-40	0.436295574	0.574	0.482	6.56E-36	Fibroblast1	Fmo2
Gadd45g	2.80E-38	0.336318964	0.511	0.417	1.18E-33	Fibroblast1	Gadd45g
Isoc1	9.74E-35	0.259629968	0.288	0.21	4.09E-30	Fibroblast1	Isoc1
Fgl2	4.85E-30	0.288822191	0.376	0.3	2.03E-25	Fibroblast1	Fgl2
Dbi	1.17E-25	0.283895001	0.256	0.192	4.92E-21	Fibroblast1	Dbi
Apod	0	3.247181857	0.93	0.372	0	Fibroblast3	Apod
Chrdl1	0	1.803390542	0.721	0.162	0	Fibroblast3	Chrdl1
Cilp	0	1.722383415	0.649	0.185	0	Fibroblast3	Cilp
Fbln7	0	1.590005796	0.477	0.055	0	Fibroblast3	Fbln7
Mfap4	0	1.541179491	0.786	0.302	0	Fibroblast3	Mfap4
Cbx5	0	1.524812735	0.786	0.291	0	Fibroblast3	Cbx5
Crispld1	0	1.516003514	0.577	0.075	0	Fibroblast3	Crispld1
Ltbp4	0	1.468822029	0.923	0.474	0	Fibroblast3	Ltbp4
Mgp	0	1.418320969	0.994	0.667	0	Fibroblast3	Mgp
Pla2g7	0	1.415151571	0.596	0.121	0	Fibroblast3	Pla2g7
Hoxc8	0	1.372730622	0.512	0.11	0	Fibroblast3	Hoxc8
Adamts16	0	1.330606655	0.402	0.063	0	Fibroblast3	Adamts16
Tgfbi	0	1.312940653	0.717	0.257	0	Fibroblast3	Tgfbi
Islr	0	1.307938449	0.915	0.476	0	Fibroblast3	Islr
Gsn	0	1.262800386	0.997	0.829	0	Fibroblast3	Gsn
Hhip	0	1.233115966	0.388	0.084	0	Fibroblast3	Hhip
Cst3	0	1.221788491	0.985	0.798	0	Fibroblast3	Cst3
Pltp	0	1.193270388	0.797	0.317	0	Fibroblast3	Pltp
Srpx	0	1.18889506	0.729	0.273	0	Fibroblast3	Srpx
Serping1	0	1.18082478	0.988	0.719	0	Fibroblast3	Serping1
Pla1a	0	1.114356433	0.391	0.048	0	Fibroblast3	Pla1a
Gaa	0	1.111464624	0.727	0.317	0	Fibroblast3	Gaa
Lbp	0	1.09916949	0.859	0.444	0	Fibroblast3	Lbp
Gstm1	0	1.09131556	0.72	0.27	0	Fibroblast3	Gstm1
Gpc3	0	1.081429973	0.786	0.325	0	Fibroblast3	Gpc3
Sparcl1	0	1.074714905	0.962	0.671	0	Fibroblast3	Sparcl1
Pi15	0	1.071475774	0.685	0.271	0	Fibroblast3	Pi15
Fxyd6	0	1.055222935	0.597	0.195	0	Fibroblast3	Fxyd6
Csrp2	0	1.047259688	0.716	0.271	0	Fibroblast3	Csrp2
Tshz2	0	1.045944527	0.895	0.488	0	Fibroblast3	Tshz2
Bgn	0	1.042013072	0.973	0.664	0	Fibroblast3	Bgn
Dpep1	0	1.041262477	0.718	0.285	0	Fibroblast3	Dpep1
Egflam	0	1.038891066	0.682	0.241	0	Fibroblast3	Egflam
Osr2	0	1.010834384	0.601	0.182	0	Fibroblast3	Osr2
Igfbp6	0	1.010726572	0.96	0.621	0	Fibroblast3	Igfbp6
Igf2	0	1.001631998	0.373	0.082	0	Fibroblast3	Igf2
Nid1	0	0.99980192	0.854	0.453	0	Fibroblast3	Nid1
Entpd2	0	0.996303755	0.929	0.499	0	Fibroblast3	Entpd2
Eln	0	0.985142915	0.656	0.294	0	Fibroblast3	Eln
Wnt5a	0	0.970341234	0.467	0.109	0	Fibroblast3	Wnt5a
Ogn1	0	0.957831679	0.89	0.52	0	Fibroblast3	Ogn
Sema5a	0	0.95753033	0.638	0.234	0	Fibroblast3	Sema5a
C1ra	0	0.937830941	0.822	0.404	0	Fibroblast3	C1ra
Wfdc1	0	0.928403069	0.53	0.148	0	Fibroblast3	Wfdc1
Nrp1	0	0.917448777	0.593	0.2	0	Fibroblast3	Nrp1
C1s1	0	0.906295169	0.945	0.605	0	Fibroblast3	C1s1
Inhba	0	0.905828361	0.28	0.039	0	Fibroblast3	Inhba
Lama2	0	0.890903807	0.796	0.405	0	Fibroblast3	Lama2
Olfml3	0	0.890582883	0.846	0.451	0	Fibroblast3	Olfml3
Poglut3	0	0.879723198	0.473	0.129	0	Fibroblast3	Poglut3
Igfbp7	0	0.879522231	0.98	0.709	0	Fibroblast3	Igfbp7
Hoxa5	0	0.877146702	0.335	0.077	0	Fibroblast3	Hoxa5
Acta2	0	0.858919497	0.354	0.058	0	Fibroblast3	Acta2
Bmp4	0	0.847228083	0.381	0.079	0	Fibroblast3	Bmp4
Fbln21	0	0.846446709	0.626	0.28	0	Fibroblast3	Fbln2
Hmgcs2	0	0.830639604	0.552	0.188	0	Fibroblast3	Hmgcs2
Cxcl14	0	0.823707541	0.447	0.134	0	Fibroblast3	Cxcl14
Pdgfra	0	0.818001953	0.825	0.455	0	Fibroblast3	Pdgfra
Calml4	0	0.807406263	0.789	0.399	0	Fibroblast3	Calml4
Edn3	0	0.803691543	0.339	0.085	0	Fibroblast3	Edn3
Cd302	0	0.801943176	0.607	0.251	0	Fibroblast3	Cd302
Penk	0	0.801575327	0.973	0.707	0	Fibroblast3	Penk
Fstl1	0	0.798202977	0.934	0.609	0	Fibroblast3	Fstl1
Myl9	0	0.783499667	0.608	0.209	0	Fibroblast3	Myl9
Nr2f2	0	0.771515603	0.663	0.298	0	Fibroblast3	Nr2f2
Pi16	0	0.766514868	0.652	0.306	0	Fibroblast3	Pi16
Pls3	0	0.758927046	0.503	0.179	0	Fibroblast3	Pls3
Fmo21	0	0.756917922	0.799	0.404	0	Fibroblast3	Fmo2
Cyp27a1	0	0.745114744	0.646	0.288	0	Fibroblast3	Cyp27a1
Cyp1b1	0	0.740373008	0.476	0.173	0	Fibroblast3	Cyp1b1
Cygb	0	0.738413954	0.921	0.563	0	Fibroblast3	Cygb
Sdc1	0	0.736095338	0.332	0.066	0	Fibroblast3	Sdc1
Tppp3	0	0.732205282	0.334	0.109	0	Fibroblast3	Tppp3
C1s2	0	0.729014265	0.565	0.221	0	Fibroblast3	C1s2
Fbn1	0	0.721932536	0.815	0.465	0	Fibroblast3	Fbn1
Slc47a1	0	0.720719929	0.341	0.069	0	Fibroblast3	Slc47a1
Col4a6	0	0.719218215	0.538	0.205	0	Fibroblast3	Col4a6
Alpl	0	0.718884382	0.348	0.096	0	Fibroblast3	Alpl
Fxyd1	0	0.718344841	0.684	0.32	0	Fibroblast3	Fxyd1
Mdk	0	0.708141061	0.614	0.259	0	Fibroblast3	Mdk
Itih51	0	0.701443703	0.883	0.51	0	Fibroblast3	Itih5
Camk2n1	0	0.69855314	0.565	0.235	0	Fibroblast3	Camk2n1
Pdpn	0	0.697972713	0.469	0.167	0	Fibroblast3	Pdpn
Maged2	0	0.697255565	0.77	0.419	0	Fibroblast3	Maged2
Timp3	0	0.691975404	0.583	0.157	0	Fibroblast3	Timp3
Klf4	0	0.690084793	0.869	0.583	0	Fibroblast3	Klf4
Ppp1r2	0	0.688245865	0.517	0.193	0	Fibroblast3	Ppp1r2
Vldlr	0	0.684519212	0.43	0.15	0	Fibroblast3	Vldlr
Prelp	0	0.683926969	0.459	0.148	0	Fibroblast3	Prelp
Ace	0	0.683594626	0.433	0.151	0	Fibroblast3	Ace
C1rb	0	0.682241071	0.58	0.237	0	Fibroblast3	C1rb
Vcan	0	0.679403315	0.444	0.159	0	Fibroblast3	Vcan
Asl	0	0.675154729	0.455	0.149	0	Fibroblast3	Asl
Ift20	0	0.674577795	0.664	0.334	0	Fibroblast3	Ift20
Cd248	0	0.668912476	0.669	0.312	0	Fibroblast3	Cd248
Adamts5	0	0.66650379	0.562	0.251	0	Fibroblast3	Adamts5
Tnxb	0	0.664412637	0.751	0.419	0	Fibroblast3	Tnxb
Ntrk2	0	0.661580893	0.536	0.223	0	Fibroblast3	Ntrk2
Clec3b	0	0.65591475	0.877	0.535	0	Fibroblast3	Clec3b
Tpm2	0	0.64968346	0.457	0.136	0	Fibroblast3	Tpm2
Fgfr1	0	0.649466178	0.625	0.294	0	Fibroblast3	Fgfr1
Dcn1	0	0.647443912	0.996	0.796	0	Fibroblast3	Dcn
Lgi2	0	0.645136207	0.518	0.213	0	Fibroblast3	Lgi2
Akap12	0	0.644926494	0.738	0.39	0	Fibroblast3	Akap12
Gnas	0	0.643367778	0.899	0.644	0	Fibroblast3	Gnas
Susd2	0	0.639105446	0.388	0.126	0	Fibroblast3	Susd2
Cd81	0	0.637688288	0.697	0.362	0	Fibroblast3	Cd81
Col14a1	0	0.634913383	0.86	0.496	0	Fibroblast3	Col14a1
Ifitm1	0	0.632885244	0.371	0.123	0	Fibroblast3	Ifitm1
Tpm1	0	0.632705404	0.512	0.186	0	Fibroblast3	Tpm1
Ppp1r14a	0	0.631667028	0.371	0.106	0	Fibroblast3	Ppp1r14a
Igsf10	0	0.630982048	0.467	0.187	0	Fibroblast3	Igsf10
Pid1	0	0.624578128	0.636	0.312	0	Fibroblast3	Pid1
Sfrp11	0	0.623117973	0.862	0.483	0	Fibroblast3	Sfrp1
Lamb1	0	0.621175766	0.743	0.362	0	Fibroblast3	Lamb1
Mfap5	0	0.620139222	0.705	0.361	0	Fibroblast3	Mfap5
Rpl10	0	0.61970798	0.859	0.572	0	Fibroblast3	Rpl10
Dner	0	0.614576282	0.386	0.119	0	Fibroblast3	Dner
Il33	0	0.608572289	0.639	0.288	0	Fibroblast3	Il33
Scd1	0	0.608310725	0.312	0.078	0	Fibroblast3	Scd1
mt-Cytb	0	0.602788532	0.892	0.622	0	Fibroblast3	mt-Cytb
mt-Nd4	0	0.600519465	0.849	0.534	0	Fibroblast3	mt-Nd4
G0s2	0	0.593267479	0.391	0.141	0	Fibroblast3	G0s2
S100a6	0	0.592916229	0.98	0.818	0	Fibroblast3	S100a6
Fzd2	0	0.586035997	0.392	0.142	0	Fibroblast3	Fzd2
Laptm4a	0	0.585651017	0.937	0.684	0	Fibroblast3	Laptm4a
Hoxc5	0	0.582869111	0.289	0.067	0	Fibroblast3	Hoxc5
Lrp11	0	0.581287175	0.931	0.612	0	Fibroblast3	Lrp1
Cd9	0	0.565880376	0.395	0.116	0	Fibroblast3	Cd9
Cavin3	0	0.560284082	0.641	0.319	0	Fibroblast3	Cavin3
Col23a1	0	0.555580086	0.281	0.077	0	Fibroblast3	Col23a1
Ptgis1	0	0.553095688	0.633	0.301	0	Fibroblast3	Ptgis
Hic1	0	0.552320993	0.328	0.097	0	Fibroblast3	Hic1
Oaf	0	0.546254073	0.482	0.198	0	Fibroblast3	Oaf
Rab3d	0	0.538157221	0.372	0.124	0	Fibroblast3	Rab3d
Gpx5	0	0.528110442	0.416	0.145	0	Fibroblast3	Gpx5
Tspan11	0	0.515230932	0.34	0.1	0	Fibroblast3	Tspan11
Pgm5	0	0.512655475	0.27	0.067	0	Fibroblast3	Pgm5
Rem1	0	0.512351896	0.336	0.107	0	Fibroblast3	Rem1
Fstl3	0	0.506079232	0.29	0.083	0	Fibroblast3	Fstl3
Tmem221	0	0.495375551	0.253	0.057	0	Fibroblast3	Tmem221
Ucp2	0	0.4813802	0.603	0.273	0	Fibroblast3	Ucp2
Fth1	0	0.47721681	0.984	0.906	0	Fibroblast3	Fth1
Col4a1	0	0.439765394	0.804	0.462	0	Fibroblast3	Col4a1
Nid2	2.86E-306	0.53594085	0.479	0.2	1.20E-301	Fibroblast3	Nid2
Arap1	8.29E-306	0.54841048	0.581	0.272	3.48E-301	Fibroblast3	Arap1
Rbp1	2.44E-304	0.555194394	0.886	0.573	1.02E-299	Fibroblast3	Rbp1
Il6st	7.75E-298	0.560397381	0.724	0.402	3.25E-293	Fibroblast3	Il6st
Dag1	3.98E-294	0.557695068	0.671	0.352	1.67E-289	Fibroblast3	Dag1
Cped1	1.57E-293	0.52487368	0.544	0.249	6.59E-289	Fibroblast3	Cped1
Hoxc9	4.52E-292	0.525137112	0.254	0.067	1.90E-287	Fibroblast3	Hoxc9
Maob	5.49E-292	0.634164909	0.405	0.158	2.30E-287	Fibroblast3	Maob
Plpp31	1.27E-290	0.600945149	0.885	0.596	5.33E-286	Fibroblast3	Plpp3
Col4a5	9.15E-289	0.536727687	0.538	0.244	3.84E-284	Fibroblast3	Col4a5
Lima1	4.57E-288	0.555245163	0.562	0.266	1.92E-283	Fibroblast3	Lima1
Spock2	5.81E-288	0.519238455	0.584	0.286	2.44E-283	Fibroblast3	Spock2
Des	6.18E-287	0.534779972	0.45	0.186	2.59E-282	Fibroblast3	Des
Ctsl1	2.53E-286	0.527601707	0.861	0.536	1.06E-281	Fibroblast3	Ctsl
Lcn8	5.56E-285	0.463719343	0.352	0.123	2.33E-280	Fibroblast3	Lcn8
Anxa2	9.73E-284	0.565679442	0.891	0.611	4.08E-279	Fibroblast3	Anxa2
Tgfb2	4.89E-282	0.567543439	0.661	0.351	2.05E-277	Fibroblast3	Tgfb2
Itm2a1	2.18E-279	0.616731704	0.553	0.266	9.16E-275	Fibroblast3	Itm2a
Ms4a4d	3.70E-279	0.530220114	0.383	0.146	1.55E-274	Fibroblast3	Ms4a4d
S100a11	3.22E-278	0.510672671	0.57	0.276	1.35E-273	Fibroblast3	S100a11
Ppic	8.31E-278	0.529139924	0.659	0.344	3.49E-273	Fibroblast3	Ppic
Ndn	2.04E-277	0.498369934	0.527	0.245	8.54E-273	Fibroblast3	Ndn
Selenbp1	3.30E-276	0.498819678	0.4	0.157	1.38E-271	Fibroblast3	Selenbp1
Atp2b4	4.80E-274	0.486394083	0.478	0.208	2.01E-269	Fibroblast3	Atp2b4
Slco2b1	1.20E-271	0.416196692	0.275	0.081	5.03E-267	Fibroblast3	Slco2b1
Snhg18	2.05E-270	0.50495563	0.583	0.289	8.59E-266	Fibroblast3	Snhg18
Tmem158	3.63E-270	0.470320493	0.325	0.109	1.52E-265	Fibroblast3	Tmem158
Ndrg2	1.72E-269	0.489398117	0.36	0.134	7.22E-265	Fibroblast3	Ndrg2
Matn21	5.43E-269	0.551734971	0.907	0.604	2.28E-264	Fibroblast3	Matn2
Add3	4.29E-263	0.493457986	0.637	0.332	1.80E-258	Fibroblast3	Add3
Ccnd2	3.73E-260	0.546463142	0.689	0.387	1.56E-255	Fibroblast3	Ccnd2
Bst2	2.09E-259	0.457868733	0.433	0.182	8.76E-255	Fibroblast3	Bst2
Fblim1	7.66E-259	0.528532359	0.274	0.086	3.21E-254	Fibroblast3	Fblim1
Nkain4	2.72E-256	0.469783233	0.315	0.109	1.14E-251	Fibroblast3	Nkain4
Cd631	3.33E-256	0.473556837	0.936	0.659	1.40E-251	Fibroblast3	Cd63
Kank2	4.93E-256	0.505584779	0.419	0.177	2.07E-251	Fibroblast3	Kank2
Dpysl3	6.59E-256	0.483437606	0.54	0.26	2.76E-251	Fibroblast3	Dpysl3
Scpep1	2.11E-255	0.494609482	0.488	0.224	8.83E-251	Fibroblast3	Scpep1
Vwa1	7.46E-255	0.436547534	0.318	0.112	3.13E-250	Fibroblast3	Vwa1
Col4a41	3.94E-254	0.494648084	0.466	0.206	1.65E-249	Fibroblast3	Col4a4
Meg3	6.52E-254	0.52504685	0.781	0.46	2.74E-249	Fibroblast3	Meg3
Medag	6.88E-253	0.529234101	0.37	0.145	2.89E-248	Fibroblast3	Medag
Ecm2	7.59E-253	0.481794608	0.444	0.194	3.18E-248	Fibroblast3	Ecm2
Rbbp71	9.68E-253	0.53209797	0.825	0.517	4.06E-248	Fibroblast3	Rbbp7
Crip1	1.27E-252	0.549439402	0.883	0.628	5.35E-248	Fibroblast3	Crip1
Lamb21	1.67E-252	0.520663529	0.863	0.562	7.01E-248	Fibroblast3	Lamb2
Cacng4	1.73E-249	0.446136663	0.273	0.086	7.27E-245	Fibroblast3	Cacng4
Adgrg2	3.89E-249	0.513417913	0.398	0.164	1.63E-244	Fibroblast3	Adgrg2
Rarres21	2.24E-248	0.446147714	0.867	0.545	9.38E-244	Fibroblast3	Rarres2
Glul	2.32E-248	0.514644971	0.699	0.394	9.73E-244	Fibroblast3	Glul
Lamp2	2.92E-248	0.496711265	0.696	0.391	1.23E-243	Fibroblast3	Lamp2
Heg1	6.19E-247	0.546525437	0.652	0.358	2.60E-242	Fibroblast3	Heg1
Aldh1a2	1.29E-245	0.455243868	0.285	0.092	5.40E-241	Fibroblast3	Aldh1a2
9530068E07Rik	2.04E-243	0.432249546	0.621	0.325	8.55E-239	Fibroblast3	9530068E07Rik
Nedd41	7.77E-243	0.492325688	0.87	0.57	3.26E-238	Fibroblast3	Nedd4
Ahnak2	1.33E-237	0.461572648	0.302	0.107	5.59E-233	Fibroblast3	Ahnak2
Tpst1	6.21E-237	0.41836461	0.476	0.218	2.61E-232	Fibroblast3	Tpst1
Bmp11	2.08E-236	0.427490389	0.637	0.338	8.71E-232	Fibroblast3	Bmp1
Ccnd1	2.99E-236	0.481319487	0.411	0.173	1.26E-231	Fibroblast3	Ccnd1
Tuba1a	4.68E-236	0.494516692	0.88	0.612	1.96E-231	Fibroblast3	Tuba1a
Mfge8	3.17E-234	0.388206216	0.606	0.315	1.33E-229	Fibroblast3	Mfge8
Ifitm21	1.81E-232	0.492538996	0.812	0.517	7.59E-228	Fibroblast3	Ifitm2
Tspan3	2.37E-232	0.492741107	0.56	0.289	9.93E-228	Fibroblast3	Tspan3
Kctd12	1.55E-231	0.391745665	0.368	0.148	6.50E-227	Fibroblast3	Kctd12
Mgll	3.32E-231	0.397362941	0.317	0.116	1.39E-226	Fibroblast3	Mgll
Fbln11	4.09E-230	0.46133835	0.77	0.458	1.72E-225	Fibroblast3	Fbln1
Ntn1	5.99E-230	0.400919131	0.321	0.12	2.51E-225	Fibroblast3	Ntn1
Ankrd10	8.90E-230	0.406858133	0.357	0.142	3.73E-225	Fibroblast3	Ankrd10
Ackr3	5.54E-229	0.386748064	0.308	0.111	2.32E-224	Fibroblast3	Ackr3
Ifi27l2a	1.37E-228	0.429226836	0.617	0.332	5.75E-224	Fibroblast3	Ifi27l2a
Tshz3	1.38E-228	0.415690949	0.285	0.099	5.79E-224	Fibroblast3	Tshz3
Kcnd3	1.66E-228	0.436555738	0.268	0.088	6.95E-224	Fibroblast3	Kcnd3
Ptms	6.34E-228	0.445481248	0.711	0.409	2.66E-223	Fibroblast3	Ptms
Marcks	1.94E-227	0.433016786	0.553	0.279	8.14E-223	Fibroblast3	Marcks
Art3	3.21E-227	0.442260856	0.32	0.121	1.35E-222	Fibroblast3	Art3
Gata2	9.40E-227	0.415520427	0.403	0.172	3.94E-222	Fibroblast3	Gata2
Clmp	3.85E-226	0.457447533	0.408	0.18	1.62E-221	Fibroblast3	Clmp
Col18a1	7.12E-226	0.393050816	0.386	0.162	2.99E-221	Fibroblast3	Col18a1
Gm2a	2.65E-225	0.33773442	0.42	0.181	1.11E-220	Fibroblast3	Gm2a
Pmp22	6.46E-225	0.434351361	0.692	0.388	2.71E-220	Fibroblast3	Pmp22
Emp1	2.85E-224	0.513296223	0.371	0.156	1.20E-219	Fibroblast3	Emp1
Palm	5.55E-224	0.412180725	0.379	0.159	2.33E-219	Fibroblast3	Palm
Sgce	1.17E-223	0.41002279	0.347	0.14	4.89E-219	Fibroblast3	Sgce
Sod3	1.27E-223	0.405235751	0.261	0.088	5.34E-219	Fibroblast3	Sod3
Ftl1	1.15E-222	0.351605611	0.913	0.705	4.83E-218	Fibroblast3	Ftl1
Nt5e	3.12E-222	0.445247117	0.368	0.153	1.31E-217	Fibroblast3	Nt5e
Rab34	3.72E-222	0.445109345	0.409	0.182	1.56E-217	Fibroblast3	Rab34
Slc29a1	4.40E-222	0.439558829	0.486	0.234	1.85E-217	Fibroblast3	Slc29a1
Lgals3bp	1.01E-220	0.409235854	0.369	0.154	4.22E-216	Fibroblast3	Lgals3bp
Cpq	2.71E-220	0.383050869	0.535	0.271	1.14E-215	Fibroblast3	Cpq
P3h3	5.47E-218	0.468081734	0.432	0.2	2.30E-213	Fibroblast3	P3h3
Mprip	7.95E-217	0.391704822	0.584	0.309	3.34E-212	Fibroblast3	Mprip
S100a1	1.03E-216	0.426895256	0.439	0.202	4.31E-212	Fibroblast3	S100a1
Aldh7a1	8.93E-216	0.401709803	0.483	0.233	3.75E-211	Fibroblast3	Aldh7a1
Nfix1	3.50E-214	0.429697629	0.667	0.376	1.47E-209	Fibroblast3	Nfix
Rhoj	2.65E-213	0.436146904	0.523	0.268	1.11E-208	Fibroblast3	Rhoj
Nlgn2	1.20E-211	0.39413404	0.252	0.085	5.02E-207	Fibroblast3	Nlgn2
Spon2	1.81E-211	0.344203523	0.294	0.107	7.61E-207	Fibroblast3	Spon2
Gstm21	1.47E-210	0.388607908	0.54	0.276	6.15E-206	Fibroblast3	Gstm2
Defb20	8.86E-210	0.371718959	0.261	0.09	3.72E-205	Fibroblast3	Defb20
Ddr21	4.23E-209	0.439568773	0.521	0.266	1.77E-204	Fibroblast3	Ddr2
Parp3	7.01E-209	0.384774006	0.289	0.107	2.94E-204	Fibroblast3	Parp3
Tsc22d1	2.40E-208	0.4736416	0.674	0.396	1.01E-203	Fibroblast3	Tsc22d1
Fgf10	9.14E-206	0.343267763	0.265	0.092	3.83E-201	Fibroblast3	Fgf10
Fmod1	1.79E-205	0.658886002	0.746	0.487	7.52E-201	Fibroblast3	Fmod
Lrrc17	8.70E-205	0.409067369	0.459	0.221	3.65E-200	Fibroblast3	Lrrc17
Csrp1	1.48E-204	0.394904977	0.516	0.26	6.21E-200	Fibroblast3	Csrp1
Fkbp91	1.66E-204	0.41366843	0.864	0.553	6.95E-200	Fibroblast3	Fkbp9
Aldh1a11	2.41E-204	0.383965528	0.618	0.336	1.01E-199	Fibroblast3	Aldh1a1
Lama4	3.97E-204	0.389774915	0.442	0.205	1.67E-199	Fibroblast3	Lama4
Nfic	5.14E-204	0.434911114	0.509	0.26	2.16E-199	Fibroblast3	Nfic
Tmem165	1.33E-203	0.389429168	0.314	0.124	5.58E-199	Fibroblast3	Tmem165
Atp1a21	1.92E-203	0.401181529	0.65	0.362	8.08E-199	Fibroblast3	Atp1a2
Vangl1	4.73E-202	0.393863677	0.263	0.094	1.98E-197	Fibroblast3	Vangl1
Naalad2	1.67E-201	0.411406319	0.45	0.215	7.03E-197	Fibroblast3	Naalad2
Gm44503	2.07E-201	0.396830832	0.513	0.262	8.68E-197	Fibroblast3	Gm44503
mt-Nd1	6.24E-201	0.375973261	0.872	0.625	2.62E-196	Fibroblast3	mt-Nd1
Pttg1ip	4.06E-200	0.411128149	0.579	0.315	1.70E-195	Fibroblast3	Pttg1ip
Mxra81	5.03E-199	0.405960272	0.718	0.425	2.11E-194	Fibroblast3	Mxra8
Arhgef25	9.06E-198	0.342601456	0.411	0.188	3.80E-193	Fibroblast3	Arhgef25
Thbs3	3.64E-196	0.358802696	0.544	0.282	1.53E-191	Fibroblast3	Thbs3
Acaa2	4.10E-196	0.375088474	0.483	0.241	1.72E-191	Fibroblast3	Acaa2
Aldoa	2.41E-195	0.397262473	0.686	0.406	1.01E-190	Fibroblast3	Aldoa
Scara5	5.25E-195	0.402869167	0.582	0.312	2.20E-190	Fibroblast3	Scara5
Gsta4	1.97E-194	0.363711092	0.299	0.118	8.25E-190	Fibroblast3	Gsta4
Ramp2	2.20E-194	0.305633643	0.508	0.255	9.24E-190	Fibroblast3	Ramp2
Cavin1	3.69E-194	0.364015626	0.74	0.446	1.55E-189	Fibroblast3	Cavin1
Crtap1	2.27E-193	0.396513229	0.567	0.303	9.54E-189	Fibroblast3	Crtap
Lrpap1	3.73E-193	0.395928425	0.585	0.323	1.57E-188	Fibroblast3	Lrpap1
mt-Nd5	4.20E-193	0.377141332	0.532	0.281	1.76E-188	Fibroblast3	mt-Nd5
Sema3c	7.25E-193	0.36630302	0.317	0.129	3.04E-188	Fibroblast3	Sema3c
Gxylt2	3.05E-191	0.395979678	0.317	0.131	1.28E-186	Fibroblast3	Gxylt2
Inmt	2.31E-190	0.530619201	0.433	0.213	9.71E-186	Fibroblast3	Inmt
Stc21	4.40E-190	0.359196647	0.391	0.177	1.84E-185	Fibroblast3	Stc2
Gstt1	1.02E-189	0.375049919	0.287	0.113	4.26E-185	Fibroblast3	Gstt1
mt-Nd2	3.30E-189	0.299560896	0.557	0.297	1.39E-184	Fibroblast3	mt-Nd2
Paics	6.22E-189	0.392396288	0.402	0.189	2.61E-184	Fibroblast3	Paics
Ssr3	6.60E-189	0.404435512	0.636	0.361	2.77E-184	Fibroblast3	Ssr3
Nucb2	1.15E-186	0.3693692	0.569	0.308	4.83E-182	Fibroblast3	Nucb2
Col4a2	1.17E-186	0.288589116	0.657	0.373	4.91E-182	Fibroblast3	Col4a2
Mid1ip1	1.70E-186	0.344459259	0.334	0.143	7.13E-182	Fibroblast3	Mid1ip1
Vat1	3.70E-186	0.377566682	0.597	0.334	1.55E-181	Fibroblast3	Vat1
Adprh	1.98E-185	0.330186571	0.298	0.12	8.30E-181	Fibroblast3	Adprh
Tfpi	2.38E-185	0.352803411	0.269	0.103	9.99E-181	Fibroblast3	Tfpi
Cd59a	2.89E-183	0.351790254	0.303	0.125	1.21E-178	Fibroblast3	Cd59a
Serpinf11	5.38E-183	0.368589188	0.926	0.649	2.26E-178	Fibroblast3	Serpinf1
Plat	1.40E-182	0.438371809	0.299	0.122	5.86E-178	Fibroblast3	Plat
Capn1	2.24E-181	0.307600736	0.272	0.104	9.40E-177	Fibroblast3	Capn1
Ctsk1	7.05E-180	0.372331708	0.662	0.383	2.96E-175	Fibroblast3	Ctsk
Pcdhga11	7.69E-180	0.384088486	0.562	0.31	3.23E-175	Fibroblast3	Pcdhga1
Aga	9.28E-180	0.35784002	0.342	0.151	3.89E-175	Fibroblast3	Aga
Pbx1	9.88E-180	0.34954562	0.595	0.33	4.15E-175	Fibroblast3	Pbx1
Npr2	8.10E-179	0.367673604	0.269	0.105	3.40E-174	Fibroblast3	Npr2
Rspo3	1.22E-178	0.413054684	0.486	0.252	5.11E-174	Fibroblast3	Rspo3
Ifitm3	2.54E-178	0.359123233	0.92	0.668	1.06E-173	Fibroblast3	Ifitm3
Igdcc4	5.53E-177	0.352351812	0.301	0.125	2.32E-172	Fibroblast3	Igdcc4
Tgm21	4.86E-176	0.352103215	0.614	0.344	2.04E-171	Fibroblast3	Tgm2
Bicc11	1.68E-175	0.389865392	0.761	0.474	7.07E-171	Fibroblast3	Bicc1
Blvrb	6.76E-174	0.318121059	0.327	0.142	2.84E-169	Fibroblast3	Blvrb
Parva	1.12E-173	0.328567101	0.436	0.218	4.69E-169	Fibroblast3	Parva
Sparc1	4.24E-173	0.370319482	1	0.942	1.78E-168	Fibroblast3	Sparc
Fcgrt	1.25E-172	0.316168399	0.723	0.438	5.23E-168	Fibroblast3	Fcgrt
Lgals1	1.30E-172	0.365147397	0.864	0.613	5.47E-168	Fibroblast3	Lgals1
Tle5	1.94E-172	0.286479099	0.503	0.264	8.14E-168	Fibroblast3	Tle5
Pros1	2.20E-170	0.341861104	0.442	0.224	9.23E-166	Fibroblast3	Pros1
Fkbp14	4.04E-170	0.333787847	0.426	0.212	1.69E-165	Fibroblast3	Fkbp14
Nfib	8.06E-170	0.354098291	0.75	0.47	3.38E-165	Fibroblast3	Nfib
Acp5	1.48E-169	0.318180108	0.462	0.234	6.20E-165	Fibroblast3	Acp5
Rpl31	2.36E-169	0.332424328	0.956	0.842	9.89E-165	Fibroblast3	Rpl31
Cebpd	4.12E-169	0.335434082	0.524	0.283	1.73E-164	Fibroblast3	Cebpd
Plxdc2	4.72E-169	0.315258392	0.491	0.259	1.98E-164	Fibroblast3	Plxdc2
Ckb	5.83E-169	0.340933385	0.458	0.233	2.44E-164	Fibroblast3	Ckb
Lvrn	3.22E-168	0.403346784	0.261	0.103	1.35E-163	Fibroblast3	Lvrn
Mrc2	4.89E-168	0.29696654	0.544	0.294	2.05E-163	Fibroblast3	Mrc2
Ltbp31	1.88E-167	0.347659758	0.399	0.195	7.90E-163	Fibroblast3	Ltbp3
Ergic3	8.05E-167	0.320583942	0.578	0.326	3.38E-162	Fibroblast3	Ergic3
Pura	1.17E-166	0.349327965	0.353	0.164	4.92E-162	Fibroblast3	Pura
Pgrmc1	1.60E-166	0.326729794	0.304	0.131	6.71E-162	Fibroblast3	Pgrmc1
Ar	1.65E-166	0.358178583	0.533	0.292	6.91E-162	Fibroblast3	Ar
Plod1	2.57E-166	0.308435829	0.537	0.293	1.08E-161	Fibroblast3	Plod1
Flrt2	4.78E-166	0.33298654	0.38	0.181	2.00E-161	Fibroblast3	Flrt2
S100a10	2.88E-165	0.376500964	0.847	0.594	1.21E-160	Fibroblast3	S100a10
Igsf3	2.16E-164	0.355832381	0.275	0.113	9.07E-160	Fibroblast3	Igsf3
Cyba	2.83E-164	0.292440168	0.661	0.39	1.19E-159	Fibroblast3	Cyba
Gp1bb	4.70E-164	0.296518701	0.264	0.105	1.97E-159	Fibroblast3	Gp1bb
Txndc51	5.00E-164	0.309986903	0.58	0.325	2.10E-159	Fibroblast3	Txndc5
Mir99ahg	3.70E-162	0.319976216	0.476	0.249	1.55E-157	Fibroblast3	Mir99ahg
Boc1	6.20E-162	0.330853119	0.461	0.24	2.60E-157	Fibroblast3	Boc
Atp1b3	9.30E-162	0.284496407	0.495	0.264	3.90E-157	Fibroblast3	Atp1b3
Tmem106b	1.55E-161	0.32508891	0.29	0.124	6.52E-157	Fibroblast3	Tmem106b
Tshz1	2.60E-161	0.30804804	0.394	0.193	1.09E-156	Fibroblast3	Tshz1
Maged11	8.55E-161	0.360633864	0.753	0.471	3.59E-156	Fibroblast3	Maged1
Cbx6	4.93E-160	0.300539473	0.466	0.243	2.07E-155	Fibroblast3	Cbx6
Pebp1	1.79E-159	0.32254692	0.825	0.57	7.52E-155	Fibroblast3	Pebp1
Pcyox1	2.61E-159	0.320220703	0.329	0.15	1.10E-154	Fibroblast3	Pcyox1
Rpl10-ps3	3.02E-159	0.312572926	0.48	0.256	1.27E-154	Fibroblast3	Rpl10-ps3
Calu	5.83E-159	0.327782425	0.826	0.542	2.44E-154	Fibroblast3	Calu
Htra31	8.26E-159	0.304703812	0.728	0.439	3.46E-154	Fibroblast3	Htra3
Ikbip	9.56E-159	0.286577029	0.48	0.254	4.01E-154	Fibroblast3	Ikbip
Bex3	1.91E-158	0.309697132	0.334	0.153	8.00E-154	Fibroblast3	Bex3
Myadm	4.58E-158	0.386699469	0.496	0.275	1.92E-153	Fibroblast3	Myadm
Dtd1	6.73E-158	0.370577985	0.338	0.159	2.82E-153	Fibroblast3	Dtd1
Colec12	1.78E-157	0.313672957	0.421	0.214	7.49E-153	Fibroblast3	Colec12
Adgra2	2.82E-157	0.321412737	0.266	0.11	1.18E-152	Fibroblast3	Adgra2
Tapbp	1.15E-155	0.29751847	0.53	0.293	4.84E-151	Fibroblast3	Tapbp
Cfb	9.35E-155	0.334939762	0.513	0.281	3.92E-150	Fibroblast3	Cfb
Trip10	9.60E-155	0.299544397	0.311	0.139	4.03E-150	Fibroblast3	Trip10
Ech1	1.88E-154	0.281134937	0.406	0.204	7.90E-150	Fibroblast3	Ech1
Capns1	1.02E-153	0.344144985	0.728	0.467	4.29E-149	Fibroblast3	Capns1
Atp6ap2	3.56E-153	0.301067358	0.441	0.228	1.49E-148	Fibroblast3	Atp6ap2
Zbtb20	9.82E-153	0.370652976	0.773	0.514	4.12E-148	Fibroblast3	Zbtb20
Csad	1.30E-152	0.304176878	0.285	0.123	5.47E-148	Fibroblast3	Csad
Pja1	1.36E-152	0.314220036	0.302	0.135	5.70E-148	Fibroblast3	Pja1
Scd2	1.39E-152	0.312862237	0.648	0.39	5.82E-148	Fibroblast3	Scd2
Abca1	4.49E-152	0.300778244	0.489	0.267	1.88E-147	Fibroblast3	Abca1
Ly6c1	1.42E-151	0.547454241	0.542	0.318	5.94E-147	Fibroblast3	Ly6c1
Creb3l1	3.64E-151	0.299238916	0.448	0.236	1.53E-146	Fibroblast3	Creb3l1
Axl	4.02E-151	0.291534131	0.484	0.261	1.69E-146	Fibroblast3	Axl
Cp1	5.73E-151	0.431603943	0.555	0.321	2.40E-146	Fibroblast3	Cp
Loxl2	5.91E-151	0.320704377	0.553	0.312	2.48E-146	Fibroblast3	Loxl2
Phldb1	6.93E-151	0.287121019	0.302	0.134	2.91E-146	Fibroblast3	Phldb1
Tmem109	1.26E-150	0.308271213	0.349	0.167	5.27E-146	Fibroblast3	Tmem109
Trip6	1.85E-150	0.307455475	0.416	0.214	7.78E-146	Fibroblast3	Trip6
Atrnl1	4.11E-150	0.268476687	0.359	0.172	1.72E-145	Fibroblast3	Atrnl1
Aldh21	6.17E-150	0.350324799	0.755	0.492	2.59E-145	Fibroblast3	Aldh2
Selenom1	8.87E-150	0.305654357	0.53	0.297	3.72E-145	Fibroblast3	Selenom
Rcn11	9.39E-150	0.297796296	0.755	0.474	3.94E-145	Fibroblast3	Rcn1
Emp3	2.55E-149	0.299807252	0.547	0.311	1.07E-144	Fibroblast3	Emp3
Ost4	1.25E-148	0.304044361	0.457	0.245	5.23E-144	Fibroblast3	Ost4
Icam1	1.56E-148	0.263139805	0.456	0.239	6.53E-144	Fibroblast3	Icam1
Serpinh11	7.05E-147	0.329590551	0.89	0.599	2.96E-142	Fibroblast3	Serpinh1
Fermt2	2.73E-146	0.313955741	0.457	0.246	1.14E-141	Fibroblast3	Fermt2
Rhoc	4.47E-146	0.298084401	0.329	0.156	1.88E-141	Fibroblast3	Rhoc
Pkdcc	7.44E-146	0.28898923	0.287	0.127	3.12E-141	Fibroblast3	Pkdcc
Sdc2	4.25E-145	0.269756487	0.348	0.168	1.78E-140	Fibroblast3	Sdc2
Tmem59	1.60E-144	0.302817546	0.581	0.34	6.73E-140	Fibroblast3	Tmem59
Zbtb4	2.19E-144	0.286189211	0.339	0.162	9.18E-140	Fibroblast3	Zbtb4
Casc4	3.36E-144	0.253161115	0.275	0.12	1.41E-139	Fibroblast3	Casc4
Mbtps1	6.22E-143	0.305306388	0.438	0.235	2.61E-138	Fibroblast3	Mbtps1
Tns1	2.02E-142	0.279818897	0.441	0.235	8.47E-138	Fibroblast3	Tns1
Fmo1	3.27E-142	0.257642416	0.395	0.199	1.37E-137	Fibroblast3	Fmo1
Gas11	4.30E-141	0.268143068	0.752	0.461	1.80E-136	Fibroblast3	Gas1
Plin3	5.65E-141	0.278965948	0.42	0.221	2.37E-136	Fibroblast3	Plin3
Tceal9	7.84E-141	0.305150657	0.687	0.428	3.29E-136	Fibroblast3	Tceal9
Nptn	1.10E-140	0.276843692	0.529	0.302	4.61E-136	Fibroblast3	Nptn
Htatsf1	2.05E-140	0.353360048	0.453	0.25	8.59E-136	Fibroblast3	Htatsf1
Nbl11	2.16E-140	0.396626713	0.552	0.328	9.07E-136	Fibroblast3	Nbl1
Rcn31	5.80E-140	0.29088321	0.869	0.574	2.43E-135	Fibroblast3	Rcn3
Abi3bp	4.58E-139	0.285145336	0.565	0.325	1.92E-134	Fibroblast3	Abi3bp
Gnai1	6.10E-139	0.275716689	0.353	0.173	2.56E-134	Fibroblast3	Gnai1
Antxr2	7.46E-139	0.257886043	0.371	0.186	3.13E-134	Fibroblast3	Antxr2
Vkorc11	1.97E-138	0.274728621	0.732	0.452	8.28E-134	Fibroblast3	Vkorc1
Cxxc1	3.56E-138	0.254139547	0.277	0.123	1.49E-133	Fibroblast3	Cxxc1
Ttc3	4.54E-138	0.32790725	0.594	0.36	1.91E-133	Fibroblast3	Ttc3
Sptbn1	1.55E-137	0.334582506	0.866	0.616	6.52E-133	Fibroblast3	Sptbn1
Scarf2	4.80E-137	0.25280466	0.28	0.125	2.01E-132	Fibroblast3	Scarf2
Fam20c	1.16E-136	0.256723988	0.274	0.122	4.88E-132	Fibroblast3	Fam20c
Amotl11	1.85E-136	0.292793405	0.403	0.212	7.78E-132	Fibroblast3	Amotl1
Creb3l2	2.26E-136	0.286455823	0.281	0.127	9.47E-132	Fibroblast3	Creb3l2
Slc1a5	4.45E-136	0.262269508	0.525	0.299	1.87E-131	Fibroblast3	Slc1a5
Spop	1.75E-134	0.270638938	0.577	0.343	7.33E-130	Fibroblast3	Spop
Cnn3	1.91E-134	0.268954493	0.382	0.197	8.00E-130	Fibroblast3	Cnn3
Creg1	1.16E-133	0.278568527	0.473	0.265	4.87E-129	Fibroblast3	Creg1
Dynll1	1.46E-133	0.31636004	0.742	0.489	6.13E-129	Fibroblast3	Dynll1
Reep3	3.27E-133	0.270310796	0.371	0.19	1.37E-128	Fibroblast3	Reep3
Rnase41	8.67E-132	0.289875508	0.734	0.468	3.64E-127	Fibroblast3	Rnase4
Gabarapl1	1.02E-131	0.267266295	0.43	0.233	4.29E-127	Fibroblast3	Gabarapl1
Atf51	2.67E-131	0.268394373	0.617	0.373	1.12E-126	Fibroblast3	Atf5
Ilk	8.14E-131	0.263143633	0.433	0.237	3.42E-126	Fibroblast3	Ilk
Slc24a3	3.96E-130	0.320159492	0.448	0.249	1.66E-125	Fibroblast3	Slc24a3
Gm21988	8.08E-130	0.267609894	0.43	0.234	3.39E-125	Fibroblast3	Gm21988
Gm21974	2.39E-129	0.274894113	0.301	0.144	1.00E-124	Fibroblast3	Gm21974
C1qtnf7	2.98E-129	0.260474595	0.26	0.115	1.25E-124	Fibroblast3	C1qtnf7
Anxa5	4.79E-129	0.27862538	0.767	0.509	2.01E-124	Fibroblast3	Anxa5
Ly6a	5.67E-128	0.369040571	0.852	0.648	2.38E-123	Fibroblast3	Ly6a
Arhgap20	5.29E-126	0.314508879	0.34	0.174	2.22E-121	Fibroblast3	Arhgap20
Pdlim2	8.11E-126	0.266291492	0.343	0.174	3.40E-121	Fibroblast3	Pdlim2
Mpv17	1.79E-125	0.277233195	0.294	0.141	7.53E-121	Fibroblast3	Mpv17
Polr2f	4.85E-124	0.256940365	0.355	0.184	2.03E-119	Fibroblast3	Polr2f
Ddost	1.13E-122	0.268067835	0.621	0.382	4.75E-118	Fibroblast3	Ddost
Nfia	2.05E-122	0.250749032	0.545	0.325	8.59E-118	Fibroblast3	Nfia
Obsl1	2.08E-122	0.279348401	0.274	0.128	8.71E-118	Fibroblast3	Obsl1
Cuedc1	6.02E-122	0.250358393	0.411	0.224	2.53E-117	Fibroblast3	Cuedc1
Adh11	6.15E-122	0.367727635	0.486	0.286	2.58E-117	Fibroblast3	Adh1
Elob	1.06E-121	0.265667187	0.569	0.347	4.45E-117	Fibroblast3	Elob
Cdh11	1.78E-121	0.268237078	0.285	0.136	7.46E-117	Fibroblast3	Cdh11
Nrbp2	5.47E-121	0.256755465	0.258	0.118	2.30E-116	Fibroblast3	Nrbp2
Arl1	5.49E-121	0.263098758	0.526	0.309	2.30E-116	Fibroblast3	Arl1
Ppib	7.26E-119	0.299730768	0.842	0.606	3.05E-114	Fibroblast3	Ppib
Emilin11	9.14E-119	0.262708808	0.402	0.22	3.84E-114	Fibroblast3	Emilin1
Ccn1	3.49E-118	0.444816195	0.507	0.312	1.47E-113	Fibroblast3	Ccn1
Col4a3bp	1.39E-117	0.250865338	0.296	0.147	5.85E-113	Fibroblast3	Col4a3bp
Nacc2	1.48E-117	0.274049469	0.264	0.124	6.21E-113	Fibroblast3	Nacc2
Fmnl2	3.29E-117	0.254107654	0.336	0.172	1.38E-112	Fibroblast3	Fmnl2
Sec62	7.76E-117	0.281993684	0.656	0.42	3.26E-112	Fibroblast3	Sec62
Fkbp71	2.69E-115	0.271678991	0.638	0.397	1.13E-110	Fibroblast3	Fkbp7
Htra11	4.73E-115	0.251862485	0.677	0.43	1.99E-110	Fibroblast3	Htra1
Slc43a31	3.61E-114	0.273607163	0.355	0.19	1.52E-109	Fibroblast3	Slc43a3
Rnaset2a	7.89E-114	0.253492235	0.508	0.301	3.31E-109	Fibroblast3	Rnaset2a
Gm15772	1.26E-113	0.275504918	0.76	0.52	5.30E-109	Fibroblast3	Gm15772
Loxl11	7.42E-112	0.255453565	0.511	0.302	3.11E-107	Fibroblast3	Loxl1
Tiparp	4.28E-110	0.260092461	0.389	0.215	1.80E-105	Fibroblast3	Tiparp
Slc25a4	4.04E-108	0.254223804	0.814	0.572	1.70E-103	Fibroblast3	Slc25a4
Ahnak	6.93E-106	0.31211055	0.795	0.573	2.91E-101	Fibroblast3	Ahnak
Scn7a	5.51E-105	0.254653598	0.261	0.128	2.31E-100	Fibroblast3	Scn7a
Prxl2c	1.60E-98	0.251621239	0.255	0.128	6.73E-94	Fibroblast3	Prxl2c
Postn	6.05E-53	0.413291998	0.335	0.225	2.54E-48	Fibroblast3	Postn
Cxcl12	0	1.190033753	0.726	0.492	0	Fibroblast2	Cxcl12
Ly6a1	0	1.111283756	0.856	0.651	0	Fibroblast2	Ly6a
Ly6c11	0	1.108572352	0.567	0.314	0	Fibroblast2	Ly6c1
Penk1	0	0.816289176	0.915	0.731	0	Fibroblast2	Penk
S100a61	0	0.757158955	0.957	0.828	0	Fibroblast2	S100a6
Mgp1	3.97E-306	0.715177897	0.928	0.694	1.67E-301	Fibroblast2	Mgp
Entpd21	9.92E-276	0.79493936	0.772	0.558	4.16E-271	Fibroblast2	Entpd2
Clec3b1	1.06E-274	0.85015761	0.769	0.577	4.44E-270	Fibroblast2	Clec3b
Col3a11	1.68E-240	0.484529632	0.994	0.854	7.03E-236	Fibroblast2	Col3a1
Gsn1	1.01E-199	0.416516615	0.984	0.836	4.26E-195	Fibroblast2	Gsn
Mt2	7.79E-193	1.11088754	0.562	0.397	3.27E-188	Fibroblast2	Mt2
Col1a11	1.23E-188	0.458607395	0.978	0.815	5.17E-184	Fibroblast2	Col1a1
Col1a21	3.36E-184	0.425056697	0.997	0.901	1.41E-179	Fibroblast2	Col1a2
Sparc2	9.44E-174	0.418568572	0.999	0.943	3.96E-169	Fibroblast2	Sparc
Col14a11	6.79E-125	0.57168991	0.69	0.558	2.85E-120	Fibroblast2	Col14a1
Gm10800	3.56E-120	0.407732178	0.926	0.933	1.49E-115	Fibroblast2	Gm10800
Scara51	3.63E-113	0.80236967	0.472	0.353	1.52E-108	Fibroblast2	Scara5
Igfbp61	4.47E-113	0.430236763	0.823	0.672	1.88E-108	Fibroblast2	Igfbp6
Rps12	2.27E-111	0.276817015	0.985	0.987	9.51E-107	Fibroblast2	Rps12
Anxa21	8.02E-110	0.50830843	0.749	0.663	3.37E-105	Fibroblast2	Anxa2
Egr11	3.60E-107	0.557304962	0.764	0.691	1.51E-102	Fibroblast2	Egr1
Inmt1	1.28E-103	1.012628061	0.367	0.238	5.37E-99	Fibroblast2	Inmt
Pcolce1	4.25E-103	0.481778563	0.719	0.615	1.78E-98	Fibroblast2	Pcolce
Klf41	2.33E-99	0.531107298	0.722	0.637	9.79E-95	Fibroblast2	Klf4
Dcn2	2.49E-98	0.321838836	0.981	0.804	1.05E-93	Fibroblast2	Dcn
Mt1	1.28E-96	0.863532151	0.554	0.474	5.39E-92	Fibroblast2	Mt1
Ccdc801	6.88E-89	0.869025332	0.492	0.406	2.89E-84	Fibroblast2	Ccdc80
Smoc1	6.56E-87	0.707976331	0.337	0.222	2.75E-82	Fibroblast2	Smoc1
Pi161	9.90E-84	0.891056657	0.477	0.37	4.15E-79	Fibroblast2	Pi16
Cxcl141	1.74E-83	0.870561138	0.297	0.189	7.30E-79	Fibroblast2	Cxcl14
Id31	2.62E-82	0.660601032	0.489	0.386	1.10E-77	Fibroblast2	Id3
Dpt1	4.42E-76	0.429792888	0.703	0.58	1.86E-71	Fibroblast2	Dpt
Slit31	2.04E-73	0.54669822	0.604	0.55	8.54E-69	Fibroblast2	Slit3
Meg31	1.33E-68	0.550053929	0.599	0.526	5.58E-64	Fibroblast2	Meg3
Gm10801	7.22E-68	0.459572832	0.714	0.704	3.03E-63	Fibroblast2	Gm10801
Cygb1	6.38E-66	0.362340572	0.737	0.63	2.68E-61	Fibroblast2	Cygb
Olfml2b	7.22E-65	0.685973491	0.297	0.205	3.03E-60	Fibroblast2	Olfml2b
Akap121	2.12E-61	0.610782648	0.529	0.465	8.88E-57	Fibroblast2	Akap12
Rbp11	9.97E-57	0.399738746	0.703	0.639	4.18E-52	Fibroblast2	Rbp1
Il331	1.14E-56	0.634039121	0.432	0.362	4.77E-52	Fibroblast2	Il33
Mmp141	9.40E-56	0.546726513	0.588	0.559	3.95E-51	Fibroblast2	Mmp14
Mfap51	2.67E-54	0.514291448	0.505	0.433	1.12E-49	Fibroblast2	Mfap5
Serpine2	1.61E-52	0.693182074	0.309	0.228	6.77E-48	Fibroblast2	Serpine2
Tgfb21	3.61E-50	0.618600505	0.471	0.419	1.51E-45	Fibroblast2	Tgfb2
Col16a11	2.16E-47	0.588603819	0.43	0.374	9.08E-43	Fibroblast2	Col16a1
Socs3	4.38E-47	0.567889131	0.522	0.47	1.84E-42	Fibroblast2	Socs3
Fos	3.55E-45	0.325436602	0.842	0.817	1.49E-40	Fibroblast2	Fos
Calu1	7.36E-45	0.423153042	0.629	0.612	3.09E-40	Fibroblast2	Calu
Lamb11	3.98E-42	0.484912896	0.5	0.448	1.67E-37	Fibroblast2	Lamb1
Tshz21	2.55E-41	0.340694187	0.638	0.58	1.07E-36	Fibroblast2	Tshz2
Col5a11	3.35E-41	0.305391531	0.718	0.65	1.41E-36	Fibroblast2	Col5a1
Rcn32	7.00E-39	0.330644425	0.686	0.639	2.94E-34	Fibroblast2	Rcn3
C1s11	2.73E-38	0.258768069	0.765	0.671	1.15E-33	Fibroblast2	C1s1
Mdk1	1.14E-37	0.611551103	0.393	0.338	4.78E-33	Fibroblast2	Mdk
Tuba1a1	1.15E-37	0.338885559	0.702	0.675	4.84E-33	Fibroblast2	Tuba1a
Fosb	1.90E-37	0.554048355	0.608	0.595	7.99E-33	Fibroblast2	Fosb
Gm4149	1.08E-36	0.473947986	0.271	0.203	4.51E-32	Fibroblast2	Gm4149
Atf3	1.10E-35	0.486700535	0.318	0.247	4.63E-31	Fibroblast2	Atf3
Rarres22	1.81E-35	0.313479123	0.661	0.618	7.58E-31	Fibroblast2	Rarres2
Olfml31	5.65E-34	0.383325335	0.587	0.543	2.37E-29	Fibroblast2	Olfml3
Tmed31	1.95E-33	0.460850452	0.537	0.526	8.19E-29	Fibroblast2	Tmed3
Cd632	9.35E-33	0.259640201	0.781	0.715	3.92E-28	Fibroblast2	Cd63
Col5a21	3.19E-31	0.263313997	0.661	0.611	1.34E-26	Fibroblast2	Col5a2
Chpf	3.90E-31	0.593281387	0.302	0.252	1.64E-26	Fibroblast2	Chpf
Serpinh12	4.28E-31	0.276208163	0.705	0.665	1.80E-26	Fibroblast2	Serpinh1
Cfb1	2.64E-30	0.499875809	0.383	0.328	1.11E-25	Fibroblast2	Cfb
Aebp11	5.40E-30	0.363944115	0.523	0.484	2.26E-25	Fibroblast2	Aebp1
Lama41	4.51E-28	0.50433384	0.308	0.253	1.89E-23	Fibroblast2	Lama4
Lbp1	8.59E-28	0.306167835	0.581	0.543	3.61E-23	Fibroblast2	Lbp
Pdgfra1	5.09E-25	0.29515527	0.575	0.544	2.14E-20	Fibroblast2	Pdgfra
Srpx1	1.02E-24	0.367516452	0.427	0.381	4.29E-20	Fibroblast2	Srpx
S100a16	2.08E-24	0.502683168	0.419	0.4	8.73E-20	Fibroblast2	S100a16
Calml41	5.65E-24	0.391979244	0.518	0.495	2.37E-19	Fibroblast2	Calml4
Rspo31	8.19E-24	0.4862998	0.343	0.303	3.44E-19	Fibroblast2	Rspo3
Nenf1	2.23E-23	0.411037413	0.526	0.526	9.34E-19	Fibroblast2	Nenf
Thbs31	4.76E-23	0.526453237	0.373	0.343	2.00E-18	Fibroblast2	Thbs3
Lsp1	5.95E-23	0.509124167	0.44	0.417	2.50E-18	Fibroblast2	Lsp1
Ckap41	5.98E-23	0.381434725	0.548	0.539	2.51E-18	Fibroblast2	Ckap4
Ebf1	1.53E-22	0.446911169	0.289	0.244	6.40E-18	Fibroblast2	Ebf1
Gm21738	3.32E-20	0.411422763	0.434	0.413	1.39E-15	Fibroblast2	Gm21738
Fbln12	5.28E-20	0.350879072	0.544	0.538	2.21E-15	Fibroblast2	Fbln1
Csrp21	1.21E-18	0.398102888	0.412	0.379	5.07E-14	Fibroblast2	Csrp2
Gm5805	2.31E-18	0.433299743	0.342	0.314	9.68E-14	Fibroblast2	Gm5805
Postn1	1.05E-17	0.479838675	0.285	0.243	4.39E-13	Fibroblast2	Postn
Ier21	1.22E-17	0.287757338	0.66	0.681	5.13E-13	Fibroblast2	Ier2
Rcn12	2.76E-17	0.339723432	0.54	0.549	1.16E-12	Fibroblast2	Rcn1
Cpxm11	1.81E-16	0.342823406	0.533	0.516	7.59E-12	Fibroblast2	Cpxm1
Adamtsl11	2.60E-16	0.360004444	0.467	0.452	1.09E-11	Fibroblast2	Adamtsl1
Gm20388	2.41E-15	0.307253246	0.667	0.718	1.01E-10	Fibroblast2	Gm20388
Wdr89	1.14E-14	0.277111162	0.619	0.671	4.78E-10	Fibroblast2	Wdr89
Ddah2	1.48E-14	0.425045612	0.413	0.408	6.20E-10	Fibroblast2	Ddah2
Cavin11	1.69E-14	0.335126145	0.516	0.524	7.09E-10	Fibroblast2	Cavin1
Osr21	3.30E-14	0.38692984	0.314	0.284	1.38E-09	Fibroblast2	Osr2
Tnxb1	4.69E-14	0.291532274	0.514	0.503	1.97E-09	Fibroblast2	Tnxb
Nr4a1	1.41E-13	0.338028816	0.506	0.505	5.92E-09	Fibroblast2	Nr4a1
Itm2c	3.38E-13	0.290093026	0.6	0.628	1.42E-08	Fibroblast2	Itm2c
Bicc12	1.14E-12	0.29451081	0.546	0.55	4.77E-08	Fibroblast2	Bicc1
Ahnak1	1.20E-12	0.255926781	0.618	0.635	5.05E-08	Fibroblast2	Ahnak
Ptprd	1.64E-12	0.399895169	0.408	0.396	6.89E-08	Fibroblast2	Ptprd
Phlda1	1.73E-12	0.434034101	0.316	0.296	7.24E-08	Fibroblast2	Phlda1
Rnase42	4.31E-12	0.283825273	0.529	0.54	1.81E-07	Fibroblast2	Rnase4
Gm33838	4.76E-12	0.39499125	0.277	0.25	2.00E-07	Fibroblast2	Gm33838
Fkbp111	1.67E-11	0.442398827	0.265	0.241	7.03E-07	Fibroblast2	Fkbp11
Il6st1	2.67E-11	0.359841742	0.48	0.488	1.12E-06	Fibroblast2	Il6st
Vat11	9.66E-10	0.393258841	0.403	0.402	4.05E-05	Fibroblast2	Vat1
Pdgfrl1	1.17E-09	0.320089795	0.446	0.452	4.93E-05	Fibroblast2	Pdgfrl
Gm9794	1.20E-09	0.421370124	0.307	0.298	5.02E-05	Fibroblast2	Gm9794
Pdlim3	1.72E-09	0.43272328	0.257	0.238	7.22E-05	Fibroblast2	Pdlim3
Ssr4	5.84E-09	0.294409668	0.523	0.558	0.000245137	Fibroblast2	Ssr4
Fgfr2	1.32E-08	0.333910994	0.513	0.546	0.000555014	Fibroblast2	Fgfr2
Pi151	1.59E-08	0.2988577	0.384	0.377	0.000669049	Fibroblast2	Pi15
Lsamp	4.81E-08	0.358646998	0.31	0.292	0.002017578	Fibroblast2	Lsamp
Cntnap2	6.82E-08	0.311799874	0.302	0.282	0.002862968	Fibroblast2	Cntnap2
Ctnna3	8.13E-08	0.396500782	0.251	0.23	0.003410544	Fibroblast2	Ctnna3
Arap11	1.22E-07	0.414984341	0.35	0.353	0.005110234	Fibroblast2	Arap1
Vkorc12	1.89E-07	0.277127494	0.507	0.531	0.007930149	Fibroblast2	Vkorc1
Cpz1	2.18E-07	0.362062712	0.288	0.279	0.009156557	Fibroblast2	Cpz
Gadd45g1	3.05E-07	0.433553509	0.436	0.445	0.012814497	Fibroblast2	Gadd45g
Loxl21	8.51E-07	0.335661971	0.374	0.375	0.035690901	Fibroblast2	Loxl2
Frmd6	1.23E-06	0.41176213	0.296	0.294	0.051446037	Fibroblast2	Frmd6
Lrp1b	1.76E-06	0.330715416	0.269	0.252	0.073795609	Fibroblast2	Lrp1b
Macrod2	2.05E-06	0.362080698	0.303	0.29	0.085938553	Fibroblast2	Macrod2
Mfap21	2.36E-06	0.268385159	0.457	0.472	0.099005491	Fibroblast2	Mfap2
Pmp221	5.48E-06	0.324066929	0.448	0.473	0.229993772	Fibroblast2	Pmp22
Adamts51	7.83E-06	0.291162979	0.336	0.331	0.328432804	Fibroblast2	Adamts5
Cd2481	7.88E-06	0.311284923	0.399	0.407	0.330565747	Fibroblast2	Cd248
Mir99ahg1	1.68E-05	0.37699357	0.307	0.308	0.704998596	Fibroblast2	Mir99ahg
Spon11	1.68E-05	0.354576571	0.283	0.276	0.706077556	Fibroblast2	Spon1
Fcgrt1	3.04E-05	0.285733202	0.483	0.522	1	Fibroblast2	Fcgrt
Auts2	3.67E-05	0.358553212	0.287	0.28	1	Fibroblast2	Auts2
Egfr1	3.68E-05	0.362248388	0.253	0.246	1	Fibroblast2	Egfr
Hspg2	7.03E-05	0.352853989	0.383	0.409	1	Fibroblast2	Hspg2
Tceal91	9.83E-05	0.260621495	0.471	0.504	1	Fibroblast2	Tceal9
Mrc21	0.000107313	0.372292943	0.347	0.363	1	Fibroblast2	Mrc2
Ctsk2	0.000152783	0.281553524	0.442	0.46	1	Fibroblast2	Ctsk
Icam11	0.000546672	0.446999451	0.291	0.297	1	Fibroblast2	Icam1
Hsd17b11	0.00071795	0.377124295	0.26	0.262	1	Fibroblast2	Hsd17b11
Cd63-ps	0.001197859	0.366233649	0.252	0.257	1	Fibroblast2	Cd63-ps
Angpt41	0.002574961	0.284741722	0.368	0.38	1	Fibroblast2	Angpt4
Sar1a1	0.002663809	0.275245051	0.484	0.537	1	Fibroblast2	Sar1a
Creb3l11	0.003566975	0.353311478	0.282	0.294	1	Fibroblast2	Creb3l1
Abi3bp1	0.003610004	0.289904683	0.371	0.393	1	Fibroblast2	Abi3bp
Gm9843	0.004030866	0.275580718	0.323	0.337	1	Fibroblast2	Gm9843
Hexa	0.005757357	0.27627968	0.393	0.421	1	Fibroblast2	Hexa
Setbp1	0.005919906	0.31014965	0.25	0.252	1	Fibroblast2	Setbp1
Ccl5	0	3.933344242	0.375	0.015	0	T cell	Ccl5
S100a4	0	3.277439288	0.59	0.088	0	T cell	S100a4
Cd52	0	3.233156279	0.776	0.137	0	T cell	Cd52
Trbc2	0	3.096118875	0.49	0.004	0	T cell	Trbc2
Coro1a	0	2.968088382	0.785	0.062	0	T cell	Coro1a
Ptprc	0	2.907878952	0.656	0.056	0	T cell	Ptprc
Nkg7	0	2.701384367	0.399	0.003	0	T cell	Nkg7
Il2rb	0	2.688191952	0.442	0.009	0	T cell	Il2rb
Rac2	0	2.666566925	0.589	0.029	0	T cell	Rac2
Ptprcap	0	2.613848641	0.539	0.013	0	T cell	Ptprcap
H2-K1	0	2.601754014	0.905	0.419	0	T cell	H2-K1
Ms4a4b	0	2.575552106	0.375	0.01	0	T cell	Ms4a4b
Lat	0	2.572965026	0.45	0.007	0	T cell	Lat
Tnfaip3	0	2.554067837	0.521	0.055	0	T cell	Tnfaip3
Ltb	0	2.552518604	0.459	0.011	0	T cell	Ltb
H2-Q7	0	2.542771171	0.544	0.04	0	T cell	H2-Q7
Laptm5	0	2.5062924	0.731	0.066	0	T cell	Laptm5
Ifng	0	2.469862842	0.29	0.002	0	T cell	Ifng
Trbc1	0	2.443636515	0.385	0.004	0	T cell	Trbc1
Cd3g	0	2.410538225	0.417	0.005	0	T cell	Cd3g
AW112010	0	2.378665987	0.56	0.175	0	T cell	AW112010
Gimap3	0	2.377113402	0.436	0.005	0	T cell	Gimap3
Dusp2	0	2.366012284	0.354	0.028	0	T cell	Dusp2
Cd3d	0	2.351159982	0.355	0.005	0	T cell	Cd3d
Thy1	0	2.306317347	0.447	0.036	0	T cell	Thy1
Rgs1	0	2.293870353	0.419	0.027	0	T cell	Rgs1
Dusp5	0	2.275964266	0.379	0.029	0	T cell	Dusp5
Arhgap45	0	2.260856872	0.558	0.104	0	T cell	Arhgap45
Lcp1	0	2.17888026	0.556	0.074	0	T cell	Lcp1
Emb	0	2.14694113	0.385	0.058	0	T cell	Emb
Stk17b	0	2.097915959	0.466	0.049	0	T cell	Stk17b
Hcst	0	2.076404621	0.377	0.006	0	T cell	Hcst
Arhgdib	0	2.074798007	0.508	0.083	0	T cell	Arhgdib
Hmgb2	0	2.067665426	0.455	0.134	0	T cell	Hmgb2
Cd69	0	2.034434377	0.336	0.012	0	T cell	Cd69
Tmsb4x	0	2.03347102	0.989	0.908	0	T cell	Tmsb4x
Nfkbia	0	2.032223825	0.684	0.379	0	T cell	Nfkbia
Rgs2	0	2.030282677	0.587	0.262	0	T cell	Rgs2
Pim1	0	2.027755512	0.511	0.137	0	T cell	Pim1
Itgb7	0	2.005742849	0.385	0.038	0	T cell	Itgb7
Gimap1	0	1.978806016	0.368	0.025	0	T cell	Gimap1
Gimap4	0	1.978355683	0.345	0.02	0	T cell	Gimap4
Il2rg	0	1.950672053	0.391	0.016	0	T cell	Il2rg
Ets1	0	1.938458188	0.448	0.082	0	T cell	Ets1
Lck	0	1.921831266	0.34	0.015	0	T cell	Lck
Shisa5	0	1.911458019	0.643	0.306	0	T cell	Shisa5
Srgn	0	1.899950211	0.649	0.248	0	T cell	Srgn
B2m	0	1.893887999	0.928	0.704	0	T cell	B2m
Cxcr6	0	1.889302085	0.271	0.004	0	T cell	Cxcr6
Pfn1	0	1.882543258	0.725	0.448	0	T cell	Pfn1
Gimap6	0	1.848952153	0.403	0.045	0	T cell	Gimap6
Gpr132	0	1.845309941	0.316	0.018	0	T cell	Gpr132
Rinl	0	1.838384064	0.315	0.015	0	T cell	Rinl
Gata3	0	1.831411468	0.263	0.017	0	T cell	Gata3
Selplg	0	1.808942182	0.372	0.024	0	T cell	Selplg
Ctsw	0	1.808566737	0.282	0.003	0	T cell	Ctsw
H2-Q6	0	1.804563934	0.366	0.037	0	T cell	H2-Q6
Psmb8	0	1.804266056	0.565	0.198	0	T cell	Psmb8
H2-D1	0	1.803819041	0.79	0.455	0	T cell	H2-D1
Ccr2	0	1.746930966	0.324	0.023	0	T cell	Ccr2
Itgal	0	1.735682216	0.341	0.025	0	T cell	Itgal
Skap1	0	1.734805584	0.427	0.076	0	T cell	Skap1
Gm42674	0	1.723968737	0.296	0.027	0	T cell	Gm42674
Sh3bgrl3	0	1.676592439	0.438	0.137	0	T cell	Sh3bgrl3
Itk	0	1.676100256	0.277	0.018	0	T cell	Itk
Tnfrsf18	0	1.674707929	0.26	0.004	0	T cell	Tnfrsf18
Mir142hg	0	1.654561093	0.31	0.027	0	T cell	Mir142hg
Limd2	0	1.644982767	0.375	0.062	0	T cell	Limd2
Fyb	0	1.617513551	0.375	0.075	0	T cell	Fyb
Spn	0	1.606366489	0.259	0.01	0	T cell	Spn
Actr3	0	1.597024702	0.543	0.228	0	T cell	Actr3
Itgb2	0	1.581291303	0.307	0.022	0	T cell	Itgb2
Cfl1	0	1.524620786	0.798	0.585	0	T cell	Cfl1
Gmfg	0	1.523684406	0.307	0.031	0	T cell	Gmfg
Adgre5	0	1.521293913	0.336	0.061	0	T cell	Adgre5
Ppp1r18	0	1.504186035	0.377	0.109	0	T cell	Ppp1r18
Ptpn18	0	1.501006731	0.3	0.028	0	T cell	Ptpn18
Sla	0	1.498666908	0.288	0.028	0	T cell	Sla
Itga4	0	1.476374988	0.252	0.037	0	T cell	Itga4
Ikzf1	0	1.471156188	0.314	0.04	0	T cell	Ikzf1
Arhgap9	0	1.449983497	0.267	0.011	0	T cell	Arhgap9
Actb	0	1.425810515	0.943	0.91	0	T cell	Actb
Gimap5	0	1.425056463	0.252	0.017	0	T cell	Gimap5
Gm8995	0	1.406255103	0.251	0.031	0	T cell	Gm8995
Fam107b	0	1.380844014	0.335	0.079	0	T cell	Fam107b
Arrb2	0	1.375080961	0.308	0.057	0	T cell	Arrb2
Slfn2	0	1.312022734	0.25	0.034	0	T cell	Slfn2
Arhgap30	0	1.309653401	0.25	0.028	0	T cell	Arhgap30
Hcls1	0	1.273199384	0.287	0.037	0	T cell	Hcls1
Rps27	0	1.158898904	0.936	0.865	0	T cell	Rps27
Rpl27	0	1.158891665	0.84	0.724	0	T cell	Rpl27
Rps15a	0	1.078549411	0.926	0.867	0	T cell	Rps15a
Rpl13a	0	0.973773582	0.987	0.968	0	T cell	Rpl13a
Fau	0	0.932226299	0.925	0.862	0	T cell	Fau
Rps3	0	0.913856518	0.975	0.942	0	T cell	Rps3
Arl4c	4.83E-305	1.419314896	0.278	0.058	2.03E-300	T cell	Arl4c
Ppia	2.89E-304	1.015791962	0.926	0.871	1.21E-299	T cell	Ppia
Rpl18a	4.39E-295	0.883100002	0.929	0.9	1.84E-290	T cell	Rpl18a
Rpl17	1.83E-290	0.854575214	0.94	0.899	7.66E-286	T cell	Rpl17
Rpl32	1.39E-287	0.894988722	0.929	0.896	5.83E-283	T cell	Rpl32
Arpc2	1.05E-284	1.359640178	0.745	0.555	4.40E-280	T cell	Arpc2
Bhlhe40	1.23E-283	1.459424373	0.314	0.081	5.17E-279	T cell	Bhlhe40
Cd82	3.26E-283	1.473798209	0.363	0.112	1.37E-278	T cell	Cd82
Rps16	1.10E-281	1.024679897	0.859	0.779	4.62E-277	T cell	Rps16
Zgpat	4.15E-273	1.401816843	0.289	0.072	1.74E-268	T cell	Zgpat
Rps24	4.04E-270	0.78065075	0.952	0.94	1.69E-265	T cell	Rps24
Zfp36l2	2.99E-269	1.835256977	0.518	0.251	1.26E-264	T cell	Zfp36l2
Dock2	2.13E-266	1.257360556	0.306	0.078	8.92E-262	T cell	Dock2
Rplp2	4.00E-258	0.791055668	0.96	0.939	1.68E-253	T cell	Rplp2
Psmb9	1.50E-257	1.322688461	0.322	0.091	6.31E-253	T cell	Psmb9
Rps11	3.40E-253	1.060682673	0.816	0.72	1.43E-248	T cell	Rps11
Serinc3	1.99E-240	1.440169451	0.653	0.435	8.36E-236	T cell	Serinc3
Cotl1	3.59E-229	1.491080129	0.567	0.324	1.51E-224	T cell	Cotl1
Nr4a2	1.40E-223	1.673860962	0.255	0.066	5.88E-219	T cell	Nr4a2
Rpl12	1.64E-223	0.812993483	0.921	0.88	6.87E-219	T cell	Rpl12
Rpl23a	3.10E-218	0.798198535	0.891	0.855	1.30E-213	T cell	Rpl23a
Id2	8.71E-213	1.411809831	0.489	0.236	3.65E-208	T cell	Id2
Rpsa	6.96E-212	0.698953562	0.957	0.943	2.92E-207	T cell	Rpsa
Rps7	8.92E-210	0.8627525	0.871	0.813	3.74E-205	T cell	Rps7
Rpl18	1.72E-204	0.805309319	0.89	0.856	7.23E-200	T cell	Rpl18
Apbb1ip	2.15E-196	1.161804074	0.25	0.069	9.01E-192	T cell	Apbb1ip
Rps14	1.15E-195	0.592637266	0.977	0.967	4.82E-191	T cell	Rps14
Vasp	1.28E-195	1.218203014	0.32	0.112	5.39E-191	T cell	Vasp
Tagln2	7.87E-195	1.388990712	0.531	0.308	3.30E-190	T cell	Tagln2
Rack1	2.35E-193	0.670922855	0.931	0.908	9.87E-189	T cell	Rack1
Inpp4b	5.03E-192	1.391093643	0.318	0.111	2.11E-187	T cell	Inpp4b
Rps13	1.43E-190	0.825894563	0.836	0.785	6.00E-186	T cell	Rps13
Rpl30	7.10E-190	0.754083666	0.898	0.862	2.98E-185	T cell	Rpl30
Eef1a1	6.49E-189	0.513893651	0.992	0.98	2.72E-184	T cell	Eef1a1
Rps29	5.05E-186	0.687804936	0.921	0.902	2.12E-181	T cell	Rps29
Btg1	1.30E-178	1.210515416	0.288	0.099	5.44E-174	T cell	Btg1
H2afy	2.49E-175	1.266112903	0.458	0.239	1.04E-170	T cell	H2afy
Rpl19	2.59E-175	0.871281579	0.796	0.737	1.09E-170	T cell	Rpl19
Pabpc1	1.41E-174	1.002391789	0.731	0.628	5.91E-170	T cell	Pabpc1
Gm26917	4.05E-168	1.720284451	0.36	0.156	1.70E-163	T cell	Gm26917
Klf6	2.44E-166	1.360491421	0.536	0.327	1.03E-161	T cell	Klf6
Mbnl1	1.08E-165	1.295672381	0.479	0.276	4.55E-161	T cell	Mbnl1
Rps23	5.72E-164	0.726736746	0.85	0.814	2.40E-159	T cell	Rps23
Sp100	7.88E-164	1.239147544	0.324	0.128	3.31E-159	T cell	Sp100
Patl2	4.51E-160	1.197226445	0.389	0.186	1.89E-155	T cell	Patl2
Fxyd5	1.47E-158	1.219631415	0.49	0.287	6.17E-154	T cell	Fxyd5
Calm1	1.58E-153	1.007979645	0.714	0.6	6.61E-149	T cell	Calm1
Rpl11	3.65E-151	0.678318404	0.871	0.864	1.53E-146	T cell	Rpl11
Ptma	2.96E-150	0.872285905	0.836	0.813	1.24E-145	T cell	Ptma
Efhd2	7.32E-150	1.082146805	0.29	0.109	3.07E-145	T cell	Efhd2
Ifngr1	2.84E-144	1.327209882	0.293	0.119	1.19E-139	T cell	Ifngr1
Oaz1	3.83E-144	0.933383983	0.731	0.671	1.61E-139	T cell	Oaz1
Tecpr1	3.96E-143	1.303300494	0.3	0.123	1.66E-138	T cell	Tecpr1
Stk4	1.66E-140	1.136909156	0.251	0.089	6.97E-136	T cell	Stk4
Rpl9	2.56E-139	0.610702933	0.911	0.889	1.07E-134	T cell	Rpl9
Tmsb10	9.56E-138	1.101702125	0.634	0.52	4.01E-133	T cell	Tmsb10
Hspa8	8.58E-137	1.106587663	0.639	0.519	3.60E-132	T cell	Hspa8
Rpl8	1.32E-135	0.630688271	0.898	0.901	5.53E-131	T cell	Rpl8
Rps18	6.99E-135	0.656184062	0.886	0.867	2.93E-130	T cell	Rps18
Rpl37a	6.78E-134	0.577528799	0.937	0.923	2.85E-129	T cell	Rpl37a
Zc3hav1	1.51E-132	1.195632251	0.298	0.127	6.32E-128	T cell	Zc3hav1
Arhgef1	3.35E-132	1.144390017	0.314	0.14	1.41E-127	T cell	Arhgef1
Prr13	2.70E-131	1.048650948	0.263	0.102	1.13E-126	T cell	Prr13
Sub1	1.21E-125	1.230120119	0.452	0.28	5.06E-121	T cell	Sub1
Rpl38	1.11E-119	0.691150463	0.794	0.773	4.67E-115	T cell	Rpl38
Nfkb1	4.27E-118	1.413554533	0.339	0.17	1.79E-113	T cell	Nfkb1
Gm11478	3.40E-117	0.778156603	0.761	0.722	1.42E-112	T cell	Gm11478
H2afz	2.72E-115	1.285608563	0.475	0.314	1.14E-110	T cell	H2afz
Elf1	8.80E-110	1.140120734	0.333	0.169	3.69E-105	T cell	Elf1
Gapdh	4.35E-109	1.02276272	0.559	0.444	1.82E-104	T cell	Gapdh
Lrrfip1	8.00E-108	0.999160606	0.27	0.117	3.36E-103	T cell	Lrrfip1
Actr2	1.51E-107	1.078930495	0.353	0.191	6.36E-103	T cell	Actr2
Serbp1	6.76E-107	0.873933471	0.677	0.608	2.84E-102	T cell	Serbp1
Rpl5	1.28E-105	0.611871194	0.828	0.814	5.37E-101	T cell	Rpl5
Jak1	2.73E-105	1.196685817	0.525	0.392	1.14E-100	T cell	Jak1
Rpl22	4.66E-105	0.650875407	0.802	0.789	1.95E-100	T cell	Rpl22
Psme2	3.36E-103	1.079536374	0.518	0.379	1.41E-98	T cell	Psme2
Rps9	1.19E-100	0.463864886	0.943	0.939	4.97E-96	T cell	Rps9
Cnot6l	1.87E-97	1.04822111	0.26	0.119	7.84E-93	T cell	Cnot6l
Rps6	3.59E-97	0.8619802	0.632	0.557	1.51E-92	T cell	Rps6
Smc4	5.07E-97	1.218184407	0.347	0.194	2.13E-92	T cell	Smc4
Rps15	2.38E-95	0.590918736	0.821	0.817	9.98E-91	T cell	Rps15
Lgals3	3.56E-94	0.957443346	0.25	0.11	1.49E-89	T cell	Lgals3
Pitpnc1	1.48E-92	0.983669199	0.27	0.125	6.20E-88	T cell	Pitpnc1
Arpc5	3.03E-91	1.040082643	0.473	0.339	1.27E-86	T cell	Arpc5
Ncl	9.26E-90	0.851132631	0.705	0.665	3.88E-85	T cell	Ncl
Psme1	1.76E-88	0.959904408	0.399	0.251	7.40E-84	T cell	Psme1
Fyn	1.08E-87	1.091583017	0.316	0.173	4.53E-83	T cell	Fyn
Rpl23	1.92E-85	0.453373761	0.917	0.917	8.06E-81	T cell	Rpl23
Ppp6r1	3.03E-85	1.059141617	0.35	0.206	1.27E-80	T cell	Ppp6r1
Ucp21	4.29E-84	0.943463599	0.475	0.345	1.80E-79	T cell	Ucp2
Fnbp1	7.77E-80	0.995150729	0.294	0.158	3.26E-75	T cell	Fnbp1
Rpl4	4.13E-79	0.446473874	0.926	0.927	1.73E-74	T cell	Rpl4
Rapgef6	1.90E-75	0.975340813	0.257	0.13	7.96E-71	T cell	Rapgef6
Eef2	1.61E-74	0.437768134	0.89	0.891	6.74E-70	T cell	Eef2
Rplp0	4.07E-73	0.450869373	0.891	0.893	1.71E-68	T cell	Rplp0
Cox8a	4.74E-73	0.819154684	0.577	0.516	1.99E-68	T cell	Cox8a
Ddx5	4.93E-73	0.744088453	0.658	0.628	2.07E-68	T cell	Ddx5
Rnf166	1.01E-72	0.954939465	0.257	0.134	4.23E-68	T cell	Rnf166
Arhgap15	8.01E-71	0.891068234	0.274	0.143	3.36E-66	T cell	Arhgap15
Rap1b	3.28E-70	0.886990199	0.526	0.431	1.38E-65	T cell	Rap1b
Cap1	1.07E-69	0.899917921	0.268	0.146	4.47E-65	T cell	Cap1
Hsp90ab1	1.71E-69	0.575302269	0.909	0.93	7.17E-65	T cell	Hsp90ab1
Tap2	3.74E-69	0.906695928	0.273	0.149	1.57E-64	T cell	Tap2
Junb	8.10E-67	0.841256594	0.69	0.64	3.40E-62	T cell	Junb
Dazap2	5.79E-66	0.886433945	0.384	0.259	2.43E-61	T cell	Dazap2
Ubb	1.04E-64	0.677885304	0.659	0.623	4.38E-60	T cell	Ubb
Ppp1ca	3.24E-63	0.871817504	0.43	0.327	1.36E-58	T cell	Ppp1ca
Pdcd4	2.70E-62	0.998399131	0.31	0.193	1.13E-57	T cell	Pdcd4
Set	9.88E-62	0.917283986	0.434	0.331	4.14E-57	T cell	Set
Ifi203	1.15E-61	0.836163139	0.258	0.14	4.83E-57	T cell	Ifi203
Slc25a5	1.85E-61	0.861356244	0.321	0.202	7.75E-57	T cell	Slc25a5
Capzb	4.06E-60	0.856017083	0.476	0.391	1.70E-55	T cell	Capzb
Diaph1	1.03E-57	0.850546401	0.253	0.141	4.31E-53	T cell	Diaph1
Uba52	1.81E-57	0.867385318	0.475	0.406	7.59E-53	T cell	Uba52
Wdr891	2.79E-57	0.632938252	0.675	0.656	1.17E-52	T cell	Wdr89
Hnrnpa2b1	1.19E-56	0.701151767	0.629	0.604	4.98E-52	T cell	Hnrnpa2b1
Rpl36	4.74E-55	0.573363031	0.722	0.725	1.99E-50	T cell	Rpl36
Arpc1b	7.51E-55	0.692206875	0.581	0.523	3.15E-50	T cell	Arpc1b
Evl	9.01E-55	0.901014504	0.269	0.159	3.78E-50	T cell	Evl
Snx32	2.68E-54	0.77279027	0.273	0.164	1.12E-49	T cell	Snx32
Ramp1	1.05E-53	1.0313165	0.259	0.152	4.41E-49	T cell	Ramp1
Pnrc1	2.84E-53	0.945618333	0.345	0.242	1.19E-48	T cell	Pnrc1
Clic1	1.99E-52	0.767875167	0.534	0.476	8.34E-48	T cell	Clic1
Prdx6	6.81E-52	0.978730562	0.328	0.222	2.86E-47	T cell	Prdx6
Arl6ip1	8.39E-52	0.954692136	0.37	0.268	3.52E-47	T cell	Arl6ip1
Ptp4a2	2.25E-51	0.728857265	0.631	0.609	9.45E-47	T cell	Ptp4a2
Tra2b	6.34E-51	0.894218209	0.431	0.347	2.66E-46	T cell	Tra2b
Hsp90aa1	1.02E-50	0.829717969	0.588	0.537	4.29E-46	T cell	Hsp90aa1
Clec2d	1.32E-50	0.753133728	0.254	0.148	5.54E-46	T cell	Clec2d
Msn	1.62E-50	0.786450251	0.294	0.185	6.81E-46	T cell	Msn
Rps26	8.18E-50	0.471994586	0.772	0.784	3.43E-45	T cell	Rps26
Myh9	1.59E-49	0.86801123	0.337	0.235	6.69E-45	T cell	Myh9
Tma7	4.06E-48	0.858404508	0.429	0.35	1.71E-43	T cell	Tma7
Rpl37	9.74E-48	0.44234904	0.803	0.823	4.09E-43	T cell	Rpl37
Rpl39	1.20E-47	0.394461422	0.837	0.846	5.02E-43	T cell	Rpl39
Wipf1	3.31E-47	0.812893335	0.279	0.177	1.39E-42	T cell	Wipf1
Anp32b	3.90E-47	0.836947372	0.517	0.462	1.64E-42	T cell	Anp32b
S100a101	6.20E-47	0.582381793	0.687	0.657	2.60E-42	T cell	S100a10
Ncor1	6.98E-47	0.876680332	0.428	0.346	2.93E-42	T cell	Ncor1
Leprotl1	1.08E-45	0.834752617	0.263	0.165	4.53E-41	T cell	Leprotl1
Rpl13	1.70E-45	0.511884101	0.707	0.719	7.12E-41	T cell	Rpl13
Cnbp	3.83E-45	0.809135251	0.446	0.381	1.61E-40	T cell	Cnbp
Rpl21	4.48E-45	0.619123237	0.668	0.661	1.88E-40	T cell	Rpl21
Rps10	1.53E-44	0.562510404	0.647	0.655	6.41E-40	T cell	Rps10
Rpl3	1.56E-44	0.364999597	0.878	0.899	6.57E-40	T cell	Rpl3
Cox5a	7.14E-44	0.83401527	0.321	0.227	3.00E-39	T cell	Cox5a
Ablim1	9.22E-43	0.819571904	0.42	0.339	3.87E-38	T cell	Ablim1
Nme1	1.44E-41	0.854222872	0.39	0.307	6.04E-37	T cell	Nme1
Rps5	2.94E-41	0.323831864	0.893	0.908	1.23E-36	T cell	Rps5
Rps19	6.53E-41	0.391909564	0.851	0.88	2.74E-36	T cell	Rps19
Itpr2	6.55E-41	0.869204006	0.263	0.17	2.75E-36	T cell	Itpr2
Tab2	7.26E-41	0.78979374	0.258	0.166	3.04E-36	T cell	Tab2
Ldha	7.78E-41	0.774192465	0.409	0.335	3.26E-36	T cell	Ldha
Rps21	9.89E-41	0.37134072	0.847	0.867	4.15E-36	T cell	Rps21
H2afj	1.92E-40	0.767506182	0.289	0.194	8.06E-36	T cell	H2afj
Rpl7a	2.23E-40	0.470918932	0.745	0.773	9.36E-36	T cell	Rpl7a
Rora	2.32E-40	0.899297207	0.36	0.272	9.73E-36	T cell	Rora
Ier5	3.35E-40	0.701981842	0.31	0.213	1.40E-35	T cell	Ier5
Rbm3	9.12E-40	0.800152207	0.411	0.344	3.83E-35	T cell	Rbm3
Rps3a1	1.39E-39	0.465151966	0.817	0.821	5.81E-35	T cell	Rps3a1
Sf3b1	2.00E-39	0.739738187	0.509	0.465	8.39E-35	T cell	Sf3b1
Naca	2.03E-39	0.515560867	0.669	0.664	8.51E-35	T cell	Naca
Rps28	2.13E-39	0.354146369	0.868	0.892	8.93E-35	T cell	Rps28
Xrn2	7.89E-39	0.834409202	0.272	0.184	3.31E-34	T cell	Xrn2
Pgk1	5.04E-38	0.84576649	0.358	0.278	2.12E-33	T cell	Pgk1
Esyt1	1.39E-37	0.803573592	0.269	0.183	5.84E-33	T cell	Esyt1
H3f3b	3.63E-37	0.517922003	0.733	0.734	1.52E-32	T cell	H3f3b
Dek	5.37E-37	0.962199369	0.404	0.331	2.25E-32	T cell	Dek
Nfkbiz	1.20E-36	0.870808616	0.29	0.2	5.04E-32	T cell	Nfkbiz
Arpc3	2.47E-36	0.760563845	0.398	0.326	1.04E-31	T cell	Arpc3
Rab8a	3.31E-36	0.766807769	0.302	0.217	1.39E-31	T cell	Rab8a
mt-Rnr1	4.64E-36	0.508296482	0.848	0.853	1.95E-31	T cell	mt-Rnr1
Eif3h	4.13E-35	0.711171924	0.484	0.446	1.73E-30	T cell	Eif3h
mt-Rnr2	5.35E-35	0.367726646	0.948	0.94	2.25E-30	T cell	mt-Rnr2
Irf1	6.57E-35	0.705406916	0.29	0.2	2.76E-30	T cell	Irf1
Rpl14	2.55E-34	0.353211081	0.815	0.836	1.07E-29	T cell	Rpl14
Atp5h	4.79E-33	0.588604927	0.578	0.574	2.01E-28	T cell	Atp5h
Eef1b2	1.24E-32	0.358583939	0.82	0.853	5.20E-28	T cell	Eef1b2
Tle51	1.71E-32	0.770067195	0.382	0.32	7.17E-28	T cell	Tle5
Tpm3-rs7	5.42E-32	0.662587498	0.317	0.239	2.27E-27	T cell	Tpm3-rs7
Cd47	6.00E-32	0.745379926	0.495	0.466	2.52E-27	T cell	Cd47
Cnn2	2.22E-31	0.743372311	0.333	0.261	9.33E-27	T cell	Cnn2
Clk1	2.53E-31	0.804408982	0.437	0.393	1.06E-26	T cell	Clk1
Hnrnpa3	3.44E-31	0.690551883	0.479	0.448	1.44E-26	T cell	Hnrnpa3
Tpr	3.54E-31	0.854144411	0.404	0.345	1.49E-26	T cell	Tpr
Hnrnpf	8.82E-31	0.690166002	0.301	0.227	3.70E-26	T cell	Hnrnpf
Prpf38b	1.56E-30	0.80948577	0.431	0.379	6.54E-26	T cell	Prpf38b
Pak2	3.75E-30	0.692347403	0.269	0.19	1.58E-25	T cell	Pak2
Rps27a	5.38E-30	0.33279738	0.83	0.859	2.26E-25	T cell	Rps27a
Ube2d3	3.80E-29	0.705284685	0.366	0.303	1.60E-24	T cell	Ube2d3
Rpl311	1.29E-28	0.322929795	0.855	0.874	5.43E-24	T cell	Rpl31
Psmb10	1.38E-28	0.722180791	0.322	0.249	5.79E-24	T cell	Psmb10
Btf3	1.51E-28	0.608046074	0.5	0.479	6.32E-24	T cell	Btf3
Actg1	3.59E-28	0.4304529	0.751	0.805	1.51E-23	T cell	Actg1
Ppp1r12a	5.00E-28	0.774204608	0.358	0.293	2.10E-23	T cell	Ppp1r12a
Gadd45b	6.56E-28	1.017529804	0.377	0.314	2.75E-23	T cell	Gadd45b
mt-Co1	1.20E-27	0.613295779	0.528	0.519	5.01E-23	T cell	mt-Co1
M6pr	1.25E-27	0.668730978	0.266	0.193	5.25E-23	T cell	M6pr
Rbm39	1.68E-27	0.555645723	0.572	0.568	7.03E-23	T cell	Rbm39
Tsc22d4	1.85E-27	0.718610958	0.312	0.243	7.76E-23	T cell	Tsc22d4
Iqgap1	2.61E-27	0.661507527	0.377	0.313	1.09E-22	T cell	Iqgap1
Nop53	4.59E-27	0.696777213	0.399	0.345	1.93E-22	T cell	Nop53
Rpl28	6.17E-27	0.395888877	0.727	0.753	2.59E-22	T cell	Rpl28
Ubc	2.13E-26	0.444508286	0.639	0.629	8.95E-22	T cell	Ubc
Rock1	3.25E-26	0.755139637	0.333	0.267	1.36E-21	T cell	Rock1
Ube2i	1.93E-25	0.683014323	0.342	0.282	8.09E-21	T cell	Ube2i
Lsp11	2.86E-25	0.385182892	0.485	0.415	1.20E-20	T cell	Lsp1
Ctcf	2.94E-25	0.767016174	0.267	0.199	1.23E-20	T cell	Ctcf
Hnrnpu	3.94E-25	0.613732414	0.533	0.531	1.65E-20	T cell	Hnrnpu
Clint1	5.84E-25	0.845275076	0.338	0.283	2.45E-20	T cell	Clint1
Snx5	8.21E-25	0.639460459	0.323	0.259	3.45E-20	T cell	Snx5
Rps25	1.28E-24	0.40904728	0.656	0.702	5.35E-20	T cell	Rps25
Ostf1	4.27E-24	0.65827572	0.296	0.229	1.79E-19	T cell	Ostf1
Snrpe	1.07E-23	0.690236963	0.34	0.284	4.48E-19	T cell	Snrpe
Hspa1b	1.13E-23	0.801979236	0.421	0.376	4.73E-19	T cell	Hspa1b
Cdc42	1.18E-23	0.497069449	0.593	0.613	4.94E-19	T cell	Cdc42
Tln1	2.55E-23	0.734382374	0.342	0.289	1.07E-18	T cell	Tln1
Ppp1r15a	6.23E-23	0.659541541	0.442	0.389	2.61E-18	T cell	Ppp1r15a
Saraf	6.73E-23	0.815806146	0.295	0.237	2.83E-18	T cell	Saraf
Eif1	1.02E-22	0.419216516	0.652	0.688	4.26E-18	T cell	Eif1
Ezr	8.38E-22	0.669772719	0.268	0.206	3.52E-17	T cell	Ezr
Ccnl1	2.05E-21	0.567736594	0.434	0.393	8.61E-17	T cell	Ccnl1
Gm49804	2.27E-21	0.527472854	0.501	0.5	9.52E-17	T cell	Gm49804
Syf2	1.38E-20	0.644182728	0.287	0.228	5.81E-16	T cell	Syf2
Npm1	1.39E-20	0.524415601	0.637	0.674	5.83E-16	T cell	Npm1
Sri	1.80E-20	0.64493537	0.316	0.267	7.56E-16	T cell	Sri
Rps27rt	2.24E-20	0.644894404	0.301	0.248	9.42E-16	T cell	Rps27rt
Rpl24	3.03E-20	0.421224942	0.609	0.638	1.27E-15	T cell	Rpl24
Tpm3	4.60E-20	0.552365617	0.488	0.474	1.93E-15	T cell	Tpm3
Pkm	5.72E-20	0.649325743	0.437	0.424	2.40E-15	T cell	Pkm
Mir703	1.42E-19	0.431380847	0.559	0.568	5.95E-15	T cell	Mir703
Eif5	2.45E-19	0.634828412	0.412	0.381	1.03E-14	T cell	Eif5
Anp32a	3.44E-19	0.645523829	0.359	0.316	1.44E-14	T cell	Anp32a
Rpl6	4.45E-19	0.439560487	0.571	0.587	1.87E-14	T cell	Rpl6
Ran	6.63E-19	0.688203949	0.352	0.316	2.78E-14	T cell	Ran
Myl12b	6.86E-19	0.608113141	0.39	0.36	2.88E-14	T cell	Myl12b
Micos10	1.10E-18	0.558892129	0.467	0.457	4.61E-14	T cell	Micos10
Hnrnpd	2.83E-18	0.655724288	0.309	0.263	1.19E-13	T cell	Hnrnpd
Rps3a3	1.55E-17	0.518305893	0.572	0.555	6.49E-13	T cell	Rps3a3
Gm108001	1.56E-17	0.345162289	0.9	0.935	6.56E-13	T cell	Gm10800
Tspo	3.00E-17	0.602129745	0.333	0.29	1.26E-12	T cell	Tspo
Anxa6	4.04E-17	0.651123511	0.409	0.391	1.70E-12	T cell	Anxa6
Slc3a2	4.04E-17	0.630293417	0.303	0.255	1.70E-12	T cell	Slc3a2
Psma2	4.06E-17	0.603994288	0.376	0.343	1.70E-12	T cell	Psma2
mt-Nd11	4.97E-17	0.37647549	0.675	0.691	2.09E-12	T cell	mt-Nd1
Rpl10a	5.32E-17	0.430631927	0.527	0.542	2.23E-12	T cell	Rpl10a
Atp6v1f	9.99E-17	0.594902404	0.255	0.207	4.19E-12	T cell	Atp6v1f
Rpl35	2.31E-16	0.464503529	0.508	0.528	9.71E-12	T cell	Rpl35
Cct2	3.14E-16	0.59549468	0.335	0.298	1.32E-11	T cell	Cct2
Crip11	3.25E-16	0.27847884	0.696	0.694	1.36E-11	T cell	Crip1
Rpl34	4.56E-16	0.564931844	0.411	0.398	1.91E-11	T cell	Rpl34
Ythdc1	4.83E-16	0.74497839	0.304	0.261	2.03E-11	T cell	Ythdc1
AU020206	1.37E-15	0.750512859	0.331	0.294	5.74E-11	T cell	AU020206
Nol7	1.45E-15	0.612616543	0.272	0.226	6.08E-11	T cell	Nol7
Gnai2	8.45E-15	0.364056859	0.656	0.69	3.54E-10	T cell	Gnai2
Nr4a11	9.16E-15	0.708591544	0.508	0.505	3.84E-10	T cell	Nr4a1
Ifrd1	1.84E-14	0.727715493	0.316	0.272	7.73E-10	T cell	Ifrd1
Btg2	3.46E-14	0.520003927	0.486	0.469	1.45E-09	T cell	Btg2
Prkar1a	3.54E-14	0.54896857	0.397	0.379	1.49E-09	T cell	Prkar1a
Eif3f	6.55E-14	0.440890022	0.528	0.556	2.75E-09	T cell	Eif3f
Polr1d	9.27E-14	0.582691998	0.283	0.244	3.89E-09	T cell	Polr1d
Ywhaz	1.14E-13	0.592131443	0.315	0.284	4.79E-09	T cell	Ywhaz
Wdr26	1.75E-13	0.583768503	0.354	0.326	7.36E-09	T cell	Wdr26
Nudcd3	2.14E-13	0.524712625	0.362	0.34	8.96E-09	T cell	Nudcd3
Raly	2.33E-13	0.585950165	0.277	0.237	9.77E-09	T cell	Raly
Snrpg	2.62E-13	0.6220793	0.351	0.331	1.10E-08	T cell	Snrpg
Hnrnpc	3.24E-13	0.611039208	0.387	0.375	1.36E-08	T cell	Hnrnpc
Taldo1	5.06E-13	0.558295446	0.293	0.253	2.12E-08	T cell	Taldo1
Dnajb1	1.13E-12	0.61772953	0.271	0.229	4.72E-08	T cell	Dnajb1
Uqcrh	1.27E-12	0.39358081	0.576	0.613	5.34E-08	T cell	Uqcrh
Hspe1	1.01E-11	0.632847178	0.347	0.332	4.23E-07	T cell	Hspe1
Srsf7	1.13E-11	0.52261334	0.267	0.232	4.73E-07	T cell	Srsf7
Tubb5	1.22E-11	0.251650143	0.322	0.458	5.11E-07	T cell	Tubb5
Ssrp1	1.58E-11	0.639144462	0.312	0.287	6.62E-07	T cell	Ssrp1
Rps2	3.34E-11	0.271447774	0.81	0.857	1.40E-06	T cell	Rps2
Rps10-ps2	3.78E-11	0.504665349	0.405	0.405	1.59E-06	T cell	Rps10-ps2
Cox6c	4.63E-11	0.359830483	0.595	0.648	1.94E-06	T cell	Cox6c
Hnrnpab	4.79E-11	0.550882328	0.412	0.413	2.01E-06	T cell	Hnrnpab
Macf1	5.31E-11	0.633625725	0.352	0.334	2.23E-06	T cell	Macf1
Ankrd11	6.63E-11	0.599659758	0.362	0.341	2.78E-06	T cell	Ankrd11
Taf1d	1.65E-10	0.579598127	0.267	0.234	6.93E-06	T cell	Taf1d
Eif5a	2.10E-10	0.536596356	0.383	0.383	8.79E-06	T cell	Eif5a
Hectd1	2.25E-10	0.62471031	0.275	0.245	9.44E-06	T cell	Hectd1
Prelid1	2.50E-10	0.533026483	0.29	0.265	1.05E-05	T cell	Prelid1
Mdh1	2.69E-10	0.550198025	0.311	0.287	1.13E-05	T cell	Mdh1
Myl12a	2.92E-10	0.529452155	0.395	0.397	1.22E-05	T cell	Myl12a
Rpl36al	9.13E-10	0.514250668	0.282	0.256	3.83E-05	T cell	Rpl36al
Cox4i1	2.85E-09	0.284618552	0.69	0.76	0.000119754	T cell	Cox4i1
H3f3a	3.08E-09	0.382777707	0.483	0.506	0.000129421	T cell	H3f3a
Ube2b	3.56E-09	0.627752658	0.288	0.265	0.000149189	T cell	Ube2b
Psmb3	3.64E-09	0.544006755	0.361	0.357	0.000152883	T cell	Psmb3
Ddx39b	4.01E-09	0.529853197	0.317	0.302	0.000168062	T cell	Ddx39b
Atp5b	4.17E-09	0.440516723	0.455	0.479	0.000175028	T cell	Atp5b
Atp5e	5.75E-09	0.37332073	0.524	0.563	0.000241385	T cell	Atp5e
Eif3a	6.53E-09	0.529327791	0.474	0.492	0.000273798	T cell	Eif3a
Arpp19	6.92E-09	0.558579385	0.276	0.252	0.000290497	T cell	Arpp19
Srsf3	7.30E-09	0.482865151	0.441	0.46	0.000306289	T cell	Srsf3
Atp5g3	8.66E-09	0.452594924	0.459	0.487	0.000363556	T cell	Atp5g3
Snrnp70	1.11E-08	0.516190534	0.435	0.45	0.000464354	T cell	Snrnp70
Chd2	1.82E-08	0.646307342	0.279	0.256	0.00076557	T cell	Chd2
Bzw1	2.02E-08	0.561360896	0.293	0.275	0.000849668	T cell	Bzw1
Pitpna	2.83E-08	0.463031978	0.311	0.289	0.001185464	T cell	Pitpna
mt-Nd41	2.93E-08	0.318357959	0.602	0.618	0.001229701	T cell	mt-Nd4
Ppp2r5c	8.67E-08	0.503662447	0.283	0.261	0.00363988	T cell	Ppp2r5c
Gm108011	8.95E-08	0.318547319	0.668	0.711	0.003757402	T cell	Gm10801
Hspa4	9.25E-08	0.541492069	0.316	0.301	0.003881651	T cell	Hspa4
Luc7l2	1.09E-07	0.527453954	0.321	0.312	0.004553052	T cell	Luc7l2
Sltm	1.27E-07	0.636491032	0.308	0.294	0.00532031	T cell	Sltm
Gm157721	1.32E-07	0.346231729	0.538	0.588	0.005532261	T cell	Gm15772
Ywhab	1.74E-07	0.47053227	0.475	0.508	0.00730328	T cell	Ywhab
Rpsa-ps10	1.84E-07	0.451084494	0.443	0.46	0.007740409	T cell	Rpsa-ps10
Gm98431	2.35E-07	0.474864388	0.342	0.332	0.009842419	T cell	Gm9843
Emg1	4.08E-07	0.46821588	0.254	0.233	0.017138392	T cell	Emg1
Ndufb7	4.85E-07	0.4589153	0.311	0.299	0.020330042	T cell	Ndufb7
Vdac2	9.30E-07	0.473606842	0.335	0.327	0.039017608	T cell	Vdac2
Rsrc2	9.81E-07	0.538460237	0.3	0.286	0.041158856	T cell	Rsrc2
Atp5f1	1.60E-06	0.465534861	0.383	0.391	0.067062682	T cell	Atp5f1
Rpl27a	2.03E-06	0.44143415	0.344	0.345	0.085133265	T cell	Rpl27a
Psmb1	2.30E-06	0.426186742	0.454	0.484	0.09654483	T cell	Psmb1
Slc25a3	2.61E-06	0.442006678	0.465	0.502	0.109335274	T cell	Slc25a3
Cdk11b	3.41E-06	0.584272207	0.314	0.307	0.143221238	T cell	Cdk11b
Rpl9-ps6	3.78E-06	0.419204569	0.425	0.449	0.158441386	T cell	Rpl9-ps6
Sfpq	5.84E-06	0.461907041	0.434	0.469	0.244874906	T cell	Sfpq
Dnajc8	6.30E-06	0.478638662	0.269	0.255	0.264279046	T cell	Dnajc8
Dusp1	8.87E-06	0.508137014	0.454	0.481	0.37232055	T cell	Dusp1
Gm11361	9.09E-06	0.43921648	0.282	0.273	0.381342669	T cell	Gm11361
Gm8624	1.13E-05	0.421750839	0.271	0.259	0.47436196	T cell	Gm8624
Uqcrq	2.57E-05	0.418879711	0.314	0.311	1	T cell	Uqcrq
Rbm25	2.94E-05	0.450234215	0.46	0.493	1	T cell	Rbm25
Tomm7	4.66E-05	0.404688214	0.316	0.316	1	T cell	Tomm7
Thrap3	4.73E-05	0.48073966	0.279	0.273	1	T cell	Thrap3
Rnf130	4.81E-05	0.251852974	0.201	0.265	1	T cell	Rnf130
Trir	5.67E-05	0.471827296	0.258	0.248	1	T cell	Trir
Nipbl	6.26E-05	0.528359196	0.33	0.332	1	T cell	Nipbl
Mrpl33	7.45E-05	0.480245774	0.294	0.291	1	T cell	Mrpl33
Hnrnpm	9.86E-05	0.46969126	0.338	0.347	1	T cell	Hnrnpm
Cox6b1	0.000112006	0.335800973	0.472	0.515	1	T cell	Cox6b1
Eif3e	0.00014376	0.447504211	0.308	0.31	1	T cell	Eif3e
Snrpb	0.000185499	0.399834579	0.373	0.392	1	T cell	Snrpb
Hnrnpa1	0.000189179	0.427748139	0.338	0.347	1	T cell	Hnrnpa1
mt-Nd21	0.00021522	0.468740594	0.355	0.366	1	T cell	mt-Nd2
Ewsr1	0.000342625	0.414903929	0.324	0.332	1	T cell	Ewsr1
Ubl5	0.000351076	0.407443915	0.274	0.271	1	T cell	Ubl5
Cox7b	0.000420761	0.430667351	0.332	0.343	1	T cell	Cox7b
Ubxn4	0.000427358	0.2750643	0.241	0.309	1	T cell	Ubxn4
Ppp2ca	0.000655674	0.443627345	0.281	0.281	1	T cell	Ppp2ca
Zfp91	0.000767858	0.419347283	0.304	0.304	1	T cell	Zfp91
Ggnbp2	0.001045289	0.476937951	0.331	0.343	1	T cell	Ggnbp2
Atp5j2	0.001099784	0.284850671	0.55	0.615	1	T cell	Atp5j2
Atp5mpl	0.001157278	0.381532608	0.4	0.435	1	T cell	Atp5mpl
Atp5a1	0.001182523	0.292294381	0.531	0.601	1	T cell	Atp5a1
Tbca	0.001231189	0.434366337	0.285	0.29	1	T cell	Tbca
Cct7	0.001373	0.400539952	0.342	0.36	1	T cell	Cct7
Atp1b31	0.00153328	0.443282656	0.32	0.325	1	T cell	Atp1b3
Pafah1b1	0.00319158	0.45109014	0.332	0.353	1	T cell	Pafah1b1
Acin1	0.003324125	0.482318468	0.263	0.265	1	T cell	Acin1
Smc1a	0.003367914	0.269390145	0.291	0.364	1	T cell	Smc1a
Chd4	0.003773395	0.449958762	0.428	0.473	1	T cell	Chd4
Mycbp2	0.005191699	0.533105107	0.259	0.262	1	T cell	Mycbp2
Ccnd21	0.007072719	0.398557311	0.433	0.47	1	T cell	Ccnd2
Cox5b	0.008194563	0.432199844	0.272	0.282	1	T cell	Cox5b
Wnk1	0.009754714	0.414352556	0.317	0.333	1	T cell	Wnk1
Cd74	0	5.456577945	0.689	0.027	0	Myeloid	Cd74
H2-Ab1	0	4.827675612	0.568	0.018	0	Myeloid	H2-Ab1
H2-Eb1	0	4.772895766	0.564	0.024	0	Myeloid	H2-Eb1
Ctss	0	4.760632005	0.767	0.033	0	Myeloid	Ctss
Lyz2	0	4.546458092	0.574	0.028	0	Myeloid	Lyz2
H2-Aa	0	4.50019668	0.533	0.019	0	Myeloid	H2-Aa
C1qa	0	4.049094428	0.463	0.005	0	Myeloid	C1qa
Ighm	0	3.688906214	0.401	0.017	0	Myeloid	Ighm
C1qb	0	3.503105945	0.446	0.004	0	Myeloid	C1qb
H2-Ea-ps	0	3.092049908	0.339	0.005	0	Myeloid	H2-Ea-ps
Csf1r	0	3.078488926	0.473	0.018	0	Myeloid	Csf1r
C1qc	0	3.019192907	0.416	0.003	0	Myeloid	C1qc
Tyrobp	0	2.951308345	0.642	0.03	0	Myeloid	Tyrobp
Mpeg1	0	2.937052191	0.508	0.006	0	Myeloid	Mpeg1
Ccl3	0	2.877915625	0.343	0.021	0	Myeloid	Ccl3
Cybb	0	2.864539626	0.496	0.01	0	Myeloid	Cybb
Cx3cr1	0	2.792963107	0.458	0.06	0	Myeloid	Cx3cr1
Laptm51	0	2.773502772	0.791	0.096	0	Myeloid	Laptm5
Aif1	0	2.72497862	0.48	0.009	0	Myeloid	Aif1
Plbd1	0	2.707826496	0.415	0.015	0	Myeloid	Plbd1
Fcer1g	0	2.695078835	0.556	0.027	0	Myeloid	Fcer1g
Cd83	0	2.511327115	0.36	0.009	0	Myeloid	Cd83
Pf4	0	2.508315054	0.255	0.001	0	Myeloid	Pf4
Ccrl2	0	2.401420413	0.299	0.023	0	Myeloid	Ccrl2
Unc93b1	0	2.347138902	0.533	0.045	0	Myeloid	Unc93b1
Alox5ap	0	2.34491176	0.43	0.009	0	Myeloid	Alox5ap
Lgmn	0	2.274097553	0.418	0.068	0	Myeloid	Lgmn
Coro1a1	0	2.26716884	0.735	0.102	0	Myeloid	Coro1a
Irf8	0	2.220537616	0.384	0.049	0	Myeloid	Irf8
Mrc1	0	2.207128323	0.282	0.023	0	Myeloid	Mrc1
Ms4a6c	0	2.187784695	0.384	0.006	0	Myeloid	Ms4a6c
Ccl4	0	2.183251054	0.311	0.028	0	Myeloid	Ccl4
Ctsc	0	2.167023679	0.413	0.042	0	Myeloid	Ctsc
Ly86	0	2.056111756	0.377	0.019	0	Myeloid	Ly86
Mafb	0	2.022605313	0.308	0.023	0	Myeloid	Mafb
Cyth4	0	1.938021748	0.436	0.031	0	Myeloid	Cyth4
Fcgr3	0	1.857712557	0.314	0.007	0	Myeloid	Fcgr3
Ptpn6	0	1.841910455	0.367	0.026	0	Myeloid	Ptpn6
H2-DMb1	0	1.813827489	0.283	0.008	0	Myeloid	H2-DMb1
H2-DMa	0	1.803968915	0.35	0.015	0	Myeloid	H2-DMa
Cd14	0	1.800299301	0.273	0.022	0	Myeloid	Cd14
Rgs10	0	1.789090944	0.341	0.035	0	Myeloid	Rgs10
Pld4	0	1.784810017	0.347	0.002	0	Myeloid	Pld4
Sirpa	0	1.762177124	0.377	0.063	0	Myeloid	Sirpa
Plek	0	1.757710408	0.325	0.034	0	Myeloid	Plek
Apobec1	0	1.713032666	0.283	0.014	0	Myeloid	Apobec1
Hcls11	0	1.690082785	0.415	0.042	0	Myeloid	Hcls1
Lcp11	0	1.676760615	0.502	0.102	0	Myeloid	Lcp1
Ncf1	0	1.671782593	0.3	0.009	0	Myeloid	Ncf1
C3ar1	0	1.629182688	0.256	0.006	0	Myeloid	C3ar1
Tmsb4x1	0	1.606407612	0.983	0.913	0	Myeloid	Tmsb4x
Pik3ap1	0	1.573794914	0.31	0.032	0	Myeloid	Pik3ap1
Clec12a	0	1.55782629	0.262	0.005	0	Myeloid	Clec12a
Spi1	0	1.530153348	0.318	0.01	0	Myeloid	Spi1
Irf5	0	1.522544909	0.296	0.027	0	Myeloid	Irf5
Cd521	0	1.501280081	0.623	0.179	0	Myeloid	Cd52
Lyn	0	1.494555723	0.327	0.049	0	Myeloid	Lyn
Mir142hg1	0	1.42117388	0.329	0.04	0	Myeloid	Mir142hg
Adgre1	0	1.408156795	0.25	0.023	0	Myeloid	Adgre1
Skap2	0	1.407303137	0.325	0.053	0	Myeloid	Skap2
Gmfg1	0	1.389414362	0.328	0.044	0	Myeloid	Gmfg
Lyl1	0	1.385222794	0.258	0.014	0	Myeloid	Lyl1
Fgd2	0	1.373455564	0.251	0.006	0	Myeloid	Fgd2
Il10ra	0	1.357905084	0.261	0.015	0	Myeloid	Il10ra
Arhgap301	0	1.338889393	0.288	0.037	0	Myeloid	Arhgap30
Ptprc1	0	1.330728057	0.473	0.098	0	Myeloid	Ptprc
Nckap1l	0	1.304642121	0.278	0.027	0	Myeloid	Nckap1l
Efhd21	4.76E-307	1.649601077	0.447	0.108	2.00E-302	Myeloid	Efhd2
Mef2c	7.62E-304	1.606148475	0.375	0.074	3.20E-299	Myeloid	Mef2c
Lst1	2.82E-301	1.49852547	0.257	0.034	1.18E-296	Myeloid	Lst1
Actb1	4.29E-297	1.327252607	0.973	0.91	1.80E-292	Myeloid	Actb
Inpp5d	3.75E-293	1.384583059	0.329	0.057	1.58E-288	Myeloid	Inpp5d
Tpd52	5.02E-291	1.285222884	0.275	0.04	2.11E-286	Myeloid	Tpd52
B2m1	5.61E-284	1.441396339	0.912	0.717	2.36E-279	Myeloid	B2m
Ccr21	1.93E-279	1.630474642	0.276	0.042	8.11E-275	Myeloid	Ccr2
Fyb1	1.39E-277	1.857667977	0.393	0.089	5.84E-273	Myeloid	Fyb
Vsir	2.24E-264	1.463384419	0.328	0.064	9.38E-260	Myeloid	Vsir
H2-K11	1.76E-262	1.372771282	0.816	0.45	7.38E-258	Myeloid	H2-K1
Arhgdib1	2.58E-254	1.290621752	0.432	0.11	1.08E-249	Myeloid	Arhgdib
Actr31	4.29E-252	1.698802409	0.597	0.241	1.80E-247	Myeloid	Actr3
Rgs11	1.23E-250	2.071025243	0.298	0.054	5.14E-246	Myeloid	Rgs1
Rgs21	1.69E-238	1.852801069	0.644	0.274	7.07E-234	Myeloid	Rgs2
Trf1	3.85E-238	0.903104544	0.435	0.114	1.62E-233	Myeloid	Trf
Ehd4	6.28E-237	1.434442306	0.378	0.093	2.64E-232	Myeloid	Ehd4
Gm89951	1.17E-233	1.230506631	0.256	0.042	4.93E-229	Myeloid	Gm8995
Arl4c1	1.15E-232	1.339623262	0.319	0.067	4.81E-228	Myeloid	Arl4c
Slfn21	2.21E-232	1.200498828	0.261	0.045	9.29E-228	Myeloid	Slfn2
Fam49b	1.29E-222	1.146089158	0.274	0.051	5.42E-218	Myeloid	Fam49b
Snx51	3.81E-221	1.694321666	0.574	0.246	1.60E-216	Myeloid	Snx5
Man2b1	2.23E-215	1.664798497	0.394	0.117	9.37E-211	Myeloid	Man2b1
Pim11	5.47E-215	1.786553547	0.474	0.158	2.29E-210	Myeloid	Pim1
Arrb21	8.75E-214	1.189619189	0.314	0.069	3.67E-209	Myeloid	Arrb2
Sla1	2.31E-213	1.038968108	0.251	0.044	9.69E-209	Myeloid	Sla
H2-D11	1.07E-212	1.279997587	0.773	0.473	4.48E-208	Myeloid	H2-D1
Otulinl	2.04E-208	1.378118348	0.348	0.088	8.55E-204	Myeloid	Otulinl
Cfl11	9.90E-208	1.354962651	0.805	0.595	4.15E-203	Myeloid	Cfl1
Rac21	2.09E-204	0.909704332	0.334	0.074	8.76E-200	Myeloid	Rac2
Psmb81	2.50E-203	1.536670512	0.545	0.218	1.05E-198	Myeloid	Psmb8
Arpc21	5.69E-202	1.426535513	0.787	0.562	2.39E-197	Myeloid	Arpc2
Adgre51	2.59E-201	1.263112428	0.32	0.076	1.09E-196	Myeloid	Adgre5
Serinc31	1.61E-191	1.508137182	0.714	0.442	6.77E-187	Myeloid	Serinc3
Arhgap451	1.20E-188	1.214762693	0.428	0.136	5.02E-184	Myeloid	Arhgap45
Pip4k2a	2.98E-188	1.26772427	0.321	0.082	1.25E-183	Myeloid	Pip4k2a
Limd21	5.44E-182	1.15570744	0.321	0.081	2.28E-177	Myeloid	Limd2
Cotl11	4.09E-178	1.494596157	0.623	0.333	1.72E-173	Myeloid	Cotl1
Ftl11	3.31E-170	1.430762159	0.858	0.753	1.39E-165	Myeloid	Ftl1
Psmb91	1.25E-158	1.179761981	0.34	0.102	5.25E-154	Myeloid	Psmb9
Dock10	9.86E-158	1.127886517	0.287	0.074	4.14E-153	Myeloid	Dock10
H3f3a1	2.35E-155	1.282907418	0.7	0.491	9.86E-151	Myeloid	H3f3a
Srgn1	6.82E-153	1.589809506	0.557	0.274	2.86E-148	Myeloid	Srgn
Ikzf11	2.59E-152	0.959586637	0.251	0.058	1.08E-147	Myeloid	Ikzf1
Psap	1.12E-151	1.331185163	0.911	0.907	4.69E-147	Myeloid	Psap
Calm11	7.59E-148	1.12570747	0.788	0.601	3.19E-143	Myeloid	Calm1
Ier51	6.92E-146	1.578709808	0.467	0.208	2.90E-141	Myeloid	Ier5
Mcl1	2.25E-139	1.498561513	0.591	0.344	9.42E-135	Myeloid	Mcl1
H2afz1	9.86E-137	1.490889915	0.567	0.317	4.14E-132	Myeloid	H2afz
Klf61	5.01E-135	1.726058918	0.58	0.335	2.10E-130	Myeloid	Klf6
Syngr2	1.15E-133	1.328736109	0.386	0.151	4.83E-129	Myeloid	Syngr2
Gnai21	1.38E-132	0.986787113	0.807	0.678	5.80E-128	Myeloid	Gnai2
Baz1a	1.00E-129	1.07862662	0.266	0.075	4.21E-125	Myeloid	Baz1a
Nfkbia1	1.07E-129	1.545487274	0.642	0.397	4.49E-125	Myeloid	Nfkbia
Dock8	2.62E-129	1.001209201	0.253	0.068	1.10E-124	Myeloid	Dock8
Arsb	5.40E-127	1.230778221	0.322	0.111	2.27E-122	Myeloid	Arsb
Ucp22	9.41E-126	1.295601576	0.575	0.345	3.95E-121	Myeloid	Ucp2
Grk2	8.04E-124	0.935011574	0.272	0.081	3.37E-119	Myeloid	Grk2
Prkcd	1.70E-121	1.15632109	0.279	0.088	7.13E-117	Myeloid	Prkcd
Fau1	7.12E-120	0.757988062	0.91	0.866	2.99E-115	Myeloid	Fau
Ctsb	1.22E-118	1.948137992	0.637	0.5	5.10E-114	Myeloid	Ctsb
Samhd1	3.74E-118	1.265069896	0.346	0.132	1.57E-113	Myeloid	Samhd1
Tnfaip31	9.58E-112	1.132521611	0.289	0.094	4.02E-107	Myeloid	Tnfaip3
Cmtm7	8.67E-109	0.989279965	0.256	0.081	3.64E-104	Myeloid	Cmtm7
Dazap21	1.30E-108	1.164163943	0.489	0.259	5.46E-104	Myeloid	Dazap2
Hexb	1.86E-108	1.91169107	0.461	0.259	7.80E-104	Myeloid	Hexb
Gpx1	3.19E-108	1.199783869	0.707	0.551	1.34E-103	Myeloid	Gpx1
Ctsz	2.49E-107	1.326253411	0.573	0.376	1.05E-102	Myeloid	Ctsz
Arpc51	2.55E-107	1.178293411	0.553	0.34	1.07E-102	Myeloid	Arpc5
Arpc1b1	1.44E-106	1.053669223	0.686	0.519	6.04E-102	Myeloid	Arpc1b
Ppia1	1.44E-104	0.74054989	0.915	0.874	6.04E-100	Myeloid	Ppia
Rilpl2	4.46E-104	1.199969181	0.25	0.08	1.87E-99	Myeloid	Rilpl2
Ptpn1	1.98E-103	1.153881725	0.317	0.122	8.31E-99	Myeloid	Ptpn1
Myo5a	2.02E-100	1.156969875	0.279	0.1	8.50E-96	Myeloid	Myo5a
Rap1b1	4.57E-93	1.140919044	0.611	0.43	1.92E-88	Myeloid	Rap1b
Vasp1	6.28E-88	0.982332138	0.306	0.124	2.63E-83	Myeloid	Vasp
Pfn11	1.70E-87	0.836855105	0.64	0.467	7.14E-83	Myeloid	Pfn1
H2afy1	1.48E-85	1.2743301	0.446	0.25	6.21E-81	Myeloid	H2afy
Dock21	2.91E-84	0.790035194	0.261	0.093	1.22E-79	Myeloid	Dock2
Hmgb21	6.19E-84	1.422499207	0.349	0.158	2.60E-79	Myeloid	Hmgb2
Kctd121	2.41E-77	1.156515365	0.374	0.194	1.01E-72	Myeloid	Kctd12
Capza2	9.36E-77	1.078506742	0.412	0.23	3.93E-72	Myeloid	Capza2
Ifi30	1.36E-74	1.430610381	0.449	0.287	5.69E-70	Myeloid	Ifi30
Actr21	1.79E-73	0.944571296	0.38	0.197	7.52E-69	Myeloid	Actr2
Cst31	4.53E-72	1.063220192	0.859	0.846	1.90E-67	Myeloid	Cst3
Snx2	1.78E-70	1.007857684	0.296	0.136	7.46E-66	Myeloid	Snx2
H3f3b1	2.07E-70	0.809962929	0.81	0.729	8.70E-66	Myeloid	H3f3b
Rps291	7.06E-70	0.536899072	0.925	0.902	2.96E-65	Myeloid	Rps29
Clta	5.08E-68	1.0069467	0.521	0.367	2.13E-63	Myeloid	Clta
Apoe	9.63E-68	3.206428671	0.6	0.576	4.04E-63	Myeloid	Apoe
Tmem176b1	5.33E-67	1.31458989	0.47	0.319	2.24E-62	Myeloid	Tmem176b
Prkcb	2.69E-65	0.93966719	0.265	0.113	1.13E-60	Myeloid	Prkcb
Nfe2l2	8.70E-64	1.306521913	0.304	0.152	3.65E-59	Myeloid	Nfe2l2
Zfand5	1.62E-62	1.070440136	0.37	0.209	6.80E-58	Myeloid	Zfand5
Nfkbiz1	3.63E-62	1.254887144	0.363	0.2	1.52E-57	Myeloid	Nfkbiz
Sp1001	6.61E-62	0.876777174	0.296	0.14	2.77E-57	Myeloid	Sp100
Npc21	7.99E-62	0.855758166	0.719	0.657	3.35E-57	Myeloid	Npc2
Arpc4	3.14E-60	0.841260474	0.333	0.172	1.32E-55	Myeloid	Arpc4
Ctsa	1.89E-59	1.06876999	0.38	0.229	7.93E-55	Myeloid	Ctsa
Arpc31	8.13E-59	0.899805422	0.482	0.324	3.41E-54	Myeloid	Arpc3
Tpm31	2.49E-58	0.898632025	0.593	0.468	1.04E-53	Myeloid	Tpm3
Camk1d	3.18E-58	0.940221664	0.318	0.159	1.33E-53	Myeloid	Camk1d
Atp6v0b	5.20E-57	0.967994774	0.381	0.225	2.18E-52	Myeloid	Atp6v0b
Snx321	4.33E-55	0.830250853	0.317	0.166	1.82E-50	Myeloid	Snx32
Grb2	2.36E-54	0.850593934	0.345	0.192	9.92E-50	Myeloid	Grb2
Capzb1	1.01E-53	0.873805582	0.528	0.392	4.22E-49	Myeloid	Capzb
Sh3bgrl31	1.55E-53	0.721036073	0.312	0.16	6.49E-49	Myeloid	Sh3bgrl3
Ppp1r181	2.33E-53	0.710658509	0.272	0.13	9.76E-49	Myeloid	Ppp1r18
Ccnl11	7.62E-53	1.023197355	0.523	0.389	3.20E-48	Myeloid	Ccnl1
Slc25a51	1.04E-52	0.877992873	0.353	0.206	4.35E-48	Myeloid	Slc25a5
Taldo11	1.67E-52	1.11164531	0.394	0.249	6.99E-48	Myeloid	Taldo1
Sub11	6.98E-52	0.896394435	0.438	0.29	2.93E-47	Myeloid	Sub1
Coro1b	9.26E-52	0.80746967	0.336	0.188	3.89E-47	Myeloid	Coro1b
Cdc421	1.80E-51	0.716308819	0.679	0.607	7.54E-47	Myeloid	Cdc42
Ssh2	1.51E-50	0.792850562	0.296	0.151	6.36E-46	Myeloid	Ssh2
Picalm	5.29E-50	0.968556	0.439	0.302	2.22E-45	Myeloid	Picalm
Msn1	9.02E-50	0.770400298	0.338	0.187	3.78E-45	Myeloid	Msn
Pitpna1	1.05E-49	0.899561232	0.427	0.282	4.41E-45	Myeloid	Pitpna
Mkrn1	1.61E-49	0.842592786	0.292	0.152	6.74E-45	Myeloid	Mkrn1
Rps111	8.04E-49	0.614720882	0.753	0.729	3.37E-44	Myeloid	Rps11
Serp1	1.28E-48	0.983659048	0.349	0.212	5.37E-44	Myeloid	Serp1
Sdcbp	1.16E-47	1.03885556	0.342	0.206	4.88E-43	Myeloid	Sdcbp
Dbnl	1.23E-47	0.829109628	0.258	0.128	5.15E-43	Myeloid	Dbnl
Klf2	6.80E-47	1.203186977	0.465	0.325	2.85E-42	Myeloid	Klf2
Adam17	3.39E-46	0.944374475	0.258	0.13	1.42E-41	Myeloid	Adam17
Psme11	7.77E-46	0.861917009	0.4	0.259	3.26E-41	Myeloid	Psme1
Sat1	4.76E-45	1.053160119	0.442	0.311	2.00E-40	Myeloid	Sat1
Zfp36	3.47E-44	1.035831387	0.704	0.644	1.45E-39	Myeloid	Zfp36
Cyba1	7.78E-44	0.804977346	0.553	0.454	3.27E-39	Myeloid	Cyba
Gusb	7.82E-43	0.976395277	0.297	0.173	3.28E-38	Myeloid	Gusb
Vdac21	3.64E-42	0.873388312	0.444	0.321	1.53E-37	Myeloid	Vdac2
Wdr1	5.35E-42	0.657591865	0.251	0.127	2.24E-37	Myeloid	Wdr1
Mndal	8.27E-42	0.818796478	0.27	0.144	3.47E-37	Myeloid	Mndal
Rbpj	1.07E-41	0.739187075	0.253	0.129	4.48E-37	Myeloid	Rbpj
Mapkapk2	1.24E-41	0.863498982	0.296	0.168	5.21E-37	Myeloid	Mapkapk2
Hspa81	6.10E-40	0.717923284	0.605	0.527	2.56E-35	Myeloid	Hspa8
Atp6v1b2	7.43E-39	0.869060811	0.25	0.134	3.12E-34	Myeloid	Atp6v1b2
Psme21	7.50E-39	0.840462603	0.498	0.387	3.15E-34	Myeloid	Psme2
Ostf11	8.51E-39	0.799735152	0.356	0.229	3.57E-34	Myeloid	Ostf1
Grn	4.57E-38	1.135156889	0.563	0.517	1.92E-33	Myeloid	Grn
Actg11	1.30E-37	0.700638825	0.801	0.799	5.44E-33	Myeloid	Actg1
Eif51	1.69E-37	0.719136402	0.489	0.378	7.08E-33	Myeloid	Eif5
Ubc1	1.96E-37	0.892114146	0.671	0.628	8.23E-33	Myeloid	Ubc
M6pr1	2.05E-36	0.795851199	0.313	0.194	8.60E-32	Myeloid	M6pr
Atp6v0c	3.19E-36	0.836845824	0.394	0.281	1.34E-31	Myeloid	Atp6v0c
Slc6a6	4.80E-36	0.631342728	0.28	0.156	2.01E-31	Myeloid	Slc6a6
Hexa1	6.10E-36	0.922824536	0.5	0.409	2.56E-31	Myeloid	Hexa
Fnbp11	1.21E-35	0.838237421	0.284	0.166	5.09E-31	Myeloid	Fnbp1
Arhgap151	1.47E-35	0.719439363	0.272	0.15	6.18E-31	Myeloid	Arhgap15
Gdi2	3.59E-35	0.678750272	0.591	0.526	1.51E-30	Myeloid	Gdi2
Tpm3-rs71	4.99E-35	0.83731843	0.355	0.24	2.09E-30	Myeloid	Tpm3-rs7
Arid4a	8.02E-35	0.833654007	0.307	0.187	3.36E-30	Myeloid	Arid4a
mt-Nd42	2.01E-34	0.754825885	0.685	0.611	8.42E-30	Myeloid	mt-Nd4
Ppp6r11	3.50E-34	0.71787116	0.335	0.214	1.47E-29	Myeloid	Ppp6r1
Taok3	2.02E-33	0.726624599	0.265	0.152	8.47E-29	Myeloid	Taok3
Dek1	2.55E-32	0.875135781	0.438	0.333	1.07E-27	Myeloid	Dek
Ybx1	3.53E-32	0.628368261	0.65	0.615	1.48E-27	Myeloid	Ybx1
Ptma1	5.18E-32	0.665612887	0.826	0.815	2.17E-27	Myeloid	Ptma
Clic11	6.47E-32	0.642488223	0.556	0.477	2.71E-27	Myeloid	Clic1
Patl21	1.06E-31	0.667881779	0.317	0.201	4.45E-27	Myeloid	Patl2
Sh3glb1	2.06E-31	0.805819352	0.412	0.305	8.64E-27	Myeloid	Sh3glb1
Ftl1-ps1	2.62E-31	0.879050028	0.321	0.219	1.10E-26	Myeloid	Ftl1-ps1
Atf31	4.85E-31	1.31266846	0.364	0.258	2.03E-26	Myeloid	Atf3
Tln11	1.65E-29	0.713201338	0.395	0.288	6.94E-25	Myeloid	Tln1
Litaf	2.33E-29	0.797782446	0.293	0.19	9.78E-25	Myeloid	Litaf
Hnrnpa2b11	3.20E-29	0.612294501	0.64	0.604	1.34E-24	Myeloid	Hnrnpa2b1
Vamp8	3.30E-29	0.686863714	0.335	0.225	1.38E-24	Myeloid	Vamp8
Prdx5	2.02E-28	0.971625202	0.489	0.43	8.49E-24	Myeloid	Prdx5
Ifi2031	3.18E-28	0.667914669	0.25	0.147	1.33E-23	Myeloid	Ifi203
Hsp90aa11	9.38E-28	0.839351093	0.595	0.539	3.93E-23	Myeloid	Hsp90aa1
Hspa1a	9.75E-28	1.543178683	0.475	0.415	4.09E-23	Myeloid	Hspa1a
Zeb2	1.33E-27	0.929547929	0.366	0.266	5.59E-23	Myeloid	Zeb2
Iqgap11	1.74E-27	0.715119162	0.413	0.314	7.32E-23	Myeloid	Iqgap1
Tmem176a1	2.30E-27	0.8499692	0.353	0.253	9.66E-23	Myeloid	Tmem176a
Arl6ip11	1.58E-26	0.719861684	0.375	0.273	6.61E-22	Myeloid	Arl6ip1
Nfkb11	2.94E-26	0.648437556	0.286	0.182	1.23E-21	Myeloid	Nfkb1
Gapdh1	3.10E-25	0.666812684	0.51	0.453	1.30E-20	Myeloid	Gapdh
Lamp1	1.63E-24	0.814159117	0.514	0.474	6.83E-20	Myeloid	Lamp1
Oaz11	4.06E-24	0.45987166	0.688	0.677	1.70E-19	Myeloid	Oaz1
Dab2	4.82E-24	1.100625128	0.275	0.191	2.02E-19	Myeloid	Dab2
Ifrd11	1.49E-23	1.026206858	0.361	0.271	6.24E-19	Myeloid	Ifrd1
Ifi27l2a1	1.73E-23	0.873981659	0.473	0.402	7.26E-19	Myeloid	Ifi27l2a
mt-Nd12	1.79E-23	0.602031711	0.704	0.688	7.51E-19	Myeloid	mt-Nd1
Gm2a1	2.03E-23	0.850099861	0.324	0.238	8.51E-19	Myeloid	Gm2a
Atox1	2.54E-23	0.726099324	0.334	0.245	1.06E-18	Myeloid	Atox1
Akr1a1	2.77E-22	0.600616828	0.57	0.54	1.16E-17	Myeloid	Akr1a1
Rnf1301	4.71E-22	0.696257263	0.338	0.253	1.98E-17	Myeloid	Rnf130
Rps91	9.01E-21	0.323168542	0.923	0.941	3.78E-16	Myeloid	Rps9
Tmbim6	2.74E-20	0.619413725	0.454	0.394	1.15E-15	Myeloid	Tmbim6
Atp2b1	3.17E-20	0.729641881	0.416	0.34	1.33E-15	Myeloid	Atp2b1
Trafd1	3.51E-20	0.604585653	0.261	0.175	1.47E-15	Myeloid	Trafd1
Scamp2	4.54E-20	0.647952618	0.258	0.176	1.91E-15	Myeloid	Scamp2
Cdkn1a	7.17E-20	1.084571447	0.255	0.175	3.01E-15	Myeloid	Cdkn1a
Tma71	1.36E-19	0.607694676	0.423	0.354	5.70E-15	Myeloid	Tma7
Ly6e	2.24E-19	0.731573082	0.54	0.506	9.40E-15	Myeloid	Ly6e
Elf11	3.75E-19	0.550451993	0.269	0.182	1.58E-14	Myeloid	Elf1
Zfp36l21	2.35E-18	0.530730844	0.36	0.275	9.85E-14	Myeloid	Zfp36l2
Wasf2	2.53E-18	0.645083537	0.321	0.242	1.06E-13	Myeloid	Wasf2
Basp1	2.56E-18	0.879339945	0.306	0.232	1.08E-13	Myeloid	Basp1
Wdr261	8.17E-18	0.642864739	0.392	0.325	3.43E-13	Myeloid	Wdr26
Sf3b11	1.27E-17	0.519615782	0.519	0.466	5.34E-13	Myeloid	Sf3b1
Cox5a1	2.16E-17	0.569886956	0.31	0.232	9.05E-13	Myeloid	Cox5a
Jpt1	2.27E-17	0.562182652	0.28	0.2	9.55E-13	Myeloid	Jpt1
Rab5c	2.32E-17	0.660359152	0.265	0.189	9.72E-13	Myeloid	Rab5c
Ppp1r15a1	2.40E-17	0.770072434	0.455	0.39	1.01E-12	Myeloid	Ppp1r15a
Atp6v1f1	3.02E-17	0.595904595	0.284	0.207	1.27E-12	Myeloid	Atp6v1f
Wipf11	8.11E-17	0.620223101	0.26	0.184	3.40E-12	Myeloid	Wipf1
Mef2a	1.23E-16	0.705719671	0.265	0.195	5.15E-12	Myeloid	Mef2a
Ptp4a21	1.58E-16	0.418605543	0.623	0.611	6.64E-12	Myeloid	Ptp4a2
Hnrnpf1	1.58E-16	0.547570287	0.307	0.23	6.65E-12	Myeloid	Hnrnpf
Hspa1b1	1.73E-16	1.281004011	0.411	0.379	7.26E-12	Myeloid	Hspa1b
Atp1b32	1.96E-16	0.601581992	0.389	0.32	8.21E-12	Myeloid	Atp1b3
Mbnl11	2.24E-16	0.500209397	0.368	0.293	9.42E-12	Myeloid	Mbnl1
Ddx51	3.39E-16	0.428616031	0.633	0.631	1.42E-11	Myeloid	Ddx5
Mycbp21	3.45E-16	0.618186279	0.331	0.257	1.45E-11	Myeloid	Mycbp2
Tgfbi1	7.75E-16	0.693464873	0.444	0.373	3.25E-11	Myeloid	Tgfbi
Hnrnpu1	9.56E-16	0.533019133	0.547	0.53	4.01E-11	Myeloid	Hnrnpu
Mob1a	2.29E-15	0.574645757	0.25	0.177	9.62E-11	Myeloid	Mob1a
Sem1	2.77E-15	0.598801618	0.561	0.553	1.16E-10	Myeloid	Sem1
Pomp	4.19E-15	0.706810265	0.365	0.306	1.76E-10	Myeloid	Pomp
Rbm31	6.00E-14	0.609328095	0.396	0.348	2.52E-09	Myeloid	Rbm3
Pabpc11	1.13E-13	0.385496822	0.63	0.64	4.76E-09	Myeloid	Pabpc1
Set1	1.57E-13	0.576565759	0.391	0.339	6.58E-09	Myeloid	Set
Cltc	4.90E-13	0.651385526	0.307	0.249	2.06E-08	Myeloid	Cltc
Wsb1	4.96E-13	0.63429438	0.259	0.195	2.08E-08	Myeloid	Wsb1
Sin3b	7.23E-13	0.617567275	0.398	0.35	3.03E-08	Myeloid	Sin3b
Rpl321	1.40E-12	0.258359234	0.879	0.901	5.88E-08	Myeloid	Rpl32
Rac1	1.44E-12	0.529411144	0.459	0.428	6.05E-08	Myeloid	Rac1
Anxa1	1.86E-12	0.27203926	0.158	0.261	7.79E-08	Myeloid	Anxa1
Rpl23a1	2.00E-12	0.265797907	0.819	0.861	8.38E-08	Myeloid	Rpl23a
Prpf38b1	2.58E-12	0.609861578	0.43	0.382	1.08E-07	Myeloid	Prpf38b
Fth11	4.14E-12	0.486724826	0.911	0.928	1.74E-07	Myeloid	Fth1
Ran1	4.20E-12	0.5791314	0.363	0.317	1.76E-07	Myeloid	Ran
mt-Cytb1	4.31E-12	0.471384645	0.711	0.691	1.81E-07	Myeloid	mt-Cytb
Shisa51	5.93E-12	0.465941744	0.395	0.339	2.49E-07	Myeloid	Shisa5
Pak21	7.01E-12	0.487435859	0.258	0.195	2.94E-07	Myeloid	Pak2
Tor1aip1	7.34E-12	0.529619054	0.333	0.277	3.08E-07	Myeloid	Tor1aip1
BC005537	7.77E-12	0.503649483	0.275	0.215	3.26E-07	Myeloid	BC005537
Gpx51	8.88E-12	1.126830168	0.269	0.212	3.72E-07	Myeloid	Gpx5
Ccdc50	1.91E-11	0.573381192	0.267	0.21	8.00E-07	Myeloid	Ccdc50
Srsf31	2.12E-11	0.511299292	0.481	0.457	8.88E-07	Myeloid	Srsf3
Cct8	4.43E-11	0.512348274	0.407	0.367	1.86E-06	Myeloid	Cct8
Cox4i11	5.19E-11	0.298871129	0.718	0.755	2.18E-06	Myeloid	Cox4i1
Ifnar2	7.17E-11	0.595899545	0.3	0.249	3.01E-06	Myeloid	Ifnar2
Rtcb	1.29E-10	0.500645313	0.352	0.305	5.39E-06	Myeloid	Rtcb
Etf1	1.29E-10	0.527789836	0.282	0.226	5.40E-06	Myeloid	Etf1
Chmp4b	4.38E-10	0.449997147	0.44	0.402	1.84E-05	Myeloid	Chmp4b
Gns	5.14E-10	0.57002386	0.318	0.273	2.16E-05	Myeloid	Gns
Ldha1	5.73E-10	0.54835561	0.379	0.34	2.40E-05	Myeloid	Ldha
Ube2i1	6.32E-10	0.49125095	0.334	0.286	2.65E-05	Myeloid	Ube2i
Rps161	6.77E-10	0.298257401	0.758	0.79	2.84E-05	Myeloid	Rps16
Myh91	7.93E-10	0.406129534	0.3	0.242	3.33E-05	Myeloid	Myh9
Atp6v1g1	1.01E-09	0.575174218	0.31	0.265	4.23E-05	Myeloid	Atp6v1g1
Rtn4	1.19E-09	0.520567263	0.326	0.283	5.00E-05	Myeloid	Rtn4
Cox8a1	1.33E-09	0.41846851	0.519	0.523	5.58E-05	Myeloid	Cox8a
H2afj1	1.55E-09	0.434689078	0.254	0.201	6.50E-05	Myeloid	H2afj
Gpi1	1.77E-09	0.486286671	0.339	0.294	7.43E-05	Myeloid	Gpi1
Irf11	1.79E-09	0.621656485	0.26	0.207	7.51E-05	Myeloid	Irf1
Erp291	1.86E-09	0.410071148	0.507	0.492	7.80E-05	Myeloid	Erp29
Arhgdia	2.23E-09	0.473588031	0.398	0.368	9.37E-05	Myeloid	Arhgdia
Anp32e	2.35E-09	0.576128568	0.268	0.221	9.87E-05	Myeloid	Anp32e
Hnrnpc1	2.59E-09	0.443211864	0.409	0.375	0.00010872	Myeloid	Hnrnpc
Psmb101	2.64E-09	0.531868401	0.305	0.254	0.000110862	Myeloid	Psmb10
Tspo1	3.02E-09	0.587912293	0.334	0.292	0.000126763	Myeloid	Tspo
Hnrnpd1	3.11E-09	0.489085882	0.311	0.265	0.000130603	Myeloid	Hnrnpd
Rhob1	6.77E-09	0.709350514	0.328	0.292	0.000284098	Myeloid	Rhob
Marcks1	7.41E-09	0.528212187	0.378	0.349	0.000310946	Myeloid	Marcks
Hnrnpk	1.40E-08	0.396031521	0.469	0.456	0.00058602	Myeloid	Hnrnpk
Rpl281	1.76E-08	0.316048124	0.717	0.752	0.000738624	Myeloid	Rpl28
Mtpn	1.85E-08	0.541799798	0.293	0.251	0.000778005	Myeloid	Mtpn
Smc41	2.80E-08	0.485026331	0.256	0.208	0.001174533	Myeloid	Smc4
Hnrnpab1	2.81E-08	0.533114838	0.426	0.412	0.001179963	Myeloid	Hnrnpab
Ier3	2.98E-08	1.10298026	0.297	0.254	0.001251036	Myeloid	Ier3
Lsp12	3.35E-08	0.701729392	0.436	0.422	0.001407665	Myeloid	Lsp1
Ube2d31	3.81E-08	0.445509117	0.344	0.308	0.001597751	Myeloid	Ube2d3
Lamtor1	4.07E-08	0.412673259	0.293	0.245	0.001707535	Myeloid	Lamtor1
Foxp1	4.49E-08	0.49934248	0.296	0.248	0.001882938	Myeloid	Foxp1
Ppp1ca1	4.91E-08	0.449750206	0.368	0.336	0.002059104	Myeloid	Ppp1ca
Tkt	6.14E-08	0.540521462	0.292	0.25	0.002576898	Myeloid	Tkt
Hnrnpa11	8.00E-08	0.470918779	0.37	0.344	0.003358851	Myeloid	Hnrnpa1
Uqcrq1	1.55E-07	0.481606735	0.341	0.309	0.006509888	Myeloid	Uqcrq
Ik	1.73E-07	0.474473817	0.371	0.34	0.007268928	Myeloid	Ik
Tut7	3.47E-07	0.532045056	0.266	0.226	0.014547734	Myeloid	Tut7
Prpf40a	5.42E-07	0.457564396	0.273	0.23	0.022736931	Myeloid	Prpf40a
Brk1	9.17E-07	0.419410758	0.307	0.274	0.038483165	Myeloid	Brk1
Atp5b1	1.03E-06	0.384923763	0.477	0.477	0.043317035	Myeloid	Atp5b
mt-Nd22	1.06E-06	0.539756781	0.384	0.364	0.044303018	Myeloid	mt-Nd2
Micos101	1.15E-06	0.419581485	0.464	0.458	0.048346803	Myeloid	Micos10
Tagln21	1.37E-06	0.459853073	0.359	0.33	0.057381688	Myeloid	Tagln2
Nrd1	1.38E-06	0.467200168	0.311	0.274	0.057993088	Myeloid	Nrd1
Rab8a1	1.47E-06	0.427702088	0.261	0.224	0.061666582	Myeloid	Rab8a
Bst21	1.70E-06	0.531265322	0.279	0.245	0.071386172	Myeloid	Bst2
Atp5f11	2.56E-06	0.42378464	0.401	0.389	0.107377748	Myeloid	Atp5f1
Hnrnpa31	3.51E-06	0.437048424	0.449	0.452	0.147350903	Myeloid	Hnrnpa3
Sfpq1	4.15E-06	0.374871105	0.466	0.465	0.174197957	Myeloid	Sfpq
Rps251	5.39E-06	0.272493272	0.654	0.699	0.226361507	Myeloid	Rps25
Eif5a1	6.83E-06	0.449998848	0.389	0.382	0.28662712	Myeloid	Eif5a
Cd471	7.95E-06	0.457134827	0.458	0.47	0.333649664	Myeloid	Cd47
Ncl1	9.67E-06	0.385799961	0.633	0.672	0.405864954	Myeloid	Ncl
Srsf71	1.04E-05	0.357307809	0.266	0.234	0.436482974	Myeloid	Srsf7
Gnb2	1.17E-05	0.402201688	0.462	0.468	0.489660879	Myeloid	Gnb2
Tra2b1	1.56E-05	0.441827125	0.37	0.355	0.653367753	Myeloid	Tra2b
mt-Nd51	1.78E-05	0.504237294	0.364	0.345	0.744993078	Myeloid	mt-Nd5
Anp32b1	1.95E-05	0.473085902	0.458	0.468	0.817762322	Myeloid	Anp32b
mt-Co11	2.09E-05	0.383547381	0.507	0.521	0.878845696	Myeloid	mt-Co1
Cct21	2.73E-05	0.413681122	0.322	0.3	1	Myeloid	Cct2
Psma6	2.80E-05	0.405038935	0.283	0.257	1	Myeloid	Psma6
Tsc22d41	3.23E-05	0.360301217	0.282	0.249	1	Myeloid	Tsc22d4
Slc3a21	3.46E-05	0.397877175	0.286	0.258	1	Myeloid	Slc3a2
AU0202061	4.49E-05	0.550011344	0.314	0.297	1	Myeloid	AU020206
Selenop	5.92E-05	1.061916022	0.465	0.537	1	Myeloid	Selenop
Rrp1	6.28E-05	0.413335158	0.28	0.256	1	Myeloid	Rrp1
Wnk11	6.61E-05	0.486528827	0.344	0.33	1	Myeloid	Wnk1
Tpr1	8.73E-05	0.329106924	0.371	0.35	1	Myeloid	Tpr
Atp5a11	9.84E-05	0.27232259	0.56	0.596	1	Myeloid	Atp5a1
Mdh2	0.000115858	0.422358746	0.296	0.277	1	Myeloid	Mdh2
Herpud1	0.000140149	0.479380574	0.298	0.28	1	Myeloid	Herpud1
Gm98432	0.000144406	0.339039181	0.356	0.332	1	Myeloid	Gm9843
Fus	0.000176775	0.346259814	0.451	0.458	1	Myeloid	Fus
Dnajc7	0.000242545	0.515329424	0.339	0.325	1	Myeloid	Dnajc7
Rbm391	0.000243267	0.313286836	0.542	0.57	1	Myeloid	Rbm39
Odc1	0.000272074	0.473062242	0.252	0.226	1	Myeloid	Odc1
Rbm251	0.000274479	0.330716772	0.482	0.49	1	Myeloid	Rbm25
Ubb1	0.000455042	0.253849838	0.6	0.629	1	Myeloid	Ubb
Bnip2	0.000455155	0.362370635	0.263	0.239	1	Myeloid	Bnip2
Ddx3x	0.000507227	0.367716414	0.485	0.502	1	Myeloid	Ddx3x
Hspa41	0.000641921	0.353189467	0.316	0.301	1	Myeloid	Hspa4
Clic4	0.000650042	0.56126827	0.337	0.339	1	Myeloid	Clic4
Prelid11	0.000690973	0.393060985	0.282	0.266	1	Myeloid	Prelid1
Pgk11	0.000715545	0.49149163	0.299	0.286	1	Myeloid	Pgk1
Nap1l1	0.000729516	0.438761255	0.413	0.43	1	Myeloid	Nap1l1
Dnajc81	0.000913777	0.335279694	0.276	0.255	1	Myeloid	Dnajc8
Sqstm1	0.000951478	0.297631821	0.455	0.579	1	Myeloid	Sqstm1
Ube2l3	0.001022141	0.353661611	0.261	0.241	1	Myeloid	Ube2l3
Rab7	0.001283417	0.382784517	0.288	0.278	1	Myeloid	Rab7
Cox6b11	0.001328425	0.307314426	0.486	0.512	1	Myeloid	Cox6b1
Atpif1	0.001381708	0.413582447	0.433	0.453	1	Myeloid	Atpif1
Ndufb8	0.001710423	0.405555044	0.373	0.373	1	Myeloid	Ndufb8
Raly1	0.002069152	0.337631655	0.26	0.241	1	Myeloid	Raly
Nipbl1	0.002608776	0.396519	0.336	0.332	1	Myeloid	Nipbl
Eif3a1	0.002738386	0.290562181	0.472	0.492	1	Myeloid	Eif3a
Btf31	0.002936626	0.331056338	0.447	0.484	1	Myeloid	Btf3
Psma7	0.003122921	0.37429749	0.372	0.378	1	Myeloid	Psma7
Hnrnpm1	0.003361035	0.339420499	0.349	0.346	1	Myeloid	Hnrnpm
Rps61	0.004075749	0.310464447	0.527	0.567	1	Myeloid	Rps6
Ewsr11	0.004313002	0.378034259	0.333	0.331	1	Myeloid	Ewsr1
Slc25a31	0.005547615	0.286586753	0.466	0.5	1	Myeloid	Slc25a3
Ywhae	0.007040452	0.276247506	0.492	0.522	1	Myeloid	Ywhae
Bzw11	0.007836631	0.326490947	0.286	0.276	1	Myeloid	Bzw1
Pafah1b11	0.007950795	0.41046694	0.344	0.351	1	Myeloid	Pafah1b1
Mapre1	0.00906965	0.327207327	0.333	0.334	1	Myeloid	Mapre1
Brd2	0.009440444	0.266733706	0.405	0.41	1	Myeloid	Brd2
Flt1	0	3.771528425	0.794	0.045	0	Endothelial	Flt1
Egfl7	0	3.699173543	0.858	0.009	0	Endothelial	Egfl7
Cd93	0	3.604854554	0.783	0.015	0	Endothelial	Cd93
Ptprb	0	3.347209252	0.756	0.03	0	Endothelial	Ptprb
Tm4sf1	0	3.1527107	0.694	0.041	0	Endothelial	Tm4sf1
Esam	0	3.111765742	0.751	0.011	0	Endothelial	Esam
Emcn	0	3.075414162	0.753	0.04	0	Endothelial	Emcn
Kdr	0	3.060809123	0.723	0.065	0	Endothelial	Kdr
C130074G19Rik	0	3.030164214	0.69	0.036	0	Endothelial	C130074G19Rik
Cldn5	0	2.956288957	0.431	0.003	0	Endothelial	Cldn5
Adgrf5	0	2.881689901	0.75	0.029	0	Endothelial	Adgrf5
Podxl	0	2.867071868	0.691	0.016	0	Endothelial	Podxl
Mmrn2	0	2.852433056	0.685	0.008	0	Endothelial	Mmrn2
Pecam1	0	2.818565464	0.757	0.051	0	Endothelial	Pecam1
Aqp1	0	2.773581906	0.427	0.014	0	Endothelial	Aqp1
Plvap	0	2.747629709	0.468	0.01	0	Endothelial	Plvap
Abcb1a	0	2.706204768	0.609	0.02	0	Endothelial	Abcb1a
Robo4	0	2.690724864	0.624	0.003	0	Endothelial	Robo4
Rflnb	0	2.511559149	0.628	0.078	0	Endothelial	Rflnb
Slc9a3r2	0	2.5052194	0.641	0.136	0	Endothelial	Slc9a3r2
Rasip1	0	2.460760062	0.605	0.008	0	Endothelial	Rasip1
Adgrl4	0	2.405308338	0.592	0.021	0	Endothelial	Adgrl4
Eogt	0	2.382300625	0.58	0.035	0	Endothelial	Eogt
Procr	0	2.356677444	0.52	0.02	0	Endothelial	Procr
Ehd41	0	2.350107153	0.616	0.095	0	Endothelial	Ehd4
Tie1	0	2.347876341	0.597	0.009	0	Endothelial	Tie1
Sema7a	0	2.346190327	0.52	0.005	0	Endothelial	Sema7a
Cav1	0	2.322431018	0.63	0.065	0	Endothelial	Cav1
Epas1	0	2.278149279	0.721	0.165	0	Endothelial	Epas1
Snrk	0	2.274914851	0.696	0.175	0	Endothelial	Snrk
Abcg2	0	2.249465594	0.602	0.073	0	Endothelial	Abcg2
Ece1	0	2.196051816	0.706	0.157	0	Endothelial	Ece1
Gimap61	0	2.153024707	0.63	0.067	0	Endothelial	Gimap6
Prom1	0	2.084856874	0.469	0.029	0	Endothelial	Prom1
Eng	0	2.056992086	0.565	0.078	0	Endothelial	Eng
Cavin2	0	2.038830747	0.509	0.066	0	Endothelial	Cavin2
Plk2	0	2.006163816	0.565	0.099	0	Endothelial	Plk2
Pcdh17	0	1.915548642	0.389	0.018	0	Endothelial	Pcdh17
Vwf	0	1.898683412	0.389	0.023	0	Endothelial	Vwf
Rasgrp3	0	1.895712767	0.479	0.03	0	Endothelial	Rasgrp3
Sema3g	0	1.88706477	0.287	0.006	0	Endothelial	Sema3g
Erg	0	1.872177228	0.524	0.039	0	Endothelial	Erg
Tmem88	0	1.837755124	0.444	0.005	0	Endothelial	Tmem88
Ecscr	0	1.828113971	0.472	0.01	0	Endothelial	Ecscr
Arap3	0	1.824515386	0.474	0.022	0	Endothelial	Arap3
Fam167b	0	1.814350321	0.376	0.003	0	Endothelial	Fam167b
Pdgfb	0	1.802982881	0.441	0.021	0	Endothelial	Pdgfb
Pcp4l1	0	1.783222269	0.394	0.013	0	Endothelial	Pcp4l1
Itga6	0	1.781793293	0.496	0.042	0	Endothelial	Itga6
Slc39a8	0	1.751034738	0.329	0.022	0	Endothelial	Slc39a8
Ushbp1	0	1.728368716	0.447	0.007	0	Endothelial	Ushbp1
Mal	0	1.667623188	0.326	0.009	0	Endothelial	Mal
AU021092	0	1.652468494	0.387	0.004	0	Endothelial	AU021092
Gpihbp1	0	1.650087821	0.31	0.001	0	Endothelial	Gpihbp1
Tspan13	0	1.642715113	0.474	0.039	0	Endothelial	Tspan13
Sox17	0	1.642463508	0.376	0.003	0	Endothelial	Sox17
Aplnr	0	1.628762293	0.315	0.001	0	Endothelial	Aplnr
S1pr1	0	1.614769475	0.4	0.014	0	Endothelial	S1pr1
Afap1l1	0	1.612226304	0.439	0.019	0	Endothelial	Afap1l1
Lmo2	0	1.610692884	0.42	0.029	0	Endothelial	Lmo2
Elk3	0	1.598933543	0.501	0.073	0	Endothelial	Elk3
Scarb1	0	1.594428855	0.403	0.031	0	Endothelial	Scarb1
Grrp1	0	1.591230985	0.378	0.001	0	Endothelial	Grrp1
Depp1	0	1.582109638	0.265	0.001	0	Endothelial	Depp1
Kank3	0	1.574788402	0.438	0.048	0	Endothelial	Kank3
Adcy4	0	1.559836566	0.378	0.013	0	Endothelial	Adcy4
Rbp7	0	1.548724603	0.271	0.004	0	Endothelial	Rbp7
Tinagl1	0	1.545872612	0.375	0.037	0	Endothelial	Tinagl1
Cdh5	0	1.53954617	0.447	0.059	0	Endothelial	Cdh5
St3gal6	0	1.539113195	0.463	0.057	0	Endothelial	St3gal6
Arhgef15	0	1.521702904	0.381	0.006	0	Endothelial	Arhgef15
Clec14a	0	1.499881582	0.346	0.01	0	Endothelial	Clec14a
Rsad2	0	1.471643929	0.288	0.014	0	Endothelial	Rsad2
Dysf	0	1.47074616	0.394	0.036	0	Endothelial	Dysf
Icam2	0	1.436531412	0.381	0.008	0	Endothelial	Icam2
Palmd	0	1.436293879	0.348	0.013	0	Endothelial	Palmd
Mfsd2a	0	1.422016478	0.266	0.006	0	Endothelial	Mfsd2a
Gimap11	0	1.418806012	0.457	0.05	0	Endothelial	Gimap1
Rgs16	0	1.410747053	0.258	0.015	0	Endothelial	Rgs16
Tcim	0	1.352154173	0.304	0.005	0	Endothelial	Tcim
Gm13889	0	1.348675332	0.328	0.012	0	Endothelial	Gm13889
Tmem252	0	1.3420337	0.283	0.007	0	Endothelial	Tmem252
Gm45837	0	1.325024986	0.357	0.031	0	Endothelial	Gm45837
Gimap51	0	1.289909875	0.383	0.032	0	Endothelial	Gimap5
Nos3	0	1.265467415	0.294	0.005	0	Endothelial	Nos3
Myct1	0	1.256402261	0.302	0.003	0	Endothelial	Myct1
Sept4	0	1.250035331	0.323	0.03	0	Endothelial	Sept4
Notch1	0	1.230061011	0.373	0.034	0	Endothelial	Notch1
Bvht	0	1.201612864	0.318	0.021	0	Endothelial	Bvht
Scarf1	0	1.195208686	0.291	0.009	0	Endothelial	Scarf1
Efna1	0	1.190538052	0.318	0.027	0	Endothelial	Efna1
Nostrin	0	1.183546092	0.276	0.017	0	Endothelial	Nostrin
Smagp	0	1.158994337	0.299	0.014	0	Endothelial	Smagp
Bcam	0	1.158851923	0.326	0.024	0	Endothelial	Bcam
Efnb2	0	1.123886873	0.263	0.018	0	Endothelial	Efnb2
Dll4	0	1.1187946	0.254	0.002	0	Endothelial	Dll4
Acer2	0	1.117265688	0.269	0.014	0	Endothelial	Acer2
Exoc3l2	0	1.113761223	0.279	0.017	0	Endothelial	Exoc3l2
Ifi44	0	1.070276015	0.277	0.014	0	Endothelial	Ifi44
Mfng	0	1.036455309	0.306	0.022	0	Endothelial	Mfng
Entpd1	2.41E-306	1.413365098	0.419	0.052	1.01E-301	Endothelial	Entpd1
Fmnl3	1.55E-304	1.285617786	0.394	0.047	6.49E-300	Endothelial	Fmnl3
Cyyr1	3.36E-294	1.10240593	0.296	0.026	1.41E-289	Endothelial	Cyyr1
Iigp1	1.79E-289	1.988182547	0.48	0.076	7.52E-285	Endothelial	Iigp1
Clec2d1	5.14E-285	2.016532182	0.631	0.144	2.16E-280	Endothelial	Clec2d
Rgcc	3.01E-284	1.824348942	0.389	0.05	1.26E-279	Endothelial	Rgcc
Hbegf	3.57E-283	1.435885259	0.328	0.034	1.50E-278	Endothelial	Hbegf
Gimap41	1.33E-281	1.082332568	0.384	0.046	5.56E-277	Endothelial	Gimap4
Plxnd1	8.07E-274	1.224971462	0.342	0.039	3.38E-269	Endothelial	Plxnd1
Gngt2	1.24E-272	1.008749309	0.294	0.028	5.20E-268	Endothelial	Gngt2
Arhgap31	1.47E-264	1.580448655	0.465	0.076	6.19E-260	Endothelial	Arhgap31
Parvb	7.31E-258	1.144759214	0.356	0.045	3.07E-253	Endothelial	Parvb
Fzd4	1.83E-254	1.388197787	0.4	0.059	7.68E-250	Endothelial	Fzd4
Mcf2l	6.35E-254	1.086750817	0.28	0.028	2.67E-249	Endothelial	Mcf2l
Hspb1	3.28E-250	1.856167147	0.506	0.097	1.38E-245	Endothelial	Hspb1
Maoa	2.48E-246	1.342614927	0.411	0.064	1.04E-241	Endothelial	Maoa
Crip2	8.44E-244	1.823917343	0.668	0.187	3.54E-239	Endothelial	Crip2
Timp31	1.80E-241	2.202506849	0.75	0.253	7.56E-237	Endothelial	Timp3
Emid1	1.11E-234	1.262782091	0.309	0.037	4.64E-230	Endothelial	Emid1
Clic5	4.72E-234	1.059088545	0.268	0.028	1.98E-229	Endothelial	Clic5
Net1	1.08E-233	1.118984892	0.271	0.028	4.52E-229	Endothelial	Net1
Gbp4	2.60E-230	1.184695824	0.268	0.028	1.09E-225	Endothelial	Gbp4
Uaca	3.97E-221	1.723158233	0.537	0.123	1.66E-216	Endothelial	Uaca
Kitl	1.68E-201	1.532652986	0.433	0.086	7.04E-197	Endothelial	Kitl
Arhgap29	3.67E-195	1.329555368	0.411	0.078	1.54E-190	Endothelial	Arhgap29
Cd38	1.56E-191	0.859956085	0.272	0.034	6.52E-187	Endothelial	Cd38
Tek	9.23E-191	1.139561455	0.35	0.057	3.87E-186	Endothelial	Tek
Tcf4	1.33E-186	1.824257654	0.761	0.325	5.57E-182	Endothelial	Tcf4
Notch4	1.77E-186	1.118808898	0.312	0.047	7.43E-182	Endothelial	Notch4
Gimap8	3.69E-186	0.79924408	0.261	0.032	1.55E-181	Endothelial	Gimap8
Igfbp71	7.30E-186	1.872922493	0.957	0.774	3.06E-181	Endothelial	Igfbp7
Tjp2	1.08E-177	1.047691838	0.309	0.047	4.53E-173	Endothelial	Tjp2
Calm12	1.02E-175	1.591203695	0.885	0.604	4.26E-171	Endothelial	Calm1
Sorbs2	7.71E-175	1.36526382	0.446	0.098	3.23E-170	Endothelial	Sorbs2
Irf7	5.09E-173	1.196117748	0.369	0.069	2.14E-168	Endothelial	Irf7
Actn4	5.82E-172	1.70148991	0.691	0.286	2.44E-167	Endothelial	Actn4
H2-K12	3.87E-170	1.412165659	0.866	0.46	1.62E-165	Endothelial	H2-K1
Dusp6	1.41E-169	1.251699516	0.383	0.075	5.92E-165	Endothelial	Dusp6
Limch1	3.07E-169	1.259668001	0.375	0.072	1.29E-164	Endothelial	Limch1
Ly6e1	3.39E-169	1.706323971	0.836	0.498	1.42E-164	Endothelial	Ly6e
Tmem204	4.31E-166	1.371336653	0.446	0.108	1.81E-161	Endothelial	Tmem204
Vamp5	8.10E-163	1.194327325	0.356	0.069	3.40E-158	Endothelial	Vamp5
Ets2	2.23E-162	1.049226957	0.351	0.066	9.36E-158	Endothelial	Ets2
Jam2	1.36E-160	1.283399201	0.353	0.07	5.73E-156	Endothelial	Jam2
Prkch	2.98E-159	0.974490508	0.331	0.058	1.25E-154	Endothelial	Prkch
Pqlc1	2.42E-157	0.838459071	0.266	0.04	1.02E-152	Endothelial	Pqlc1
Mef2c1	4.76E-155	1.174077298	0.394	0.083	2.00E-150	Endothelial	Mef2c
BC028528	7.47E-155	1.030107746	0.294	0.05	3.14E-150	Endothelial	BC028528
Hip1	2.08E-151	1.249153935	0.403	0.091	8.73E-147	Endothelial	Hip1
Pkig	1.53E-147	1.087169419	0.395	0.089	6.41E-143	Endothelial	Pkig
Ets11	7.25E-147	1.079145164	0.452	0.111	3.04E-142	Endothelial	Ets1
Ifitm31	9.84E-147	1.335274353	0.923	0.728	4.13E-142	Endothelial	Ifitm3
Abcg1	2.23E-146	1.061453412	0.318	0.059	9.38E-142	Endothelial	Abcg1
Gng11	4.11E-145	1.609851302	0.578	0.205	1.73E-140	Endothelial	Gng11
Isg15	4.93E-145	1.146881909	0.389	0.088	2.07E-140	Endothelial	Isg15
Cd200	7.15E-145	1.527761841	0.559	0.188	3.00E-140	Endothelial	Cd200
Fnbp1l	7.19E-145	0.955045275	0.28	0.048	3.02E-140	Endothelial	Fnbp1l
Col4a11	7.60E-145	2.02930602	0.825	0.543	3.19E-140	Endothelial	Col4a1
Lrrc8c	8.10E-143	0.923407884	0.279	0.047	3.40E-138	Endothelial	Lrrc8c
Gm15581	6.36E-142	0.835308882	0.271	0.045	2.67E-137	Endothelial	Gm15581
6430548M08Rik	1.20E-140	0.971290602	0.26	0.042	5.02E-136	Endothelial	6430548M08Rik
Tsc22d11	1.13E-138	1.628179845	0.78	0.459	4.76E-134	Endothelial	Tsc22d1
Ctla2a	3.15E-138	1.113484553	0.661	0.247	1.32E-133	Endothelial	Ctla2a
Ramp21	6.08E-136	1.456983671	0.672	0.31	2.55E-131	Endothelial	Ramp2
Snn	9.68E-135	1.126214992	0.321	0.066	4.06E-130	Endothelial	Snn
B2m2	1.67E-134	1.195579103	0.918	0.723	6.99E-130	Endothelial	B2m
Fgd5	4.49E-134	0.921910939	0.309	0.061	1.88E-129	Endothelial	Fgd5
Igfbp31	5.61E-134	2.100516918	0.509	0.156	2.35E-129	Endothelial	Igfbp3
4931406P16Rik	6.83E-134	1.205038331	0.413	0.107	2.87E-129	Endothelial	4931406P16Rik
Id1	6.01E-133	1.196067316	0.365	0.083	2.52E-128	Endothelial	Id1
Ppp1r13b	1.30E-132	0.903196694	0.261	0.044	5.46E-128	Endothelial	Ppp1r13b
Ptp4a3	1.70E-131	1.14658268	0.375	0.089	7.13E-127	Endothelial	Ptp4a3
Serinc32	2.43E-131	1.297024424	0.797	0.448	1.02E-126	Endothelial	Serinc3
Dock6	4.42E-130	1.098913383	0.402	0.102	1.85E-125	Endothelial	Dock6
Mgll1	2.59E-129	1.455058927	0.493	0.158	1.08E-124	Endothelial	Mgll
H2-Q71	5.90E-129	0.77782428	0.384	0.086	2.48E-124	Endothelial	H2-Q7
F11r	1.53E-128	1.118101037	0.351	0.082	6.44E-124	Endothelial	F11r
Tnfaip1	6.26E-128	1.379438247	0.506	0.167	2.63E-123	Endothelial	Tnfaip1
Ddit4	7.14E-128	1.145434095	0.373	0.092	3.00E-123	Endothelial	Ddit4
Pim3	9.70E-128	1.177178931	0.364	0.086	4.07E-123	Endothelial	Pim3
Slfn5	1.26E-125	1.461724129	0.49	0.154	5.27E-121	Endothelial	Slfn5
Apbb2	8.40E-122	1.191796089	0.435	0.123	3.52E-117	Endothelial	Apbb2
Ctnnb1	1.19E-121	1.478821613	0.709	0.375	4.99E-117	Endothelial	Ctnnb1
Ptprg	2.07E-118	1.376823275	0.576	0.223	8.71E-114	Endothelial	Ptprg
Sema6a	3.02E-118	0.940279836	0.268	0.051	1.27E-113	Endothelial	Sema6a
Gdpd3	8.57E-116	1.077762527	0.294	0.062	3.60E-111	Endothelial	Gdpd3
Rapgef5	1.26E-112	1.024724765	0.283	0.059	5.31E-108	Endothelial	Rapgef5
Lifr	2.08E-112	0.972046385	0.301	0.067	8.75E-108	Endothelial	Lifr
H2-D12	3.17E-112	1.160575455	0.794	0.482	1.33E-107	Endothelial	H2-D1
Col4a21	2.92E-111	1.721979966	0.718	0.439	1.22E-106	Endothelial	Col4a2
Gm89952	1.25E-109	0.75195359	0.258	0.049	5.23E-105	Endothelial	Gm8995
mt-Nd43	2.21E-108	1.428620318	0.838	0.609	9.27E-104	Endothelial	mt-Nd4
Gnai22	2.22E-108	1.244508772	0.858	0.681	9.33E-104	Endothelial	Gnai2
Ptprm	6.37E-106	1.249006553	0.439	0.137	2.67E-101	Endothelial	Ptprm
Sgms1	9.54E-106	1.101460953	0.436	0.137	4.00E-101	Endothelial	Sgms1
Myh92	1.00E-104	1.270325091	0.57	0.236	4.22E-100	Endothelial	Myh9
mt-Cytb2	4.00E-104	1.28122441	0.863	0.687	1.68E-99	Endothelial	mt-Cytb
Aplp2	2.71E-103	1.442056682	0.731	0.413	1.14E-98	Endothelial	Aplp2
Nrp2	7.08E-103	1.086666838	0.274	0.06	2.97E-98	Endothelial	Nrp2
H2-Q61	1.11E-102	0.680276205	0.298	0.066	4.67E-98	Endothelial	H2-Q6
Ctnna1	1.23E-102	1.341686303	0.666	0.348	5.16E-98	Endothelial	Ctnna1
Agrn	5.50E-102	1.192220865	0.391	0.119	2.31E-97	Endothelial	Agrn
Msn2	6.26E-102	1.103573842	0.509	0.187	2.63E-97	Endothelial	Msn
Filip1	3.69E-101	0.985579564	0.306	0.073	1.55E-96	Endothelial	Filip1
Adam10	5.97E-100	1.073257573	0.394	0.119	2.50E-95	Endothelial	Adam10
Cd151	8.42E-100	1.156898341	0.507	0.197	3.53E-95	Endothelial	Cd151
Gbp7	2.30E-97	1.043014143	0.331	0.088	9.65E-93	Endothelial	Gbp7
Chst15	3.36E-96	0.811536468	0.254	0.055	1.41E-91	Endothelial	Chst15
Oasl2	2.30E-95	0.795516333	0.258	0.057	9.64E-91	Endothelial	Oasl2
Plxna2	1.01E-94	1.015378933	0.258	0.058	4.24E-90	Endothelial	Plxna2
Ctnnbip1	1.12E-94	0.985612536	0.348	0.098	4.68E-90	Endothelial	Ctnnbip1
Lrrfip11	6.86E-94	0.931711179	0.403	0.126	2.88E-89	Endothelial	Lrrfip1
Adamts9	7.08E-94	1.050692148	0.342	0.095	2.97E-89	Endothelial	Adamts9
Cdk17	2.14E-93	0.790500184	0.28	0.066	8.98E-89	Endothelial	Cdk17
Plaat3	2.18E-93	0.823508523	0.302	0.075	9.13E-89	Endothelial	Plaat3
Slc6a61	2.76E-93	1.831191101	0.43	0.156	1.16E-88	Endothelial	Slc6a6
Sox4	4.39E-93	1.014258786	0.413	0.133	1.84E-88	Endothelial	Sox4
Tjp1	8.30E-92	0.912180873	0.359	0.105	3.48E-87	Endothelial	Tjp1
Jcad	1.63E-90	1.04015618	0.345	0.1	6.84E-86	Endothelial	Jcad
Ier31	4.35E-90	1.844989616	0.54	0.248	1.83E-85	Endothelial	Ier3
Gja1	1.64E-89	0.867838285	0.269	0.064	6.89E-85	Endothelial	Gja1
Ubald2	2.83E-89	0.817646711	0.365	0.109	1.19E-84	Endothelial	Ubald2
Psmb82	2.96E-89	1.022284679	0.556	0.228	1.24E-84	Endothelial	Psmb8
Plpp11	4.11E-87	1.361212907	0.501	0.206	1.73E-82	Endothelial	Plpp1
Wwtr1	1.08E-86	1.067232717	0.424	0.15	4.52E-82	Endothelial	Wwtr1
Oaz2	4.48E-86	1.342386237	0.554	0.268	1.88E-81	Endothelial	Oaz2
Ptma2	4.64E-86	0.824810559	0.924	0.812	1.95E-81	Endothelial	Ptma
Itpkb	1.24E-85	0.899788128	0.309	0.084	5.19E-81	Endothelial	Itpkb
Vwa11	1.34E-85	1.339791029	0.42	0.157	5.64E-81	Endothelial	Vwa1
Myo10	2.44E-85	1.022435452	0.29	0.076	1.02E-80	Endothelial	Myo10
[truncated: 1,729 more rows]
